# Supplementary material for: Behavioural patterns of free roaming wild boar in a spatiotemporal context
Source: PeerJ. 2020 Nov 18;8:e10409. doi: 10.7717/peerj.10409 (PMC7680034; doi:10.7717/peerj.10409)
Supplement: Supplemental Information 2 — All camera site descriptions and behavioural observations in every video. These data were combined for statistical analyses. [file peerj-08-10409-s002.xlsx]

## Sheet: places
place	Cam_No.	GPS_E	GPS_N	direction	set up	re-collection	track	forest aisle	pond	field edge	salt lick	tree layer	tree cover	shrub layer	shrub cover	herb layer	herb cover	deadwood
2	193	32590542	5881468	180°	2014-03-05	2014-06-02	0	0	0	0	0	coniferous	0-50%	coniferous	0-50%	P.a.	50-100%	0
3	164	32591218	5884069	340°	2014-03-09	2014-06-04	0	0	0	0	0	coniferous	0-50%	mixed	0-50%	herbs	0-50%	25-50
4	188	32591086	5882625	70°	2014-03-05	2014-06-02	0	1	0	0	0	mixed	50-100%	broad-leaved	0-50%	herbs	0-50%	25-50
6	190	32587625	5882537	120°	2014-03-05	2014-06-02	0	0	0	0	0	coniferous	0-50%	coniferous	0-50%	V.m.	0-50%	0-25
7	181	32588147	5881898	250°	2014-03-05	2014-06-02	0	1	0	0	0	coniferous	0-50%	coniferous	0-50%	V.m.	0-50%	0-25
8	152	32589067	5884104	320°	2014-03-07	2014-06-04	0	0	0	0	0	broad-leaved	50-100%	no	0	no	0	25-50
11	268	32588162	5882911	280°	2014-03-07	2014-06-02	0	0	0	0	0	coniferous	0-50%	mixed	50-100%	V.m.	0-50%	0
12	178	32587484	5881403	340°	2014-03-05	2014-06-02	0	0	0	0	0	coniferous	0-50%	coniferous	0-50%	V.m.	0-50%	0
14	170	32589396	5884821	90°	2014-03-09	2014-06-04	0	0	0	0	0	mixed	50-100%	no	0	no	0	25-50
15	184	32591775	5882458	95°	2014-03-05	2014-06-02	0	0	0	0	0	mixed	0-50%	mixed	0-50%	P.a.	50-100%	0
16	102	32588724	5882749	240°	2014-03-07	2014-06-02	0	1	0	0	0	coniferous	0-50%	mixed	0-50%	herbs	0-50%	25-50
17	165	32591727	5883905	70°	2014-03-09	2014-06-04	0	0	0	0	0	mixed	0-50%	mixed	50-100%	V.m.	50-100%	0
18	169	32591663	5884792	280°	2014-03-09	2014-06-04	0	0	0	0	0	coniferous	0-50	coniferous	0-50	P.a.&V.m.	50-100	0
19	99	32590104	5882976	110°	2014-03-09	2014-06-02	0	0	0	0	0	broad-leaved	50-100%	no	0	no	0	0-25
20	270	32589151	5882028	350°	2014-03-07	2014-06-02	1	0	0	0	0	coniferous	0-50%	coniferous	0-50%	V.m.	50-100%	0-25
21	187	32588566	5882865	120°	2014-03-07	2014-06-02	0	0	1	0	0	coniferous	0-50%	no	0	herbs	50-100%	0
22	196	32591353	5882779	180°	2014-03-05	2014-06-02	0	0	0	0	0	broad-leaved	50-100%	broad-leaved	0-50%	herbs	50-100%	0-25
23	271	32587093	5881122	265°	2014-03-04	2014-06-02	0	0	0	0	0	coniferous	0-50%	mixed	0-50%	herbs	0-50%	0
24	166	32590793	5885497	0°	2014-03-09	2014-06-04	0	1	0	0	0	broad-leaved	0-50%	no	0	V.m.	50-100%	0
25	163	32590502	5885022	290°	2014-03-09	2014-06-04	1	0	0	0	0	mixed	50-100%	no	0	herbs	0-50%	25-50
26	185	32588761	5882486	0°	2014-03-07	2014-06-02	1	0	0	0	0	coniferous	0-50%	coniferous	0-50%	V.m.	0-50%	25-50
27	272	32587525	5881152	33°	2014-03-04	2014-06-02	0	0	0	0	0	coniferous	0-50%	coniferous	0-50%	V.m.	0-50%	0
28	146	32588822	5884966	310°	2014-03-09	2014-06-04	1	0	0	0	0	broad-leaved	0-50%	no	0	no	0	0
29	266	32590185	5882388	343°	2014-03-05	2014-06-02	1	0	0	0	0	coniferous	0-50%	no	0	P.a.	50-100%	0
30	105	32589755	5883239	0°	2014-03-07	2014-06-04	0	0	0	0	0	coniferous	50-100	no	0	herbs	0-50	0-25-505
31	269	32588207	5882791	15°	2014-03-07	2014-06-02	0	0	0	0	0	coniferous	50-100%	mixed	0-50%	P.a.	0-50%	0
32	153	32588683	5884674	95°	2014-03-07	2014-06-04	0	0	0	0	0	coniferous	50-100%	no	0	no	0	25-50
33	97	32588684	5882906	340°	2014-03-07	2014-06-02	0	0	0	0	0	coniferous	50-100%	mixed	0-50%	herbs	0-50%	0
34	183	32590035	5881748	40°	2014-03-05	2014-06-02	0	0	0	0	0	coniferous	50-100%	no	0	no	0	0-25
35	150	32589371	5883434	210°	2014-03-07	2014-06-04	0	0	0	0	0	coniferous	50-100%	no	0	no	0	0
36	161	32588445	5881235	200°	2014-03-09	2014-06-02	0	0	0	0	0	coniferous	0-50%	coniferous	0-50%	P.a.&V.m.	50-100%	0
37	162	32591760	5884029	150°	2014-03-09	2014-06-04	0	0	0	0	0	mixed	50-100%	mixed	50-100%	no	0	0-25
38	151	32588541	5884268	355°	2014-03-07	2014-06-04	0	0	0	0	0	coniferous	50-100%	coniferous	0-50%	no	0	0-25
39	180	32588079	5882064	120°	2014-03-05	2014-06-02	1	0	0	0	0	coniferous	0-50%	mixed	0-50%	P.a.	0-50%	0-25
40	197	32590812	5883058	25°	2014-03-05	2014-06-02	0	0	0	0	0	coniferous	50-100%	coniferous	0-50%	herbs	0-50%	0-25
41	173	32590286	5885397	20°	2014-03-09	2014-06-04	0	1	0	0	0	broad-leaved	50-100%	no	0	no	0	0-25
42	100	32588810	5883118	210°	2014-03-07	2014-06-02	0	0	0	0	0	coniferous	50-100%	no	0	no	0	25-50
43	172	32589880	5885108	240°	2014-03-09	2014-06-04	0	0	0	0	0	coniferous	0-50%	no	0	P.a.	50-100%	0
44	189	32588023	5881867	10°	2014-03-05	2014-06-02	1	0	0	0	0	coniferous	0-50%	coniferous	0-50%	no	0	0-25
45	267	32588595	5882432	60°	2014-03-07	2014-06-02	0	0	0	0	0	coniferous	50-100%	coniferous	0-50%	P.a.&V.m.	0-50%	0-25
47	175	32590872	5884590	140°	2014-03-09	2014-06-04	0	0	0	0	0	mixed	50-100%	no	0	no	0	0-25
48	158	32590469	5884695	340°	2014-03-09	2014-06-04	0	0	0	0	0	broad-leaved	50-100%	broad-leaved	0-50%	herbs	50-100%	0
49	106	32588747	5883671	250°	2014-03-07	2014-06-04	0	0	0	0	0	coniferous	50-100%	coniferous	0-50%	no	0	0
50	192	32587274	5881988	150°	2014-03-05	2014-06-02	0	0	0	0	0	coniferous	50-100%	no	0	herbs	0-50%	0-25
51	179	32587515	5882052	310°	2014-03-05	2014-06-02	1	0	0	0	0	coniferous	50-100%	no	0	no	0	0-25
53	157	32590771	5884333	70°	2014-03-09	2014-06-04	1	0	0	0	0	no	0	broad-leaved	0-50%	P.a.	50-100%	0
54	155	32590185	5882488	100°	2014-03-09	2014-06-02	0	0	0	0	0	coniferous	50-100%	no	0	no	0	25-50
55	168	32590660	5884974	20°	2014-03-09	2014-06-04	0	0	0	0	0	mixed	50-100%	no	0	no	0	25-50
57	167	32590932	5885574	300°	2014-03-09	2014-06-04	0	0	0	0	0	broad-leaved	0-50%	broad-leaved	0-50%	P.a.&V.m.	50-100%	0-25
58	156	32589341	5883062	50°	2014-03-24	2014-06-04	0	0	0	0	0	coniferous	0-50	no	0	P.a.	0-50	0
A-110	283, 145	32590553	5882666	290°	2014-03-09	2014-06-02	0	0	0	0	1	no	0	no	0	P.a.	50-100%	0
B-111	282	32590583	5881552	150°	2014-03-24	2014-06-02	0	0	1	0	0	coniferous	0-50%	no	0	herbs	50-100%	0
C-112	278	32590638	5881516	335°	2014-03-05	2014-06-02	0	0	0	0	0	coniferous	0-50%	coniferous	0-50%	P.a.	0-50%	0-25
D-113	281	32589532	5881404	120°	2014-03-04	2014-06-02	0	0	0	1	0	broad-leaved	0-50%	broad-leaved	0-50%	herbs	50-100%	25-50
E-114	280	32589498	5881387	120°	2014-03-04	2014-06-02	0	0	0	1	0	broad-leaved	0-50%	broad-leaved	0-50%	herbs	50-100%	0
F-115	279	32589115	5881618	340°	2014-03-04	2014-06-02	0	0	0	0	0	coniferous	50-100%	no	0	herbs	0-50%	0-25
G-116	277	32586968	5882961	175°	2014-03-03	2014-06-02	0	0	1	0	0	coniferous	50-100%	no	0	no	0	0-25
H-117	276	32586965	5882947	230°	2014-03-03	2014-06-02	0	0	1	0	0	coniferous	0-50%	no	0	no	0	0-25
I-118	275	32587304	5882808	355°	2014-03-03	2014-06-02	0	0	1	0	0	coniferous	0-50%	no	0	no	0	0-25
J-119	273	32587318	5882815	295°	2014-03-03	2014-06-02	0	0	1	0	0	coniferous	0-50%	coniferous	0-50%	herbs	0-50%	0

## Sheet: raw data
trial	place	file	not analysable	Walking	Running	Jumping	Flight	Sniffing	Winding	Defecating	Urinating	Getting frightened	Pausing	Laying down	Guarding	Pawing	Rooting	Salt ingestion	Sucking attempt	Suckling	Chewing	Feeding attempt	Feeding	Drinking	Stretching	Shaking	Rubbing	Nibbling	Scratching	Scratching one’s bottom	Rolling	Wallowing	Threating	Pushing away softly	Chasing away	Snout knock	Retreating	Nose-to-nose contact	Nose-to-body contact	Playing	Copulation attempt
1	3	03_20140310-03.48_WS.AVI	0	1	0	0	0	0	0	0	0	0	1	0	0	0	0	0	0	0	0	0	0	0	0	0	0	0	0	0	0	0	0	0	0	0	0	0	0	0	0
1	4	04_20140309-20.34_WS.AVI	0	1	1	0	0	0	0	0	0	0	1	0	0	0	0	0	0	0	0	0	0	0	0	0	0	0	0	0	0	0	0	0	0	0	0	0	0	0	0
1	4	04_20140309-21.27_WS.AVI	0	1	0	0	0	1	0	0	0	0	1	0	0	0	0	0	0	0	0	0	0	0	0	0	0	0	0	0	0	0	0	0	0	0	0	0	0	0	0
1	4	04_20140309-21.29_WS.AVI	0	1	1	0	0	0	0	0	0	0	0	0	0	0	0	0	0	0	0	0	0	0	0	0	0	0	0	0	0	0	0	0	0	0	0	0	0	0	0
1	4	04_20140314-20.20_WS.AVI	0	1	1	0	0	1	0	0	0	0	0	0	0	0	1	0	0	0	0	0	0	0	0	0	0	0	0	0	0	0	0	0	0	0	0	0	0	0	0
1	6	06_20140307-06.39_WS.AVI	0	0	1	0	0	0	0	0	0	0	0	0	0	0	0	0	0	0	0	0	0	0	0	0	0	0	0	0	0	0	0	0	0	0	0	0	0	0	0
1	12	12_20140310-02.34_WS.AVI	0	1	0	0	0	1	0	0	0	0	1	0	0	0	0	0	0	0	0	0	0	0	0	0	0	0	0	0	0	0	0	0	0	0	0	0	0	0	0
1	14	14_20140309-22.04a_WS.AVI	0	0	0	0	0	0	0	0	0	0	1	0	0	0	0	0	0	0	0	0	0	0	0	0	0	0	0	0	0	0	0	0	0	0	0	0	0	0	0
1	14	14_20140309-22.04b_WS.AVI	1	0	0	0	0	0	0	0	0	0	0	0	0	0	0	0	0	0	0	0	0	0	0	0	0	0	0	0	0	0	0	0	0	0	0	0	0	0	0
1	14	14_20140309-22.41_WS.AVI	0	1	0	0	0	1	0	0	0	0	0	0	0	0	0	0	0	0	0	0	0	0	0	0	0	0	0	0	0	0	0	0	0	0	0	0	0	0	0
1	14	14_20140309-22.46_WS.AVI	0	1	0	0	0	1	0	0	0	0	0	0	0	0	0	0	0	0	0	0	0	0	0	0	0	0	0	0	0	0	0	0	0	0	0	0	0	0	0
1	15	15_20140307-04.08_WS.AVI	0	1	0	0	0	1	1	0	0	0	0	0	0	0	0	0	0	0	0	0	0	0	0	0	0	0	0	0	0	0	0	0	0	0	0	0	0	0	0
1	15	15_20140307-04.09_WS.AVI	0	1	0	0	0	1	0	0	0	0	1	0	0	0	0	0	0	0	0	0	0	0	0	0	0	0	0	0	0	0	0	0	0	0	0	0	0	0	0
1	15	15_20140307-04.10a_WS.AVI	0	1	0	0	0	1	0	0	0	0	0	0	0	0	0	0	0	0	0	0	0	0	0	0	0	0	0	0	0	0	0	0	0	0	0	0	0	0	0
1	15	15_20140307-04.10b_WS.AVI	0	1	0	0	0	1	0	0	0	0	0	0	0	0	0	0	0	0	0	0	0	0	0	0	0	0	0	0	0	0	0	0	0	0	0	0	0	0	0
1	15	15_20140308-04.08_WS.AVI	0	1	0	0	0	1	0	0	0	0	0	0	0	0	0	0	0	0	0	0	0	0	0	0	0	0	0	0	0	0	0	0	0	0	0	0	0	0	0
1	15	15_20140308-04.09a_WS.AVI	0	1	0	0	0	1	0	0	0	0	0	0	0	0	0	0	0	0	0	0	0	0	0	0	0	0	0	0	0	0	0	0	0	0	0	0	0	0	0
1	15	15_20140308-04.09b_WS.AVI	0	0	0	0	0	1	0	0	0	0	0	0	0	0	0	0	0	0	0	0	0	0	0	0	0	0	0	0	0	0	0	0	0	0	0	0	0	0	0
1	15	15_20140308-04.10_WS.AVI	0	1	0	0	0	1	0	0	0	0	0	0	0	0	0	0	0	0	0	0	0	0	0	0	0	0	0	0	0	0	0	0	0	0	0	0	0	0	0
1	15	15_20140308-04.11_WS.AVI	0	1	0	0	0	0	0	0	0	0	1	0	0	0	0	0	0	0	0	0	0	0	0	0	0	0	0	0	0	0	0	0	0	0	0	0	0	0	0
1	16	16_20140312-03.21_WS.ASF	0	0	1	0	0	0	0	0	0	0	0	0	0	0	0	0	0	0	0	0	0	0	0	0	0	0	0	0	0	0	0	0	0	0	0	0	0	0	0
1	16	16_20140312-05.41_WS.ASF	0	1	0	0	0	0	0	0	0	0	0	0	0	0	0	0	0	0	0	0	0	0	0	0	0	0	0	0	0	0	0	0	0	0	0	0	0	0	0
1	16	16_20140312-05.42a_WS.ASF	0	0	0	0	0	1	0	0	0	0	0	0	0	0	1	0	0	0	0	0	0	0	0	0	0	0	0	0	0	0	0	0	0	0	0	0	0	0	0
1	16	16_20140312-05.42b_WS.ASF	0	1	0	0	0	1	0	0	0	0	0	0	0	0	0	0	0	0	0	0	0	0	0	0	0	0	0	0	0	0	0	0	0	0	0	0	0	0	0
1	16	16_20140312-05.58_WS.ASF	0	1	0	0	0	1	0	0	0	0	0	0	0	0	0	0	0	0	0	0	0	0	0	0	0	0	0	0	0	0	0	0	0	0	0	0	0	0	0
1	17	17_20140311-23.19a_WS.AVI	0	1	0	0	0	1	0	0	0	0	1	0	0	0	0	0	0	0	0	0	0	0	0	0	0	0	0	0	0	0	0	0	0	0	0	0	0	0	0
1	17	17_20140311-23.19b_WS.AVI	0	1	0	0	0	0	0	0	0	0	0	0	0	0	0	0	0	0	0	0	0	0	0	0	0	0	0	0	0	0	0	0	0	0	0	0	0	0	0
1	21	21_20140310-23.23a_WS.AVI	0	0	0	0	0	1	0	0	0	0	0	0	0	0	0	0	0	0	0	0	0	0	0	0	0	0	0	0	0	0	0	0	0	0	0	0	0	0	0
1	21	21_20140310-23.23b_WS.AVI	0	1	0	0	0	1	0	0	0	0	0	0	0	0	0	0	0	0	0	0	0	0	0	0	0	0	0	0	0	0	0	0	0	0	0	0	0	0	0
1	21	21_20140310-23.23c_WS.AVI	0	1	0	0	0	1	0	0	0	0	0	0	0	0	0	0	0	0	0	0	0	0	0	0	0	0	0	0	0	0	0	0	0	0	0	0	0	0	0
1	21	21_20140310-23.24a_WS.AVI	0	1	0	0	0	1	0	0	0	0	0	0	0	0	0	0	0	0	0	0	0	0	0	0	0	0	0	0	0	0	0	0	0	0	0	0	0	0	0
1	21	21_20140310-23.24b_WS.AVI	0	0	0	0	0	1	0	0	0	0	1	0	0	0	0	0	0	0	0	0	0	0	0	0	0	0	0	0	0	0	0	0	0	0	0	0	0	0	0
1	21	21_20140310-23.25a_WS.AVI	0	1	0	0	0	1	0	0	0	0	0	0	0	0	0	0	0	0	0	0	0	0	0	0	0	0	0	0	0	0	0	0	0	0	0	0	0	0	0
1	21	21_20140310-23.25b_WS.AVI	0	1	0	0	0	1	0	0	0	0	0	0	0	0	0	0	0	0	0	0	0	0	0	0	0	0	0	0	0	0	0	0	0	0	0	0	0	0	0
1	21	21_20140310-23.26a_WS.AVI	0	0	0	0	0	1	0	0	0	0	0	0	0	0	0	0	0	0	0	0	0	0	0	0	0	0	0	0	0	0	0	0	0	0	0	0	0	0	0
1	21	21_20140310-23.26b_WS.AVI	1	0	0	0	0	0	0	0	0	0	0	0	0	0	0	0	0	0	0	0	0	0	0	0	0	0	0	0	0	0	0	0	0	0	0	0	0	0	0
1	21	21_20140310-23.33a_WS.AVI	0	1	0	0	0	1	0	0	0	0	1	0	0	0	0	0	0	0	0	0	0	0	0	0	0	0	0	0	0	0	0	0	0	0	0	0	0	0	0
1	21	21_20140310-23.33b_WS.AVI	1	0	0	0	0	0	0	0	0	0	0	0	0	0	0	0	0	0	0	0	0	0	0	0	0	0	0	0	0	0	0	0	0	0	0	0	0	0	0
1	21	21_20140310-23.34_WS.AVI	0	1	0	0	0	1	0	0	0	0	0	0	0	0	0	0	0	0	0	0	0	0	0	0	0	0	0	0	0	0	0	0	0	0	0	0	0	0	0
1	21	21_20140310-23.35a_WS.AVI	0	1	0	0	0	1	0	0	0	0	0	0	0	0	0	0	0	0	0	0	0	0	0	0	0	0	0	0	0	0	0	0	0	0	0	0	0	0	0
1	21	21_20140310-23.35b_WS.AVI	0	0	0	0	0	1	0	0	0	0	0	0	0	0	0	0	0	0	0	0	0	0	0	0	0	0	0	0	0	0	0	0	0	0	0	0	0	0	0
1	21	21_20140310-23.36_WS.AVI	1	0	0	0	0	0	0	0	0	0	0	0	0	0	0	0	0	0	0	0	0	0	0	0	0	0	0	0	0	0	0	0	0	0	0	0	0	0	0
1	21	21_20140311-00.17_WS.AVI	0	1	0	0	0	1	0	0	0	0	0	0	0	0	0	0	0	0	0	0	0	0	0	0	0	0	0	0	0	0	0	0	0	0	0	0	0	0	0
1	21	21_20140311-00.18_WS.AVI	0	1	0	0	0	1	0	0	0	0	0	0	0	0	0	0	0	0	0	0	0	0	0	0	0	0	0	0	0	0	0	0	0	0	0	0	0	0	0
1	21	21_20140311-00.19a_WS.AVI	0	1	0	0	0	1	0	0	0	0	0	0	0	0	0	0	0	0	0	0	0	0	0	0	0	0	0	0	0	0	0	0	0	0	0	0	0	0	0
1	21	21_20140311-00.19b_WS.AVI	0	0	0	0	0	1	0	0	0	0	0	0	0	0	0	0	0	0	0	0	0	0	0	0	0	0	0	0	0	0	0	0	0	0	0	0	0	0	0
1	21	21_20140311-00.20_WS.AVI	0	1	0	0	0	1	0	0	0	0	0	0	0	0	0	0	0	0	0	0	0	0	0	0	0	0	0	0	0	0	0	0	0	0	0	0	0	0	0
1	21	21_20140311-00.25a_WS.AVI	0	0	0	0	0	1	0	0	0	0	0	0	0	0	0	0	0	0	0	0	0	0	0	0	0	0	0	0	0	0	0	0	0	0	0	0	0	0	0
1	21	21_20140311-00.25b_WS.AVI	0	1	0	0	0	1	0	0	0	0	0	0	0	0	0	0	0	0	1	0	0	0	0	0	0	0	0	0	0	0	0	0	0	0	0	0	0	0	0
1	21	21_20140311-00.26_WS.AVI	0	1	0	0	0	1	0	0	0	0	0	0	0	0	0	0	0	0	0	0	0	0	0	0	0	0	0	0	0	0	0	0	0	0	0	0	0	0	0
1	21	21_20140311-01.04_WS.AVI	0	1	0	0	0	1	0	0	0	0	0	0	0	0	0	0	0	0	0	0	0	0	0	0	0	0	0	0	0	0	0	0	0	0	0	0	0	0	0
1	21	21_20140311-01.05a_WS.AVI	0	0	0	0	0	1	0	0	0	0	0	0	0	0	0	0	0	0	0	0	0	1	0	0	0	0	0	0	0	0	0	0	0	0	0	0	0	0	0
1	21	21_20140311-01.05b_WS.AVI	0	1	0	0	0	1	0	0	0	0	0	0	0	0	0	0	0	0	0	0	0	0	0	0	0	0	0	0	0	0	0	0	0	0	0	0	0	0	0
1	21	21_20140311-01.06_WS.AVI	1	0	0	0	0	0	0	0	0	0	0	0	0	0	0	0	0	0	0	0	0	0	0	0	0	0	0	0	0	0	0	0	0	0	0	0	0	0	0
1	21	21_20140311-21.42a_WS.AVI	0	1	0	0	0	1	0	0	0	0	0	0	0	0	0	0	0	0	0	0	0	0	0	0	0	0	0	0	0	0	0	0	0	0	0	0	0	0	0
1	21	21_20140311-21.42b_WS.AVI	0	1	0	0	0	1	0	0	0	0	1	0	0	0	0	0	0	0	0	0	0	0	0	0	0	0	0	0	0	0	0	0	0	0	0	0	0	0	0
1	21	21_20140312-04.33_WS.AVI	0	1	0	0	0	1	0	0	0	0	0	0	0	0	0	0	0	0	0	0	0	0	0	0	0	0	0	0	0	0	0	0	0	0	0	0	0	0	0
1	21	21_20140312-21.41_WS.AVI	0	1	0	0	0	1	0	0	0	0	0	0	0	0	0	0	0	0	0	0	0	0	0	0	0	0	0	0	0	0	0	0	0	0	0	0	0	0	0
1	21	21_20140313-20.21_WS_Hb.AVI	0	1	0	0	0	1	0	0	0	0	0	0	0	0	1	0	0	0	0	0	0	0	0	0	0	0	0	0	0	0	0	0	0	0	0	0	0	0	0
1	21	21_20140313-20.22a_WS_Hb.AVI	0	1	0	0	0	1	0	0	0	0	1	0	0	0	0	0	0	0	0	0	0	0	0	0	0	0	0	0	0	0	0	0	0	0	0	0	0	0	0
1	21	21_20140313-20.22b_WS_Hb.AVI	0	1	0	0	0	1	0	0	0	0	0	0	0	0	0	0	0	0	0	0	0	0	0	0	0	0	0	0	0	0	0	0	0	0	0	0	0	0	0
1	21	21_20140314-01.56a_WS.AVI	0	1	0	0	0	1	0	0	0	0	0	0	0	0	0	0	0	0	0	0	0	0	0	0	0	0	0	0	0	0	0	0	0	0	0	0	0	0	0
1	21	21_20140314-01.56b_WS.AVI	0	1	0	0	0	1	0	0	0	0	0	0	0	0	0	0	0	0	0	0	0	0	0	0	0	0	0	0	0	0	0	0	0	0	0	0	0	0	0
1	21	21_20140314-01.57_WS.AVI	0	1	0	0	0	1	0	0	0	0	0	0	0	0	0	0	0	0	0	0	0	0	0	0	0	0	0	0	0	0	0	0	0	0	0	0	0	0	0
1	21	21_20140314-01.58_WS.AVI	1	0	0	0	0	0	0	0	0	0	0	0	0	0	0	0	0	0	0	0	0	0	0	0	0	0	0	0	0	0	0	0	0	0	0	0	0	0	0
1	21	21_20140314-21.17a_WS.AVI	0	1	0	0	0	1	0	0	0	0	1	0	0	0	1	0	0	0	0	0	0	1	0	0	0	0	0	0	0	0	0	0	0	0	0	0	0	0	0
1	21	21_20140314-21.17b_WS.AVI	0	1	0	0	0	1	0	0	0	0	1	0	0	0	0	0	0	0	0	0	0	1	0	0	0	0	0	0	0	0	0	0	0	0	0	0	0	0	0
1	21	21_20140314-21.18_WS.AVI	0	1	0	0	0	1	0	0	0	0	0	0	0	0	0	0	0	0	0	0	0	0	0	0	0	0	0	0	0	0	0	0	0	0	0	0	0	0	0
1	22	22_20140314-03.47a_WS.AVI	0	1	0	0	0	0	0	0	0	0	0	0	0	0	1	0	0	0	0	0	0	0	0	0	0	0	0	0	0	0	0	0	0	0	0	0	0	0	0
1	22	22_20140314-03.47b_WS.AVI	0	1	0	0	0	1	0	0	0	0	1	0	0	0	1	0	0	0	0	0	0	0	0	0	0	0	0	0	0	0	0	0	0	0	0	0	0	0	0
1	22	22_20140314-03.48a_WS.AVI	0	1	0	0	0	1	0	0	0	0	1	0	0	0	1	0	0	0	0	0	0	0	0	0	0	0	0	0	0	0	0	0	0	0	0	0	0	0	0
1	22	22_20140314-03.48b_WS.AVI	0	1	0	0	0	1	0	0	0	0	0	0	0	1	1	0	0	0	0	0	0	0	0	0	0	0	0	0	0	0	0	0	0	0	0	0	0	0	0
1	23	23_20140304-21.40_WS.AVI	0	1	0	0	0	0	0	0	0	0	1	0	0	0	0	0	0	0	0	0	0	0	0	0	0	0	0	0	0	0	0	0	0	0	0	0	0	0	0
1	28	28_20140315-23.34a_WS.AVI	0	1	0	0	0	1	0	0	0	0	0	0	0	0	1	0	0	0	0	0	0	0	0	0	0	0	0	0	0	0	0	0	0	0	0	0	0	0	0
1	31	31_20140311-22.33_WS_Hb.AVI	0	0	0	0	1	0	0	0	0	0	0	0	0	0	0	0	0	0	0	0	0	0	0	0	0	0	0	0	0	0	0	0	0	0	0	0	0	0	0
1	31	31_20140312-04.43_WS_Hb.AVI	0	1	0	0	0	0	0	0	0	0	0	0	0	0	0	0	0	0	0	0	0	0	0	0	0	0	0	0	0	0	0	0	0	0	0	0	0	0	0
1	31	31_20140312-04.44_WS.AVI	1	0	0	0	0	0	0	0	0	0	0	0	0	0	0	0	0	0	0	0	0	0	0	0	0	0	0	0	0	0	0	0	0	0	0	0	0	0	0
1	31	31_20140312-22.53_WS_Hb.AVI	0	1	0	0	0	0	0	0	0	0	1	0	0	0	1	0	0	0	0	0	0	0	0	0	0	0	0	0	0	0	0	0	0	0	0	0	0	0	0
1	31	31_20140312-22.56_WS.AVI	0	1	0	0	0	1	0	0	0	0	0	0	0	0	1	0	0	0	0	0	0	0	0	0	0	0	0	0	0	0	0	0	0	0	0	0	0	0	0
1	31	31_20140313-05.49_WS.AVI	0	1	1	0	0	0	0	0	0	0	1	0	0	0	0	0	0	0	0	0	0	0	0	0	0	0	0	0	0	0	0	0	0	0	0	0	0	0	0
1	32	32_20140315-01.41_WS.AVI	0	0	1	0	0	0	0	0	0	0	0	0	0	0	0	0	0	0	0	0	0	0	0	0	0	0	0	0	0	0	0	0	0	0	0	0	0	0	0
1	32	32_20140316-01.11_WS.AVI	0	0	1	0	0	0	0	0	0	0	0	0	0	0	0	0	0	0	0	0	0	0	0	0	0	0	0	0	0	0	0	0	0	0	0	0	0	0	0
1	33	33_20140312-04.07_WS.ASF	0	1	0	0	0	0	0	0	0	0	0	0	0	0	0	0	0	0	0	0	0	0	0	0	0	0	0	0	0	0	0	0	0	0	0	0	0	0	0
1	33	33_20140314-01.47_WS.ASF	0	1	0	0	0	0	0	0	0	0	0	0	0	0	0	0	0	0	0	0	0	0	0	0	0	0	0	0	0	0	0	0	0	0	0	0	0	0	0
1	33	33_20140314-03.55_WS.ASF	1	0	0	0	0	0	0	0	0	0	0	0	0	0	0	0	0	0	0	0	0	0	0	0	0	0	0	0	0	0	0	0	0	0	0	0	0	0	0
1	33	33_20140314-03.56a_WS.ASF	0	1	0	0	0	1	0	0	0	0	0	0	0	0	1	0	0	0	0	0	0	0	0	0	0	0	0	0	0	0	0	0	0	0	0	0	0	0	0
1	33	33_20140314-03.56b_WS.ASF	0	1	0	0	0	1	0	0	0	0	0	0	0	0	0	0	0	0	0	0	0	0	0	0	0	0	0	0	0	0	0	0	0	0	0	0	0	0	0
1	36	36_20140314-02.16_WS.AVI	0	1	0	0	0	0	0	0	0	0	0	0	0	0	0	0	0	0	0	0	0	0	0	0	0	0	0	0	0	0	0	0	0	0	0	0	0	0	0
1	36	36_20140314-02.20a_WS.AVI	0	1	0	0	0	0	0	0	0	0	1	0	0	0	0	0	0	0	0	0	0	0	0	0	0	0	0	0	0	0	0	0	0	0	0	0	0	0	0
1	36	36_20140314-02.20b_WS.AVI	0	1	0	0	0	0	1	0	0	0	0	0	0	0	0	0	0	0	0	0	0	0	0	0	0	0	0	0	0	0	0	0	0	0	0	0	0	0	0
1	37	37_20140311-23.47a_WS.AVI	0	1	0	0	0	0	1	0	0	0	0	0	0	0	0	0	0	0	0	0	0	0	0	0	0	0	0	0	0	0	0	0	0	0	0	0	0	0	0
1	37	37_20140311-23.47b_WS.AVI	0	1	0	0	0	1	0	0	0	0	0	0	0	0	0	0	0	0	0	0	0	0	0	0	0	0	0	0	0	0	0	0	0	0	0	0	0	0	0
1	38	38_20140308-22.44_WS.AVI	0	1	1	0	0	1	0	0	0	0	1	0	0	0	0	0	0	0	0	0	0	0	0	0	0	0	0	0	0	0	0	0	0	0	0	0	0	0	0
1	40	40_20140315-00.50_WS.AVI	0	0	1	0	0	0	0	0	0	0	0	0	0	0	0	0	0	0	0	0	0	0	0	0	0	0	0	0	0	0	0	0	0	0	0	0	0	1	0
1	43	43_20140313-03.32_WS.AVI	0	1	0	0	0	1	0	0	0	0	1	0	0	0	0	0	0	0	0	0	0	0	0	0	0	0	0	0	0	0	0	0	0	0	0	0	0	0	0
1	43	43_20140313-03.33_WS.AVI	0	1	0	0	0	1	0	0	0	0	0	0	0	0	0	0	0	0	0	0	0	0	0	0	0	0	0	0	0	0	0	0	0	0	0	0	0	0	0
1	43	43_20140313-03.34a_WS.AVI	0	1	0	0	0	1	0	0	0	0	0	0	0	0	0	0	0	0	0	0	0	0	0	0	0	0	0	0	0	0	0	0	0	0	0	0	0	0	0
1	43	43_20140313-03.34b_WS.AVI	0	1	0	0	0	1	0	0	0	0	0	0	0	0	0	0	0	0	0	0	0	0	0	0	0	0	0	0	0	0	0	0	0	0	0	0	0	0	0
1	43	43_20140313-03.37_WS.AVI	0	1	0	0	0	1	0	0	0	0	0	0	0	0	1	0	0	0	0	0	0	0	0	0	0	0	0	0	0	0	0	0	0	0	0	0	0	0	0
1	43	43_20140313-03.40_WS.AVI	0	1	0	0	0	0	0	0	0	0	1	0	0	0	0	0	0	0	1	0	0	0	0	0	0	0	0	0	0	0	0	0	0	0	0	0	0	0	0
1	43	43_20140316-23.43a_WS.AVI	0	1	0	0	0	1	0	0	0	0	0	0	0	0	0	0	0	0	0	0	0	0	0	0	0	0	0	0	0	0	0	0	0	0	0	0	0	0	0
1	43	43_20140316-23.43b_WS.AVI	0	1	0	0	0	1	0	0	0	0	0	0	0	0	0	0	0	0	0	0	0	0	0	0	0	0	0	0	0	0	0	0	0	0	0	0	0	0	0
1	43	43_20140316-23.44_WS.AVI	0	1	0	0	0	1	0	0	0	0	0	0	0	0	0	0	0	0	0	0	0	0	0	0	0	0	0	0	0	0	0	0	0	0	0	0	0	0	0
1	45	45_20140313-23.41_WS.AVI	0	0	1	0	0	0	0	0	0	0	0	0	0	0	0	0	0	0	0	0	0	0	0	0	0	0	0	0	0	0	0	0	0	0	0	0	0	0	0
1	45	45_20140314-02.00_WS.AVI	0	1	1	0	0	0	0	0	0	0	0	0	0	0	0	0	0	0	0	0	0	0	0	0	0	0	0	0	0	0	0	0	0	0	0	0	0	0	0
1	48	48_20140313-04.47_WS.AVI	0	0	1	0	0	0	0	0	0	0	0	0	0	0	0	0	0	0	0	0	0	0	0	0	0	0	0	0	0	0	0	0	0	0	0	0	0	0	0
1	48	48_20140314-02.50_WS.AVI	0	0	1	0	0	0	0	0	0	0	0	0	0	0	0	0	0	0	0	0	0	0	0	0	0	0	0	0	0	0	0	0	0	0	0	0	0	0	0
1	48	48_20140314-02.55_WS.AVI	0	1	1	0	0	0	0	0	0	0	1	0	0	0	0	0	0	0	0	0	0	0	0	0	0	0	0	0	0	0	0	0	0	0	0	0	0	0	0
1	50	50_20140311-01.20a_WS.AVI	0	1	0	0	0	0	0	0	0	0	1	0	0	0	0	0	0	0	0	0	0	0	0	0	0	0	0	0	0	0	0	0	0	0	0	0	0	0	0
1	50	50_20140311-01.20b_WS.AVI	0	1	0	0	0	1	0	0	0	0	1	0	0	0	0	0	0	0	0	0	0	0	0	0	0	0	0	0	0	0	0	0	0	0	0	0	0	0	0
1	53	53_20140310-21.19_WS.AVI	0	1	0	0	1	0	0	0	0	0	1	0	0	0	0	0	0	0	0	0	0	0	0	0	0	0	0	0	0	0	0	0	0	0	0	0	0	0	0
1	54	54_20140310-01.58_WS.AVI	0	1	0	0	1	0	0	0	0	0	0	0	0	0	0	0	0	0	0	0	0	0	0	0	0	0	0	0	0	0	0	0	0	0	0	0	0	0	0
1	54	54_20140311-03.30_WS.AVI	0	1	0	0	0	1	0	0	0	0	0	0	0	0	0	0	0	0	0	0	0	0	0	0	0	0	0	0	0	0	0	0	0	0	0	0	0	0	0
1	54	54_20140311-03.31_WS.AVI	0	1	0	0	0	0	0	0	0	0	0	0	0	0	0	0	0	0	0	0	0	0	0	0	0	0	0	0	0	0	0	0	0	0	0	0	0	0	0
1	57	57_20140313-00.43_WS.AVI	0	1	0	0	0	0	0	0	0	0	0	0	0	0	0	0	0	0	0	0	0	0	0	0	0	0	0	0	0	0	0	0	0	0	0	0	0	0	0
1	A-110	A_20140310-04.42_WS.AVI	0	1	0	0	1	0	0	0	0	0	0	0	0	0	0	0	0	0	0	0	0	0	0	0	0	0	0	0	0	0	0	0	0	0	0	0	0	0	0
1	A-110	A_20140313-22.32_WS.AVI	0	1	0	0	0	1	0	0	0	0	0	0	0	0	0	0	0	0	0	0	0	0	0	0	0	0	0	0	0	0	0	0	0	0	0	0	0	0	0
1	C-112	C_20140307-00.22_WS.AVI	0	1	1	0	0	0	0	0	0	0	0	0	0	0	0	0	0	0	0	0	0	0	0	0	0	0	0	0	0	0	0	0	0	0	0	0	0	0	0
1	C-112	C_20140307-21.00a_WS.AVI	0	1	1	0	0	1	0	0	0	0	1	0	0	0	0	0	0	0	0	0	0	0	0	0	0	0	0	0	0	0	0	0	0	0	0	0	0	0	0
1	C-112	C_20140307-21.00b_WS.AVI	0	1	0	0	0	1	0	0	0	0	0	0	0	0	0	0	0	0	0	0	0	0	0	0	0	0	0	0	0	0	0	0	0	0	0	0	0	0	0
1	C-112	C_20140307-21.35_WS.AVI	0	1	0	0	0	1	0	0	0	0	1	0	0	0	1	0	0	0	0	0	0	0	0	0	0	0	0	0	0	0	0	0	0	0	0	0	0	0	0
1	C-112	C_20140308-05.43_WS.AVI	0	1	0	0	0	1	0	0	0	0	1	0	0	0	0	0	0	0	0	0	0	0	0	0	0	0	0	0	0	0	0	0	0	0	0	0	0	0	0
1	C-112	C_20140308-05.44_WS.AVI	0	1	0	0	0	0	0	0	0	0	0	0	0	0	0	0	0	0	0	0	0	0	0	0	0	0	0	0	0	0	0	0	0	0	0	0	0	0	0
1	C-112	C_20140308-05.49_WS.AVI	0	1	0	0	0	1	0	0	0	0	1	0	0	0	1	0	0	0	0	0	0	0	0	0	0	0	0	0	0	0	0	0	0	0	0	0	0	0	0
1	C-112	C_20140308-06.09_WS.AVI	0	1	0	0	0	1	0	0	0	0	1	0	0	0	0	0	0	0	0	0	0	0	0	0	0	0	0	0	0	0	0	0	0	0	0	0	0	0	0
1	C-112	C_20140308-20.15_WS.AVI	0	1	0	0	0	0	0	0	0	0	1	0	0	0	1	0	0	0	0	0	0	0	0	0	0	0	0	0	0	0	0	0	0	0	0	0	0	0	0
1	C-112	C_20140308-20.19_WS.AVI	0	1	0	0	0	1	0	0	0	0	0	0	0	0	0	0	0	0	0	0	0	0	0	0	0	0	0	0	0	0	0	0	0	0	0	0	0	0	0
1	C-112	C_20140308-20.20_WS.AVI	0	1	0	0	0	0	0	0	0	0	0	0	0	0	0	0	0	0	0	0	0	0	0	0	0	0	0	0	0	0	0	0	0	0	0	0	0	0	0
1	C-112	C_20140310-23.32_WS.AVI	0	1	0	0	0	1	0	0	0	0	0	0	0	0	1	0	0	0	0	0	0	0	0	0	0	0	0	0	0	0	0	0	0	0	0	0	0	0	0
1	C-112	C_20140310-23.39a_WS.AVI	1	0	0	0	0	0	0	0	0	0	0	0	0	0	1	0	0	0	0	0	0	0	0	0	0	0	0	0	0	0	0	0	0	0	0	0	0	0	0
1	C-112	C_20140310-23.39b_WS.AVI	1	0	0	0	0	0	0	0	0	0	0	0	0	0	1	0	0	0	0	0	0	0	0	0	0	0	0	0	0	0	0	0	0	0	0	0	0	0	0
1	C-112	C_20140310-23.41_WS.AVI	0	0	0	0	0	0	0	0	0	0	0	0	0	0	1	0	0	0	0	0	0	0	0	0	0	0	0	0	0	0	0	0	0	0	0	0	0	0	0
1	C-112	C_20140310-23.42_WS.AVI	1	0	0	0	0	0	0	0	0	0	0	0	0	0	1	0	0	0	0	0	0	0	0	0	0	0	0	0	0	0	0	0	0	0	0	0	0	0	0
1	C-112	C_20140310-23.45_WS.AVI	0	0	0	0	0	1	0	0	0	0	1	0	0	0	0	0	0	0	0	0	0	0	0	0	0	0	0	0	0	0	0	0	0	0	0	0	0	0	0
1	C-112	C_20140310-23.46_WS.AVI	0	0	0	0	0	1	0	0	0	0	0	0	0	0	0	0	0	0	0	0	0	0	0	0	0	0	0	0	0	0	0	0	0	0	0	0	0	0	0
1	C-112	C_20140310-23.48_WS.AVI	0	0	0	0	0	1	0	0	0	0	0	0	0	1	0	0	0	0	0	0	0	0	0	0	0	0	0	0	0	0	0	0	0	0	0	0	0	0	0
1	C-112	C_20140310-23.51_WS.AVI	1	0	0	0	0	0	0	0	0	0	0	0	0	0	1	0	0	0	0	0	0	0	0	0	0	0	0	0	0	0	0	0	0	0	0	0	0	0	0
1	C-112	C_20140310-23.52_WS.AVI	0	0	0	0	0	0	0	0	0	0	0	0	0	0	1	0	0	0	0	0	0	0	0	0	0	0	0	0	0	0	0	0	0	0	0	0	0	0	0
1	C-112	C_20140310-23.55_WS.AVI	0	1	0	0	0	1	0	0	0	0	0	0	0	0	1	0	0	0	0	0	0	0	0	0	0	0	0	0	0	0	0	0	0	0	0	0	0	0	0
1	C-112	C_20140310-23.58_WS.AVI	1	0	0	0	0	0	0	0	0	0	0	0	0	0	0	0	0	0	0	0	0	0	0	0	0	0	0	0	0	0	0	0	0	0	0	0	0	0	0
1	C-112	C_20140310-23.59_WS.AVI	1	0	0	0	0	0	0	0	0	0	0	0	0	0	0	0	0	0	0	0	0	0	0	0	0	0	0	0	0	0	0	0	0	0	0	0	0	0	0
1	C-112	C_20140311-00.00_WS.AVI	1	0	0	0	0	0	0	0	0	0	0	0	0	0	0	0	0	0	0	0	0	0	0	0	0	0	0	0	0	0	0	0	0	0	0	0	0	0	0
1	C-112	C_20140311-00.01_WS.AVI	1	0	0	0	0	0	0	0	0	0	0	0	0	0	0	0	0	0	0	0	0	0	0	0	0	0	0	0	0	0	0	0	0	0	0	0	0	0	0
1	C-112	C_20140311-00.08_WS.AVI	0	0	0	0	0	0	0	0	0	0	1	0	0	0	0	0	0	0	0	0	0	0	0	0	0	0	0	0	0	0	0	0	0	0	0	0	0	0	0
1	C-112	C_20140311-00.12_WS.AVI	0	0	0	0	0	0	0	0	0	0	1	0	0	0	0	0	0	0	0	0	0	0	0	0	0	0	0	0	0	0	0	0	0	0	0	0	0	0	0
1	C-112	C_20140311-00.13_WS.AVI	0	0	0	0	0	1	0	0	0	0	0	0	0	0	0	0	0	0	0	0	0	0	0	0	0	0	0	0	0	0	0	0	0	0	0	0	0	0	0
1	C-112	C_20140311-00.22_WS.AVI	1	0	0	0	0	0	0	0	0	0	0	0	0	0	0	0	0	0	0	0	0	0	0	0	0	0	0	0	0	0	0	0	0	0	0	0	0	0	0
1	C-112	C_20140311-00.23_WS.AVI	1	0	0	0	0	0	0	0	0	0	0	0	0	0	0	0	0	0	0	0	0	0	0	0	0	0	0	0	0	0	0	0	0	0	0	0	0	0	0
1	C-112	C_20140311-00.24_WS.AVI	1	0	0	0	0	0	0	0	0	0	0	0	0	0	0	0	0	0	0	0	0	0	0	0	0	0	0	0	0	0	0	0	0	0	0	0	0	0	0
1	C-112	C_20140311-00.26_WS.AVI	1	0	0	0	0	0	0	0	0	0	0	0	0	0	0	0	0	0	0	0	0	0	0	0	0	0	0	0	0	0	0	0	0	0	0	0	0	0	0
1	C-112	C_20140311-00.28_WS.AVI	1	0	0	0	0	0	0	0	0	0	0	0	0	0	0	0	0	0	0	0	0	0	0	0	0	0	0	0	0	0	0	0	0	0	0	0	0	0	0
1	C-112	C_20140311-00.32_WS.AVI	0	0	0	0	0	0	0	0	0	0	0	0	0	0	1	0	0	0	0	0	0	0	0	0	0	0	0	0	0	0	0	0	0	0	0	0	0	0	0
1	C-112	C_20140311-00.33a_WS.AVI	1	0	0	0	0	0	0	0	0	0	0	0	0	0	0	0	0	0	0	0	0	0	0	0	0	0	0	0	0	0	0	0	0	0	0	0	0	0	0
1	C-112	C_20140311-00.33b_WS.AVI	1	0	0	0	0	0	0	0	0	0	0	0	0	0	0	0	0	0	0	0	0	0	0	0	0	0	0	0	0	0	0	0	0	0	0	0	0	0	0
1	C-112	C_20140311-00.34_WS.AVI	0	1	0	0	0	1	0	0	0	0	0	0	0	0	0	0	0	0	0	0	0	0	0	0	0	0	0	0	0	0	0	0	0	0	0	0	0	0	0
1	D-113	D_20140306-02.14_WS.AVI	0	0	0	0	0	0	0	0	0	0	1	0	0	0	0	0	0	0	0	0	0	0	0	0	0	0	0	0	0	0	0	0	0	0	0	0	0	0	0
1	D-113	D_20140306-02.15_WS.AVI	0	1	0	0	0	0	0	0	0	0	0	0	0	0	0	0	0	0	0	0	0	0	0	0	0	0	0	0	0	0	0	0	0	0	0	0	0	0	0
1	F-115	F_20140310-03.09_WS.AVI	0	1	1	0	0	0	1	0	0	0	1	0	0	0	0	0	0	0	0	0	0	0	0	0	1	0	0	0	0	0	0	0	0	0	0	0	0	0	0
1	G-116	G_20140313-06.46_WS.AVI	0	1	0	0	0	0	1	0	0	0	0	0	0	0	0	0	0	0	0	0	0	0	0	0	0	0	0	0	0	0	0	0	0	0	0	0	0	0	0
1	G-116	G_20140313-21.36a_WS_Hb.AVI	0	1	0	0	0	0	1	0	0	0	1	0	0	0	0	0	0	0	0	0	0	0	0	0	0	0	0	0	0	0	0	0	0	0	0	0	0	0	0
1	G-116	G_20140313-21.36b_WS.AVI	0	1	0	0	0	0	0	0	0	0	0	0	0	0	0	0	0	0	0	0	0	0	0	0	0	0	0	0	0	0	0	0	0	0	0	0	0	0	0
1	G-116	G_20140314-06.35_WS.AVI	0	1	0	0	0	1	0	0	0	0	1	0	0	0	0	0	0	0	0	0	0	0	0	0	0	0	0	0	0	0	0	0	0	0	0	0	0	0	0
1	H-117	H_20140310-00.17a_WS.AVI	0	1	0	0	0	1	1	0	0	0	1	0	0	0	0	0	0	0	0	0	0	0	0	0	0	0	0	0	0	0	0	0	0	0	0	0	0	0	0
1	H-117	H_20140310-00.17b_WS.AVI	0	1	0	0	0	1	0	0	0	0	1	0	0	0	0	0	0	0	0	0	0	0	0	0	0	0	0	0	0	0	0	0	0	0	0	0	0	0	0
1	H-117	H_20140313-22.25_WS.AVI	0	0	0	0	0	0	0	0	0	0	0	0	0	0	0	0	0	0	0	0	0	0	0	0	1	0	0	0	0	0	0	0	0	0	0	0	0	0	0
1	H-117	H_20140314-05.45_WS.AVI	0	0	1	0	0	0	0	0	0	0	1	0	0	0	0	0	0	0	0	0	0	0	0	0	0	0	0	0	0	0	0	0	0	0	0	0	0	0	0
1	I-118	I_20140304-20.18a_WS.AVI	0	1	0	0	0	1	1	0	0	0	0	0	0	0	0	0	0	0	0	0	0	0	0	0	0	0	0	0	0	0	0	0	0	0	0	0	0	0	0
1	I-118	I_20140304-20.18b_WS.AVI	0	1	0	0	0	1	0	0	0	0	0	0	0	0	0	0	0	0	0	0	0	0	0	0	0	0	0	0	0	0	0	0	0	0	0	0	0	0	0
1	I-118	I_20140313-00.18_WS.AVI	0	0	0	0	0	0	1	0	0	0	0	0	0	0	0	0	0	0	0	0	0	0	0	0	1	0	0	0	0	0	0	0	0	0	0	0	0	0	0
1	J-119	J_20140304-20.15_WS_Hb.AVI	0	1	0	0	0	0	0	0	0	0	0	0	0	0	1	0	0	0	0	0	0	0	0	0	0	0	0	0	0	0	0	0	0	0	0	0	0	0	0
1	J-119	J_20140304-20.16_WS_Hb.AVI	0	1	0	0	0	0	0	0	0	0	1	0	0	0	0	0	0	0	0	0	0	0	0	1	0	0	0	0	0	1	0	0	0	0	0	0	0	0	0
1	J-119	J_20140304-20.17a_WS_Hb.AVI	0	1	0	0	0	1	1	0	0	0	0	0	0	0	0	0	0	0	0	0	0	0	0	1	0	0	0	0	0	0	0	0	0	0	0	0	0	0	0
1	J-119	J_20140304-20.17b_WS_Hb.AVI	0	1	0	0	0	1	0	0	0	0	0	0	0	0	0	0	0	0	0	0	0	0	0	1	0	0	0	0	0	1	0	0	0	0	0	0	0	0	0
1	J-119	J_20140308-03.03_WS.AVI	0	0	0	0	0	0	0	0	0	0	1	0	0	0	1	0	0	0	0	0	0	0	0	1	0	0	0	0	0	1	0	0	0	0	0	0	0	0	0
1	J-119	J_20140308-03.04a_WS.AVI	0	1	0	0	0	0	0	0	0	0	0	0	0	0	1	0	0	0	0	0	0	0	0	0	0	0	0	0	0	0	0	0	0	0	0	0	0	0	0
1	J-119	J_20140308-03.04b_WS.AVI	0	1	0	0	0	0	1	0	0	0	0	0	0	0	0	0	0	0	0	0	0	0	0	1	0	0	0	0	0	1	0	0	0	0	0	0	0	0	0
1	J-119	J_20140308-03.05_WS.AVI	0	1	0	0	0	1	1	0	0	0	0	0	0	0	0	0	0	0	0	0	0	0	0	1	1	0	1	0	0	0	0	0	0	0	0	0	0	0	0
1	J-119	J_20140308-22.41a_WS.AVI	0	1	0	0	1	1	0	0	0	0	1	0	0	0	1	0	0	0	0	0	0	0	0	0	0	0	0	0	0	1	0	0	0	0	0	0	0	0	0
1	J-119	J_20140308-22.41b_WS.AVI	0	1	0	0	0	1	0	0	0	0	1	0	0	0	1	0	0	0	0	0	0	0	0	1	0	0	0	0	0	1	0	0	0	0	0	0	0	0	0
1	J-119	J_20140308-22.42a_WS.AVI	0	1	0	0	0	1	1	0	0	0	1	0	0	0	0	0	0	0	0	0	0	0	0	1	0	0	0	0	0	1	0	0	0	0	0	0	0	1	0
1	J-119	J_20140308-22.42b_WS.AVI	0	0	1	0	0	0	0	0	0	0	0	0	0	0	0	0	0	0	0	0	0	0	0	0	0	0	0	0	0	0	0	0	0	0	0	0	0	0	0
1	J-119	J_20140313-00.16_WS.AVI	0	1	1	0	0	1	0	0	0	0	0	0	0	0	1	0	0	0	0	0	0	0	0	0	0	0	0	0	0	0	0	0	0	0	0	0	0	0	0
1	J-119	J_20140313-00.17a_WS.AVI	0	1	0	0	0	0	0	0	0	0	0	0	0	0	1	0	0	0	0	0	0	0	0	0	0	0	0	0	0	1	0	0	0	0	0	0	0	0	0
1	J-119	J_20140313-00.17b_WS.AVI	0	0	0	0	0	0	0	0	0	0	1	0	0	0	0	0	0	0	0	0	0	0	0	0	0	0	0	0	0	0	0	0	0	0	0	0	0	0	0
1	J-119	J_20140314-20.33_WS.AVI	0	1	0	0	0	1	0	0	0	0	1	0	0	0	0	0	0	0	0	0	0	0	0	0	0	0	0	0	0	0	0	0	0	0	0	0	0	0	0
1	J-119	J_20140314-20.34_WS.AVI	0	1	0	0	0	0	0	0	0	0	0	0	0	0	0	0	0	0	0	0	0	0	0	0	0	0	0	0	0	0	0	0	0	0	0	0	0	0	0
2	2	02_20140317-23.55_WS.AVI	0	1	0	0	0	1	0	0	0	0	0	0	0	0	0	0	0	0	0	0	0	0	0	0	0	0	0	0	0	0	0	0	0	0	0	0	0	0	0
2	2	02_20140317-23.56_WS.AVI	0	1	0	0	0	1	0	0	0	0	0	0	0	0	0	0	0	0	0	0	0	0	0	0	0	0	0	0	0	0	0	0	0	0	0	0	0	0	0
2	4	04_20140322-03.40_WS.AVI	0	1	0	0	0	0	0	0	0	0	0	0	0	0	0	0	0	0	0	0	0	0	0	0	0	0	0	0	0	0	0	0	0	0	0	0	0	0	0
2	6	06_20140321-05.10_WS.AVI	0	1	1	0	0	0	0	0	0	0	0	0	0	0	0	0	0	0	0	0	0	0	0	0	0	0	0	0	0	0	0	0	0	0	0	0	0	0	0
2	7	07_20140320-19.16_WS.AVI	0	1	0	0	0	0	0	0	0	0	0	0	0	0	0	0	0	0	0	0	0	0	0	0	0	0	0	0	0	0	0	0	0	0	0	0	0	0	0
2	12	12_20140317-02.53_WS.AVI	0	1	0	0	0	0	0	0	0	0	0	0	0	0	0	0	0	0	0	0	0	0	0	0	0	0	0	0	0	0	0	0	0	0	0	0	0	0	0
2	15	15_20140318-05.45a_WS.AVI	0	1	1	0	0	1	0	0	0	0	0	0	0	0	0	0	0	0	0	0	0	0	0	0	0	0	0	0	0	0	0	0	0	0	0	0	0	0	0
2	15	15_20140318-05.45b_WS.AVI	0	1	1	0	0	0	0	0	0	0	0	0	0	0	0	0	0	0	0	0	0	0	0	0	0	0	0	0	0	0	0	0	0	0	0	0	0	0	0
2	15	15_20140318-06.18_WS.AVI	0	1	0	0	0	0	0	0	0	0	0	0	0	0	0	0	0	0	0	0	0	0	0	0	0	0	0	0	0	0	0	0	0	0	0	0	0	0	0
2	15	15_20140324-05.37_WS.AVI	0	1	0	0	0	0	0	0	0	0	1	0	0	0	0	0	0	0	0	0	0	0	0	0	0	0	0	0	0	0	0	0	0	0	0	0	0	0	0
2	16	16_20140315-18.37_WS.ASF	0	1	0	0	0	0	0	0	0	0	0	0	0	0	0	0	0	0	0	0	0	0	0	0	0	0	0	0	0	0	0	0	0	0	0	0	0	0	0
2	16	16_20140323-22.48_WS.ASF	0	1	0	0	0	1	0	0	0	0	0	0	0	0	0	0	0	0	0	0	0	0	0	0	0	0	0	0	0	0	0	0	0	0	0	0	0	0	0
2	21	21_20140317-03.45_WS.AVI	0	1	0	0	0	1	0	0	0	0	0	0	0	0	0	0	0	0	0	0	0	1	0	0	0	0	0	0	0	0	0	0	0	0	0	0	0	0	0
2	21	21_20140317-03.46_WS.AVI	0	1	0	0	0	1	0	0	0	0	0	0	0	0	0	0	0	0	0	0	0	0	0	0	0	0	0	0	0	0	0	0	0	0	0	0	0	0	0
2	21	21_20140317-21.34_WS.AVI	0	1	0	0	0	0	0	0	0	0	0	0	0	0	1	0	0	0	0	0	0	0	0	0	0	0	0	0	0	0	0	0	0	0	0	0	0	0	0
2	21	21_20140317-21.50a_WS.AVI	0	1	0	0	0	1	0	0	0	0	0	0	0	0	0	0	0	0	0	0	0	0	0	0	0	0	0	0	0	0	0	0	0	0	0	0	0	0	0
2	21	21_20140317-21.50b_WS.AVI	0	1	0	0	0	1	0	0	0	0	0	0	0	0	1	0	0	0	0	0	0	0	0	0	0	0	0	0	0	0	0	0	0	0	0	0	0	0	0
2	21	21_20140317-21.51_WS.AVI	0	1	0	0	0	1	1	0	0	0	1	0	0	0	0	0	0	0	0	0	0	0	0	0	0	0	0	0	0	0	0	0	0	0	0	0	0	0	0
2	21	21_20140319-20.14_WS.AVI	0	1	0	0	0	1	0	0	0	0	0	0	0	0	0	0	0	0	0	0	0	1	0	0	0	0	0	0	0	0	0	0	0	0	0	0	0	0	0
2	21	21_20140319-20.15a_WS.AVI	0	0	0	0	0	1	1	0	0	0	1	0	0	0	0	0	0	0	0	0	0	0	0	0	0	0	0	0	0	0	0	0	0	0	0	0	0	0	0
2	21	21_20140319-20.15b_WS+ub.AVI	0	1	0	0	0	1	0	0	0	0	0	0	0	0	0	0	0	0	0	0	0	0	0	0	0	0	0	0	0	0	0	0	0	0	0	0	0	0	0
2	21	21_20140319-20.16a_WS+ub.AVI	0	1	0	0	0	1	0	0	0	0	0	0	0	0	0	0	0	0	0	0	0	0	0	0	0	0	0	0	0	0	0	0	0	0	0	0	0	0	0
2	21	21_20140319-20.16b_WS.AVI	0	0	0	0	0	1	0	0	0	0	0	0	0	0	0	0	0	0	1	0	0	0	0	0	0	0	0	0	0	0	0	0	0	0	0	0	0	0	0
2	21	21_20140319-20.17a_WS.AVI	0	1	0	0	0	1	0	0	0	0	0	0	0	0	1	0	0	0	0	0	0	0	0	0	0	0	0	0	0	0	0	0	0	0	0	0	0	0	0
2	21	21_20140319-20.17b_WS.AVI	0	0	0	0	0	1	0	0	0	0	0	0	0	0	0	0	0	0	0	0	0	0	0	0	0	0	0	0	0	0	0	0	0	0	0	0	0	0	0
2	21	21_20140319-20.18_WS.AVI	1	0	0	0	0	0	0	0	0	0	0	0	0	0	0	0	0	0	0	0	0	0	0	0	0	0	0	0	0	0	0	0	0	0	0	0	0	0	0
2	21	21_20140321-00.04_WS.AVI	0	0	0	0	0	1	0	0	0	0	0	0	0	0	0	0	0	0	0	0	0	0	0	0	0	0	0	0	0	0	0	0	0	0	0	0	0	0	0
2	21	21_20140322-20.19_WS.AVI	0	1	0	0	0	0	0	0	0	0	0	0	0	0	0	0	0	0	0	0	0	0	0	0	0	0	0	0	0	0	0	0	0	0	0	0	0	0	0
2	22	22_20140319-23.18_WS.AVI	0	1	0	0	0	0	0	0	0	0	1	0	0	0	0	0	0	0	0	0	0	0	0	0	0	0	0	0	0	0	0	0	0	0	0	0	0	0	0
2	22	22_20140320-03.36a_WS.AVI	0	1	0	0	0	1	0	0	0	0	1	0	0	0	0	0	0	0	0	0	0	0	0	0	0	0	0	0	0	0	0	0	0	0	0	0	0	0	0
2	22	22_20140320-03.36b_WS.AVI	0	0	0	0	0	1	0	0	0	0	1	0	0	0	0	0	0	0	0	0	0	0	0	0	0	0	0	0	0	0	0	0	0	0	0	0	0	0	0
2	22	22_20140324-02.30_WS.AVI	0	1	1	0	0	1	0	0	0	0	0	0	0	0	0	0	0	0	0	0	0	0	0	0	0	0	0	0	0	0	0	0	0	0	0	0	0	0	0
2	23	23_20140320-22.05_WS.AVI	0	1	0	0	0	0	0	0	0	0	1	0	0	0	0	0	0	0	0	0	0	0	0	0	0	0	0	0	0	0	0	0	0	0	0	0	0	0	0
2	26	26_20140318-05.30_WS.AVI	0	1	1	0	0	0	0	0	0	0	1	0	0	0	0	0	0	0	0	0	0	0	0	0	0	0	0	0	0	0	0	0	0	0	0	0	0	0	0
2	26	26_20140318-05.31_WS.AVI	0	1	1	0	0	0	1	0	0	0	1	0	0	0	0	0	0	0	0	0	0	0	0	0	0	0	0	0	0	0	0	0	0	0	0	0	0	0	0
2	26	26_20140318-05.32_WS.AVI	0	1	0	0	0	0	0	0	0	0	0	0	0	0	0	0	0	0	0	0	0	0	0	0	0	0	0	0	0	0	0	0	0	0	0	0	0	0	0
2	27	27_20140317-02.39_WS.AVI	0	1	0	0	0	0	0	0	0	0	0	0	0	0	0	0	0	0	0	0	0	0	0	0	0	0	0	0	0	0	0	0	0	0	0	0	0	0	0
2	27	27_20140319-03.13_WS.AVI	0	1	0	0	1	0	0	0	0	0	0	0	0	0	0	0	0	0	0	0	0	0	0	0	0	0	0	0	0	0	0	0	0	0	0	0	0	0	0
2	27	27_20140320-19.31_WS.AVI	0	1	0	0	0	0	0	0	0	0	0	0	0	0	0	0	0	0	0	0	0	0	0	0	0	0	0	0	0	0	0	0	0	0	0	0	0	0	0
2	27	27_20140320-21.34_WS.AVI	0	1	0	0	0	1	0	0	0	0	1	0	0	0	0	0	0	0	0	0	0	0	0	0	0	0	0	0	0	0	0	0	0	0	0	0	0	0	0
2	27	27_20140321-00.58_WS.AVI	0	1	0	0	0	1	0	0	0	0	1	0	0	0	0	0	0	0	0	0	0	0	0	0	0	0	0	0	0	0	0	0	0	0	0	0	0	0	0
2	27	27_20140324-02.09_WS.AVI	0	1	0	0	0	1	0	0	0	0	1	0	0	0	0	0	0	0	0	0	0	0	0	0	0	0	0	0	0	0	0	0	0	0	0	0	0	0	0
2	29	29_20140319-20.08_WS.AVI	1	0	0	0	0	0	0	0	0	0	0	0	0	0	0	0	0	0	0	0	0	0	0	0	0	0	0	0	0	0	0	0	0	0	0	0	0	0	0
2	29	29_20140324-01.39_WS.AVI	0	0	0	0	0	1	0	0	0	0	1	0	0	0	1	0	0	0	0	0	0	0	0	0	0	0	0	0	0	0	0	0	0	0	0	0	0	0	0
2	29	29_20140324-01.44_WS.AVI	1	0	0	0	0	0	0	0	0	0	0	0	0	0	0	0	0	0	0	0	0	0	0	0	0	0	0	0	0	0	0	0	0	0	0	0	0	0	0
2	31	31_20140315-20.43_WS.AVI	0	1	0	0	0	0	0	0	0	0	1	0	0	0	0	0	0	0	0	0	0	0	0	0	0	0	0	0	0	0	0	0	0	0	0	0	0	0	0
2	31	31_20140321-02.46_WS.AVI	0	1	0	0	0	0	0	0	0	0	0	0	0	0	1	0	0	0	0	0	0	0	0	0	0	0	1	0	0	0	0	0	0	0	0	0	0	0	0
2	31	31_20140321-02.47_WS.AVI	0	1	0	0	0	0	0	0	0	0	0	0	0	0	0	0	0	0	0	0	0	0	0	0	0	0	0	0	0	0	0	0	0	0	0	0	0	0	0
2	31	31_20140323-19.51_WS.AVI	0	1	0	0	0	0	0	0	0	0	0	0	0	0	0	0	0	0	0	0	0	0	0	0	0	0	0	0	0	0	0	0	0	0	0	0	0	0	0
2	31	31_20140323-19.56a_WS_Hb.AVI	0	1	1	0	0	1	0	0	0	0	1	0	0	0	0	0	0	0	0	0	0	0	0	0	0	0	0	0	0	0	0	0	0	0	0	0	0	0	0
2	31	31_20140323-19.56b_WS.AVI	0	1	0	0	0	0	0	0	0	0	0	0	0	0	0	0	0	0	0	0	0	0	0	0	0	0	0	0	0	0	0	0	0	0	0	0	0	0	0
2	34	34_20140318-01.43_WS.AVI	0	0	1	0	0	0	0	0	0	0	0	0	0	0	0	0	0	0	0	0	0	0	0	0	0	0	0	0	0	0	0	0	0	0	0	0	0	0	0
2	34	34_20140324-06.40_WS.AVI	0	1	1	0	0	0	0	0	0	0	1	0	0	0	0	0	0	0	0	0	0	0	0	0	0	0	0	0	0	0	0	0	0	0	0	0	0	0	0
2	39	39_20140318-22.31_WS.AVI	0	1	0	0	0	1	0	0	0	0	0	0	0	0	0	0	0	0	0	0	0	0	0	0	0	0	0	0	0	0	0	0	0	0	0	0	0	0	0
2	40	40_20140321-05.38_WS.AVI	0	1	0	0	0	1	0	0	0	0	0	0	0	0	0	0	0	0	0	0	0	0	0	0	0	0	0	0	0	0	0	0	0	0	0	0	0	0	0
2	42	42_20140315-23.36_WS.ASF	0	0	1	0	0	0	0	0	0	0	0	0	0	0	0	0	0	0	0	0	0	0	0	0	0	0	0	0	0	0	0	0	0	0	0	0	0	0	0
2	45	45_20140321-19.22_WS.AVI	0	1	0	0	0	0	0	0	0	0	0	0	0	0	0	0	0	0	0	0	0	0	0	0	0	0	0	0	0	0	0	0	0	0	0	0	0	0	0
2	54	54_20140316-23.55a_WS.AVI	0	1	1	0	0	1	0	0	0	0	0	0	0	0	0	0	0	0	0	0	0	0	0	0	0	0	0	0	0	0	0	0	0	0	0	0	0	0	0
2	54	54_20140316-23.55b_WS.AVI	0	1	0	0	0	1	0	0	0	0	0	0	0	0	0	0	0	0	0	0	0	0	0	0	0	0	0	0	0	0	0	0	0	0	0	0	0	0	0
2	54	54_20140323-01.03_WS.AVI	0	1	0	0	0	0	0	0	0	0	0	0	0	0	0	0	0	0	0	0	0	0	0	0	0	0	0	0	0	0	0	0	0	0	0	0	0	0	0
2	A-110	A_20140315-20.21a_WS.AVI	0	1	0	0	0	1	1	0	0	0	0	0	0	0	0	1	0	0	0	0	0	0	0	0	0	0	1	0	0	0	0	0	0	0	0	1	0	0	0
2	A-110	A_20140315-20.21b_WS.AVI	0	1	1	0	0	0	0	0	0	0	0	0	0	0	0	1	0	0	0	0	0	0	0	0	0	0	0	0	0	0	0	0	0	0	0	0	0	0	0
2	A-110	A_20140316-22.52_WS.AVI	0	0	0	0	1	0	0	0	0	0	1	0	0	0	0	0	0	0	0	0	0	0	0	0	0	0	0	0	0	0	0	0	0	0	0	0	0	0	0
2	A-110	A_20140317-01.21a_WS.AVI	0	1	0	0	0	1	1	0	0	0	0	0	0	0	0	1	0	0	1	0	0	0	0	0	0	0	0	0	0	0	0	0	0	0	0	0	0	0	0
2	A-110	A_20140317-01.21b_WS.AVI	0	1	0	0	1	0	0	0	0	0	1	0	0	0	0	1	0	0	0	0	0	0	0	0	0	0	0	0	0	0	0	0	0	0	0	0	0	0	0
2	A-110	A_20140323-01.11_WS.AVI	0	1	0	0	0	0	1	0	0	0	0	0	0	0	0	0	0	0	0	0	0	0	0	0	0	0	0	0	0	0	0	0	0	0	0	0	0	0	0
2	A-110	A_20140323-19.43a_WS.AVI	0	1	0	0	0	1	0	0	0	0	1	0	0	0	0	0	0	0	0	0	0	0	0	0	0	0	0	0	0	0	0	0	0	0	0	0	0	0	0
2	A-110	A_20140323-19.43b_WS.AVI	0	1	0	0	0	0	0	0	0	0	0	0	0	0	0	1	0	0	0	0	0	0	0	0	0	0	0	0	0	0	0	0	0	0	0	0	0	0	0
2	A-110	A_20140323-19.44_WS.AVI	0	0	0	0	0	1	0	0	0	0	0	0	0	0	0	1	0	0	0	0	0	0	0	0	0	0	0	0	0	0	0	0	0	0	0	0	0	0	0
2	A-110	A_20140323-19.45_WS.AVI	0	1	0	0	0	0	1	0	0	0	0	0	0	0	0	1	0	0	0	0	0	0	0	0	0	0	0	0	0	0	0	0	0	0	0	0	0	0	0
2	A-110	A_20140323-19.47_WS.AVI	0	0	0	0	0	0	0	0	0	0	0	0	0	0	0	1	0	0	1	0	0	0	0	0	0	0	0	0	0	0	0	0	0	0	0	0	0	0	0
2	A-110	A_20140323-19.49a_WS.AVI	0	0	0	0	0	0	0	0	0	0	0	0	0	0	0	1	0	0	0	0	0	0	0	0	0	0	0	0	0	0	0	0	0	0	0	0	0	0	0
2	A-110	A_20140323-19.49b_WS.AVI	1	0	0	0	0	0	0	0	0	0	0	0	0	0	0	0	0	0	0	0	0	0	0	0	0	0	0	0	0	0	0	0	0	0	0	0	0	0	0
2	A-110	A_20140323-19.50_WS.AVI	0	1	0	0	0	1	1	0	0	0	1	0	0	0	0	0	0	0	0	0	0	0	0	0	0	0	0	0	0	0	0	0	0	0	0	0	0	0	0
2	A-110	A_20140323-19.51_WS.AVI	0	1	0	0	0	0	0	0	0	0	0	0	0	0	1	0	0	0	0	0	0	0	0	0	0	0	0	0	0	0	0	0	0	0	0	0	0	0	0
2	A-110	A_20140323-19.53_WS.AVI	1	0	0	0	0	0	0	0	0	0	0	0	0	0	0	0	0	0	0	0	0	0	0	0	0	0	0	0	0	0	0	0	0	0	0	0	0	0	0
2	A-110	A_20140323-19.56a_WS.AVI	0	0	0	0	0	0	1	0	0	0	1	0	0	0	0	1	0	0	1	0	0	0	0	0	0	0	0	0	0	0	0	0	0	0	0	0	0	0	0
2	A-110	A_20140323-19.56b_WS.AVI	0	1	0	0	0	0	0	0	0	0	0	0	0	0	0	1	0	0	1	0	0	0	0	0	0	0	0	0	0	0	0	0	0	0	0	0	0	0	0
2	A-110	A_20140323-19.57_WS.AVI	0	1	0	0	0	1	0	0	0	0	0	0	0	0	0	1	0	0	1	0	0	0	0	0	0	0	0	0	0	0	0	0	0	0	0	0	0	0	0
2	A-110	A_20140323-19.58_WS.AVI	0	0	0	0	0	0	0	0	0	0	0	0	0	0	0	1	0	0	0	0	0	0	0	0	0	0	0	0	0	0	0	0	0	0	0	0	0	0	0
2	A-110	A_20140323-19.59_WS.AVI	0	1	0	0	0	0	0	0	0	0	1	0	0	0	1	0	0	0	1	0	0	0	0	0	0	0	0	0	0	0	0	0	0	0	0	0	0	0	0
2	A-110	A_20140323-20.00a_WS.AVI	0	1	0	0	0	0	1	0	0	0	0	0	0	0	0	0	0	0	1	0	0	0	0	0	0	0	0	0	0	0	0	0	0	0	0	0	0	0	0
2	A-110	A_20140323-20.00b_WS.AVI	0	0	0	0	0	0	0	0	0	0	0	0	0	0	0	1	0	0	0	0	0	0	0	0	0	0	0	0	0	0	0	0	0	0	0	0	0	0	0
2	A-110	A_20140323-20.01a_WS.AVI	0	0	0	0	0	0	1	0	0	0	1	0	0	0	0	0	0	0	1	0	0	0	0	0	0	0	0	0	0	0	0	0	0	0	0	0	0	0	0
2	A-110	A_20140323-20.01b_WS.AVI	1	0	0	0	0	0	0	0	0	0	0	0	0	0	0	0	0	0	0	0	0	0	0	0	0	0	0	0	0	0	0	0	0	0	0	0	0	0	0
2	A-110	A_20140324-00.21a_WS.AVI	0	0	0	0	0	0	1	0	0	0	0	0	0	0	0	1	0	0	0	0	0	0	0	0	0	0	0	0	0	0	0	0	0	0	0	0	0	0	0
2	A-110	A_20140324-00.21b_WS.AVI	1	0	0	0	0	0	0	0	0	0	0	0	0	0	0	0	0	0	0	0	0	0	0	0	0	0	0	0	0	0	0	0	0	0	0	0	0	0	0
2	A-110	A_20140324-00.23_WS.AVI	0	1	0	0	0	1	1	0	0	0	0	0	0	0	0	0	0	0	0	0	0	0	0	0	0	0	0	0	0	0	0	0	0	0	0	0	0	0	0
2	A-110	A_20140324-00.25a_WS.AVI	0	1	1	0	0	1	0	0	0	0	0	0	0	0	0	0	0	0	0	0	0	0	0	0	0	0	0	0	0	0	0	0	0	0	0	0	0	0	0
2	A-110	A_20140324-00.25b_WS.AVI	0	1	0	0	0	1	1	0	0	0	0	0	0	0	0	0	0	0	0	0	0	0	0	0	0	0	0	0	0	1	0	0	0	0	0	1	0	0	0
2	A-110	A_20140324-00.26a_WS.AVI	0	1	0	0	0	1	0	0	0	0	0	0	0	0	0	1	0	0	0	0	0	0	0	0	0	0	1	0	0	0	0	0	0	0	0	0	0	0	0
2	A-110	A_20140324-00.26b_WS.AVI	0	1	0	0	0	1	0	0	0	0	0	0	0	0	0	0	0	0	0	0	0	0	0	0	0	0	0	0	0	0	0	0	0	0	0	0	0	0	0
2	A-110	A_20140324-00.27a_WS.AVI	0	1	0	0	0	1	0	0	0	0	0	0	0	0	0	0	0	0	0	0	0	0	0	0	0	0	0	0	0	0	0	0	0	0	0	0	0	0	0
2	A-110	A_20140324-00.27b_WS.AVI	0	1	0	0	0	1	0	0	0	0	0	0	0	0	0	0	0	0	0	0	0	0	0	0	0	0	0	0	0	0	0	0	0	0	0	0	0	0	0
2	A-110	A_20140324-03.08_WS.AVI	0	1	0	0	0	1	1	0	0	0	0	0	0	0	0	0	0	0	0	0	0	0	0	0	0	0	0	0	0	0	0	0	0	0	0	0	0	0	0
2	A-110	A_20140324-03.12_WS.AVI	0	1	0	0	0	0	0	0	0	0	0	0	0	0	0	0	0	0	0	0	0	0	0	0	0	0	0	0	0	0	0	0	0	0	0	0	0	0	0
2	C-112	C_20140320-04.37_WS.AVI	0	1	0	0	0	1	0	0	0	0	1	0	0	0	0	0	0	0	0	0	0	0	0	0	0	0	0	0	0	0	0	0	0	0	0	0	0	0	0
2	C-112	C_20140320-21.06_WS.AVI	0	0	1	0	0	0	0	0	0	0	0	0	0	0	0	0	0	0	0	0	0	0	0	0	0	0	0	0	0	0	0	0	0	0	0	0	0	0	0
2	E-114	E_20140317-22.08_WS.AVI	0	1	0	0	0	0	0	0	0	0	0	0	0	0	1	0	0	0	0	0	0	0	0	0	0	0	0	0	0	0	0	0	0	0	0	0	0	0	0
2	E-114	E_20140317-22.09_WS.AVI	0	0	0	0	0	0	0	0	0	0	1	0	0	0	1	0	0	0	0	0	0	0	0	0	0	0	0	0	0	0	0	0	0	0	0	0	0	0	0
2	E-114	E_20140317-22.10a_WS.AVI	0	0	0	0	0	0	0	0	0	0	1	0	0	0	1	0	0	0	0	0	0	0	0	0	0	0	0	0	0	0	0	0	0	0	0	0	0	0	0
2	E-114	E_20140317-22.10b_WS.AVI	0	0	0	0	0	0	0	0	0	0	0	0	0	0	1	0	0	0	0	0	0	0	0	0	0	0	0	0	0	0	0	0	0	0	0	0	0	0	0
2	E-114	E_20140317-22.11a_WS.AVI	0	1	0	0	0	0	0	0	0	0	0	0	0	0	0	0	0	0	0	0	0	0	0	0	0	0	0	0	0	0	0	0	0	0	0	0	0	0	0
2	E-114	E_20140317-22.11b_WS.AVI	1	0	0	0	0	0	0	0	0	0	0	0	0	0	0	0	0	0	0	0	0	0	0	0	0	0	0	0	0	0	0	0	0	0	0	0	0	0	0
2	E-114	E_20140317-22.12_WS.AVI	1	0	0	0	0	0	0	0	0	0	0	0	0	0	0	0	0	0	0	0	0	0	0	0	0	0	0	0	0	0	0	0	0	0	0	0	0	0	0
2	E-114	E_20140317-23.37_WS.AVI	0	1	0	0	0	0	1	0	0	0	1	0	0	0	0	0	0	0	0	0	0	0	0	0	0	0	0	0	0	0	0	0	0	0	0	0	0	0	0
2	E-114	E_20140321-03.17_WS.AVI	0	1	0	0	0	0	1	0	0	0	0	0	0	0	0	0	0	0	0	0	0	0	0	0	0	0	0	0	0	0	0	0	0	0	0	0	0	0	0
2	F-115	F_20140316-21.59_WS.AVI	0	1	0	0	0	0	0	0	0	0	0	0	0	0	0	0	0	0	0	0	0	0	0	0	0	0	0	0	0	0	0	0	0	0	0	0	0	0	0
2	F-115	F_20140318-04.43a_WS.AVI	0	1	0	0	0	0	0	0	0	0	0	0	0	0	0	0	0	0	0	0	0	0	0	0	0	0	1	0	0	0	0	0	0	0	0	0	0	0	0
2	F-115	F_20140318-04.43b_WS.AVI	0	1	1	0	0	1	0	0	0	0	0	0	0	0	0	0	0	0	0	0	0	0	0	0	0	0	0	0	0	0	0	0	0	0	0	0	0	0	0
2	F-115	F_20140320-02.58_WS.AVI	0	1	0	0	0	0	0	0	0	0	1	0	0	0	0	0	0	0	0	0	0	0	0	0	0	0	0	0	0	0	0	0	0	0	0	0	0	0	0
2	F-115	F_20140322-19.40_WS.AVI	0	1	0	0	0	0	0	0	0	0	0	0	0	0	0	0	0	0	0	0	0	0	0	0	0	0	0	0	0	0	0	0	0	0	0	0	0	0	0
2	G-116	G_20140315-21.46_WS.AVI	0	1	0	0	1	0	0	0	0	0	0	0	0	0	0	0	0	0	0	0	0	0	0	0	1	0	1	0	0	0	0	0	0	0	0	0	0	0	0
2	G-116	G_20140315-21.48_WS.AVI	0	1	0	0	0	0	0	0	0	0	1	0	0	0	0	0	0	0	0	0	0	0	0	0	0	0	0	0	0	0	0	0	0	0	0	0	0	0	0
2	G-116	G_20140315-21.49_WS.AVI	0	1	0	0	0	0	0	0	0	0	0	0	0	0	0	0	0	0	0	0	0	0	0	0	0	0	0	0	0	0	0	0	0	0	0	0	0	0	0
2	G-116	G_20140316-22.28a_WS.AVI	0	1	0	0	0	1	0	0	0	0	0	0	0	0	1	0	0	0	0	0	0	0	0	0	0	0	0	0	0	0	0	0	0	0	0	0	0	0	0
2	G-116	G_20140316-22.28b_WS.AVI	0	1	0	0	0	0	0	0	0	0	0	0	0	0	0	0	0	0	0	0	0	0	0	0	0	0	0	0	0	0	0	0	0	0	0	0	0	0	0
2	H-117	H_20140315-21.49_WS.AVI	0	1	0	0	0	0	0	0	0	0	1	0	0	0	0	0	0	0	0	0	0	0	0	0	0	0	0	0	0	0	0	0	0	0	0	0	0	0	0
2	H-117	H_20140316-22.30_WS.AVI	0	1	1	0	0	1	0	0	0	0	0	0	0	0	0	0	0	0	0	0	0	0	0	0	1	0	0	0	0	0	0	0	0	0	0	0	0	0	0
2	H-117	H_20140317-21.31_WS.AVI	0	1	0	0	0	1	1	0	0	0	0	0	0	0	0	0	0	0	0	0	0	0	0	0	0	0	0	0	0	0	0	0	0	0	0	0	0	0	0
2	H-117	H_20140319-04.47_WS.AVI	0	1	1	0	1	0	0	0	0	0	1	0	0	0	0	0	0	0	0	0	0	0	0	0	0	0	0	0	0	0	0	0	0	0	0	0	0	0	0
2	I-118	I_20140318-22.40_WS.AVI	0	0	1	0	0	0	0	0	0	0	0	0	0	0	0	0	0	0	0	0	0	0	0	0	0	0	0	0	0	0	0	0	0	0	0	0	0	0	0
2	I-118	I_20140320-00.59_WS.AVI	0	1	0	0	0	0	1	0	0	0	0	0	0	0	0	0	0	0	0	0	0	0	0	0	1	0	0	0	0	0	0	0	0	0	0	0	0	0	0
2	I-118	I_20140320-02.00a_WS.AVI	0	1	0	0	0	1	1	0	0	0	1	0	0	0	0	0	0	0	0	0	0	0	0	0	1	0	0	0	0	0	0	0	0	0	0	0	0	0	0
2	I-118	I_20140320-02.00b_WS.AVI	0	1	0	0	0	0	0	0	0	0	0	0	0	0	0	0	0	0	0	0	0	0	0	0	1	0	0	0	0	0	0	0	0	0	0	0	0	0	0
2	I-118	I_20140320-02.03_WS.AVI	0	1	0	0	0	1	0	0	0	0	0	0	0	0	0	0	0	0	0	0	0	0	0	1	1	0	1	0	0	0	0	0	0	0	0	0	0	0	0
2	I-118	I_20140320-02.04_WS.AVI	0	1	1	0	0	0	0	0	0	0	0	0	0	0	0	0	0	0	0	0	0	0	0	0	1	0	0	0	0	0	0	0	0	0	0	0	0	0	0
2	I-118	I_20140320-04.22_WS.AVI	0	1	0	0	0	1	1	0	0	0	0	0	0	0	0	0	0	0	0	0	0	0	0	0	0	0	0	0	0	0	0	0	0	0	0	0	0	0	0
2	J-119	J_20140317-21.14_WS.AVI	0	1	0	0	0	1	0	0	0	0	0	0	0	0	0	0	0	0	0	0	0	0	0	0	0	0	0	0	0	0	0	0	0	0	0	0	0	0	0
2	J-119	J_20140317-21.15_WS.AVI	0	1	0	0	0	0	0	0	0	0	0	0	0	0	0	0	0	0	0	0	0	0	0	0	0	0	0	0	0	0	0	0	0	0	0	0	0	0	0
2	J-119	J_20140318-05.30_WS.AVI	0	1	1	0	1	0	0	0	0	0	1	0	0	0	0	0	0	0	0	0	0	1	0	0	0	0	0	0	0	0	0	0	0	0	0	0	0	0	0
2	J-119	J_20140318-22.36a_WS.AVI	0	1	1	0	0	1	0	0	0	0	1	0	0	0	0	0	0	0	0	0	0	0	0	0	0	0	0	0	0	0	0	0	0	0	0	0	0	0	0
2	J-119	J_20140318-22.36b_WS.AVI	0	1	1	0	0	1	0	0	0	0	1	0	0	0	0	0	0	0	0	0	0	0	0	0	0	0	0	0	0	0	0	0	0	0	0	0	0	0	0
2	J-119	J_20140318-22.37_WS.AVI	0	1	1	0	0	1	1	0	0	0	1	0	0	0	0	0	0	0	0	0	0	0	0	0	0	0	0	0	0	0	0	0	0	0	0	0	0	0	0
2	J-119	J_20140319-00.36_WS.AVI	1	0	0	0	0	0	0	0	0	0	0	0	0	0	0	0	0	0	0	0	0	0	0	0	0	0	0	0	0	0	0	0	0	0	0	0	0	0	0
2	J-119	J_20140321-05.23_WS.AVI	0	0	1	0	0	0	0	0	0	0	0	0	0	0	0	0	0	0	0	0	0	0	0	0	0	0	0	0	0	0	0	0	0	0	0	0	0	0	0
2	3	03_20140325-03.53_WS.AVI	0	1	0	0	0	0	0	0	0	0	1	0	0	0	0	0	0	0	0	0	0	0	0	0	0	0	0	0	0	0	0	0	0	0	0	0	0	0	0
2	8	08_20140321-20.39_WS.AVI	0	1	0	0	0	0	0	0	0	0	0	0	0	0	0	0	0	0	0	0	0	0	0	0	0	0	0	0	0	0	0	0	0	0	0	0	0	0	0
2	8	08_20140321-20.40_WS.AVI	0	1	0	0	0	0	0	0	0	0	0	0	0	0	0	0	0	0	0	0	0	0	0	0	0	0	0	0	0	0	0	0	0	0	0	0	0	0	0
2	8	08_20140321-20.50_WS.AVI	0	1	0	0	0	0	0	0	0	0	0	0	0	0	0	0	0	0	0	0	0	0	0	0	0	0	0	0	0	0	0	0	0	0	0	0	0	0	0
2	8	08_20140325-02.02_WS.AVI	0	1	0	0	0	0	0	0	0	0	0	0	0	0	0	0	0	0	0	0	0	0	0	0	0	0	0	0	0	0	0	0	0	0	0	0	0	0	0
2	8	08_20140326-20.48_WS.AVI	0	1	0	0	0	0	0	0	0	0	0	0	0	0	0	0	0	0	0	0	0	0	0	0	0	0	0	0	0	0	0	0	0	0	0	0	0	0	0
2	8	08_20140329-19.57_WS.AVI	0	1	0	0	0	1	0	0	0	0	1	0	0	0	1	0	0	0	0	0	0	0	0	0	1	0	0	0	0	0	0	0	0	0	0	0	0	0	0
2	8	08_20140329-19.58_WS.AVI	0	1	0	0	0	0	0	0	0	0	0	0	0	0	0	0	0	0	0	0	0	0	0	0	1	0	0	0	0	0	0	0	0	0	0	0	0	0	0
2	14	14_20140319-05.44_WS.AVI	0	1	0	0	0	0	0	0	0	0	0	0	0	0	0	0	0	0	0	0	0	0	0	0	0	0	0	0	0	0	0	0	0	0	0	0	0	0	0
2	17	17_20140326-08.02a_WS.AVI	1	0	0	0	0	0	0	0	0	0	0	0	0	0	0	0	0	0	0	0	0	0	0	0	0	0	0	0	0	0	0	0	0	0	0	0	0	0	0
2	17	17_20140326-08.02b_WS.AVI	0	1	0	0	0	0	0	0	0	0	0	0	0	0	0	0	0	0	0	0	0	0	0	0	0	0	0	0	0	0	0	0	0	0	0	0	0	0	0
2	17	17_20140326-08.03_WS.AVI	1	0	0	0	0	0	0	0	0	0	0	0	0	0	0	0	0	0	0	0	0	0	0	0	0	0	0	0	0	0	0	0	0	0	0	0	0	0	0
2	17	17_20140328-23.55_WS.AVI	1	0	0	0	0	0	0	0	0	0	0	0	0	0	0	0	0	0	0	0	0	0	0	0	0	0	0	0	0	0	0	0	0	0	0	0	0	0	0
2	17	17_20140402-08.13_WS.AVI	0	1	0	0	0	0	0	0	0	0	0	0	0	0	0	0	0	0	0	0	0	0	0	0	0	0	0	0	0	0	0	0	0	0	0	0	0	0	0
2	17	17_20140405-00.02_WS.AVI	0	1	0	1	0	0	0	0	0	0	1	0	0	0	0	0	0	0	0	0	0	0	0	1	0	0	0	0	0	0	0	0	0	0	0	0	0	0	0
2	24	24_20140321-00.50_WS.AVI	0	1	0	0	0	0	0	0	0	0	0	0	0	0	1	0	0	0	0	0	0	0	0	0	0	0	1	0	0	0	0	0	0	0	0	0	0	0	0
2	24	24_20140326-03.12_WS.AVI	0	0	0	0	0	0	0	0	0	0	0	0	0	0	0	0	0	0	1	0	0	0	0	0	0	0	0	0	0	0	0	0	0	0	0	0	0	0	0
2	24	24_20140326-03.15a_WS.AVI	0	1	0	0	0	1	0	1	0	0	0	0	0	0	1	0	0	0	0	0	0	0	0	0	0	0	0	0	0	0	0	0	0	0	0	0	0	0	0
2	24	24_20140326-03.15b_WS.AVI	0	1	0	0	0	1	0	0	0	0	0	0	0	0	1	0	0	0	0	0	0	0	0	0	0	0	0	0	0	0	0	0	0	0	0	0	0	0	0
2	24	24_20140326-03.16_WS.AVI	1	0	0	0	0	0	0	0	0	0	0	0	0	0	0	0	0	0	0	0	0	0	0	0	0	0	0	0	0	0	0	0	0	0	0	0	0	0	0
2	24	24_20140326-04.26_WS.AVI	0	1	0	0	0	0	0	0	0	0	1	0	0	0	0	0	0	0	0	0	0	0	0	0	0	0	0	0	0	0	0	0	0	0	0	0	0	0	0
2	28	28_20140323-22.54_WS.AVI	0	1	0	0	0	1	0	0	0	0	1	0	0	0	0	0	0	0	0	0	0	0	0	0	0	0	0	0	0	0	0	0	0	0	0	0	0	0	0
2	28	28_20140324-23.34_WS.AVI	0	1	0	0	0	0	0	0	0	0	1	0	0	0	1	0	0	0	0	0	0	0	0	0	0	0	0	0	0	0	0	0	0	0	0	0	0	0	0
2	28	28_20140324-23.36_WS.AVI	0	0	0	0	0	1	0	0	0	0	0	0	0	0	0	0	0	0	0	0	0	0	0	0	0	0	0	0	0	0	0	0	0	0	0	0	0	0	0
2	28	28_20140324-23.37_WS.AVI	0	1	0	0	0	0	0	0	0	0	0	0	0	0	0	0	0	0	0	0	0	0	0	0	0	0	0	0	0	0	0	0	0	0	0	0	0	0	0
2	28	28_20140324-23.39_WS.AVI	0	1	0	0	0	0	0	0	0	0	0	0	0	0	0	0	0	0	0	0	0	0	0	0	0	0	0	0	0	0	0	0	0	0	0	0	0	0	0
2	28	28_20140324-23.40_WS.AVI	0	1	0	0	0	0	0	0	0	0	0	0	0	0	0	0	0	0	0	0	0	0	0	0	0	0	0	0	0	0	0	0	0	0	0	0	0	0	0
2	28	28_20140327-02.47_WS.AVI	0	0	0	0	0	1	0	0	0	0	0	0	0	0	1	0	0	0	0	0	0	0	0	0	0	0	0	0	0	0	0	0	0	0	0	0	0	0	0
2	28	28_20140327-02.48_WS.AVI	0	0	0	0	1	0	0	0	0	0	0	0	0	0	0	0	0	0	0	0	0	0	0	0	0	0	0	0	0	0	0	0	0	0	0	0	0	0	0
2	28	28_20140403-00.21_WS.AVI	0	1	0	0	0	1	0	0	0	0	0	0	0	0	0	0	0	0	0	0	0	0	0	0	0	0	0	0	0	0	0	0	0	0	0	0	0	0	0
2	28	28_20140404-20.51_WS.AVI	0	1	0	0	0	0	0	0	0	0	0	0	0	0	0	0	0	0	0	0	0	0	0	0	0	0	0	0	0	0	0	0	0	0	0	0	0	0	0
2	32	32_20140320-03.08_WS.AVI	0	1	0	0	0	0	0	0	0	0	0	0	0	0	0	0	0	0	0	0	0	0	0	0	0	0	0	0	0	0	0	0	0	0	0	0	0	0	0
2	32	32_20140320-19.55_WS.AVI	0	1	0	0	0	0	1	0	0	0	0	0	0	0	0	0	0	0	0	0	0	0	0	0	0	0	0	0	0	0	0	0	0	0	0	0	0	0	0
2	32	32_20140322-23.42_WS.AVI	0	0	1	0	1	0	0	0	0	0	0	0	0	0	0	0	0	0	0	0	0	0	0	0	0	0	0	0	0	0	0	0	0	0	0	0	0	0	0
2	32	32_20140326-23.56_WS.AVI	0	0	1	0	0	0	0	0	0	0	0	0	0	0	0	0	0	0	0	0	0	0	0	0	0	0	0	0	0	0	0	0	0	0	0	0	0	0	0
2	32	32_20140329-04.56_WS.AVI	0	0	1	0	0	0	0	0	0	0	0	0	0	0	0	0	0	0	0	0	0	0	0	0	0	0	0	0	0	0	0	0	0	0	0	0	0	0	0
2	32	32_20140401-03.33_WS.AVI	0	1	0	0	0	0	0	0	0	0	0	0	0	0	0	0	0	0	0	0	0	0	0	0	0	0	0	0	0	0	0	0	0	0	0	0	0	0	0
2	32	32_20140401-04.03_WS.AVI	0	1	0	0	0	1	0	0	0	0	0	0	0	0	0	0	0	0	0	0	0	0	0	0	0	0	0	0	0	0	0	0	0	0	0	0	0	0	0
2	37	37_20140326-19.28a_WS.AVI	0	1	0	0	0	0	0	0	0	0	0	0	0	0	1	0	0	0	0	0	0	0	0	0	0	0	0	0	0	0	0	0	0	0	0	0	0	0	0
2	37	37_20140326-19.28b_WS.AVI	0	1	0	0	0	0	0	0	0	0	0	0	0	0	0	0	0	0	0	0	0	0	0	0	0	0	0	0	0	0	0	0	0	0	0	0	0	0	0
2	37	37_20140326-19.32a_WS.AVI	0	1	0	0	0	1	0	0	0	0	1	0	0	0	1	0	0	0	0	0	0	0	0	0	0	0	0	0	0	0	0	0	0	0	0	0	0	0	0
2	37	37_20140326-19.32b_WS.AVI	0	1	0	0	0	0	0	0	0	0	0	0	0	0	0	0	0	0	0	0	0	0	0	0	0	0	0	0	0	0	0	0	0	0	0	0	0	0	0
2	37	37_20140405-06.14_WS.AVI	0	1	1	0	0	0	0	0	0	0	0	0	0	0	0	0	0	0	0	0	0	0	0	0	0	0	0	0	0	0	0	0	0	0	0	0	0	0	0
2	38	38_20140318-03.30_WS.AVI	0	1	1	0	0	0	0	0	0	0	1	0	0	0	0	0	0	0	0	0	0	0	0	0	0	0	0	0	0	0	0	0	0	0	0	0	0	0	0
2	38	38_20140318-03.32_WS.AVI	0	1	1	0	0	0	0	0	0	0	1	0	0	0	0	0	0	0	0	0	0	0	0	0	0	0	0	0	0	0	0	0	0	0	0	0	0	0	0
2	38	38_20140326-03.51_WS.AVI	0	0	1	0	0	0	0	0	0	0	0	0	0	0	0	0	0	0	0	0	0	0	0	0	0	0	0	0	0	0	0	0	0	0	0	0	0	0	0
2	38	38_20140330-20.25_WS.AVI	0	1	0	0	0	1	0	0	0	0	0	0	0	0	0	0	0	0	0	0	0	0	0	0	0	0	0	0	0	0	0	0	0	0	0	0	0	0	0
2	38	38_20140330-20.28_WS.AVI	0	1	0	0	0	0	0	0	0	0	0	0	0	0	0	0	0	0	0	0	0	0	0	0	0	0	0	0	0	0	0	0	0	0	0	0	0	0	0
2	41	41_20140406-04.09_WS.AVI	0	1	0	0	0	0	1	0	0	0	1	0	0	0	0	0	0	0	0	0	0	0	0	0	0	0	0	0	0	0	0	0	0	0	0	0	0	0	0
2	43	43_20140402-21.41_WS.AVI	0	1	0	0	0	1	0	0	0	0	0	0	0	0	0	0	0	0	0	0	0	0	0	0	0	0	0	0	0	0	0	0	0	0	0	0	0	0	0
2	47	47_20140401-04.01_WS.AVI	0	1	0	0	0	1	0	0	0	0	1	0	0	0	0	0	0	0	0	0	0	0	0	0	0	0	0	0	0	0	0	0	0	0	0	0	0	0	0
2	53	53_20140324-20.29_WS.AVI	0	0	1	0	0	0	0	0	0	0	1	0	0	0	0	0	0	0	0	0	0	0	0	0	0	0	0	0	0	0	0	0	0	0	0	0	0	0	0
2	53	53_20140324-22.04_WS.AVI	0	1	0	0	0	1	0	0	0	0	0	0	0	0	0	0	0	0	0	0	0	0	0	0	0	0	0	0	0	0	0	0	0	0	0	0	0	0	0
2	53	53_20140325-22.29_WS.AVI	0	1	1	0	0	0	0	0	0	0	0	0	0	0	0	0	0	0	0	0	0	0	0	0	0	0	0	0	0	0	0	0	0	0	0	0	0	0	0
2	53	53_20140329-04.33_WS.AVI	0	1	0	0	0	1	0	0	0	0	0	0	0	0	0	0	0	0	0	0	0	0	0	0	0	0	0	0	0	0	0	0	0	0	0	0	0	0	0
2	53	53_20140406-20.06_WS.AVI	0	1	0	0	0	1	0	0	0	0	0	0	0	0	0	0	0	0	0	0	0	0	0	0	0	0	0	0	0	0	0	0	0	0	0	0	0	0	0
2	53	53_20140406-20.07_WS.AVI	0	1	1	0	0	1	0	0	0	0	1	0	0	0	0	0	0	0	0	0	0	0	0	0	0	0	0	0	0	0	0	0	0	0	0	0	0	1	0
2	57	57_20140317-22.40_WS.AVI	0	0	1	0	0	0	0	0	0	0	0	0	0	0	0	0	0	0	0	0	0	0	0	0	0	0	0	0	0	0	0	0	0	0	0	0	0	0	0
2	57	57_20140327-05.33_WS.AVI	0	1	0	0	0	0	0	0	0	0	0	0	0	0	0	0	0	0	0	0	0	0	0	0	0	0	0	0	0	0	0	0	0	0	0	0	0	0	0
2	57	57_20140329-05.55_WS.AVI	0	1	0	0	0	1	0	0	0	0	1	0	0	0	0	0	0	0	0	0	0	0	0	0	0	0	0	0	0	0	0	0	0	0	0	0	0	0	0
2	57	57_20140329-05.56_WS.AVI	0	1	0	0	1	1	0	0	0	0	1	0	0	0	0	0	0	0	0	0	0	0	0	0	0	0	0	0	0	0	0	0	0	0	0	0	0	0	0
3	2	02_20140401-19.45_WS.AVI	0	1	0	0	0	0	0	0	0	0	0	0	0	0	0	0	0	0	0	0	0	0	0	0	0	0	0	0	0	0	0	0	0	0	0	0	0	0	0
3	2	02_20140402-04.18a_WS.AVI	0	0	0	0	0	1	0	0	0	0	0	0	0	0	0	0	0	0	0	0	0	0	0	0	0	0	0	0	0	0	0	0	0	0	0	0	0	0	0
3	2	02_20140402-04.18b_WS.AVI	0	1	0	0	0	1	0	0	0	0	0	0	0	0	0	0	0	0	0	0	0	0	0	0	0	0	0	0	0	0	0	0	0	0	0	0	0	0	0
3	2	02_20140402-04.19a_WS.AVI	0	1	0	0	0	1	0	0	0	0	0	0	0	0	0	0	0	0	0	0	0	0	0	0	0	0	0	0	0	0	0	0	0	0	0	0	0	0	0
3	2	02_20140402-04.19b_WS.AVI	0	1	0	0	0	1	0	0	0	0	0	0	0	0	0	0	0	0	0	0	0	0	0	0	0	0	0	0	0	0	0	0	0	0	0	0	0	0	0
3	2	02_20140408-20.59_WS.AVI	0	1	0	0	0	0	0	0	0	0	0	0	0	0	0	0	0	0	0	0	0	0	0	0	0	0	0	0	0	0	0	0	0	0	0	0	0	0	0
3	4	04_20140327-03.18_WS.AVI	0	1	0	0	0	0	0	0	0	0	0	0	0	0	1	0	0	0	0	0	0	0	0	0	0	0	0	0	0	0	0	0	0	0	0	0	0	0	0
3	4	04_20140331-03.18_WS.AVI	0	1	1	0	0	0	0	0	0	0	0	0	0	0	0	0	0	0	0	0	0	0	0	0	0	0	0	0	0	0	0	0	0	0	0	0	0	0	0
3	4	04_20140404-02.20_WS.AVI	0	1	0	0	0	0	0	0	0	0	0	0	0	0	0	0	0	0	0	0	0	0	0	0	0	0	0	0	0	0	0	0	0	0	0	0	0	0	0
3	4	04_20140407-04.42_WS.AVI	0	1	0	0	0	0	1	0	0	0	0	0	0	0	1	0	0	0	0	0	0	0	0	0	0	0	0	0	0	0	0	0	0	0	0	0	0	0	0
3	6	06_20140325-03.33_WS.AVI	0	1	1	0	0	0	0	0	0	0	1	0	0	0	0	0	0	0	0	0	0	0	0	0	0	0	0	0	0	0	0	0	0	0	0	0	0	0	0
3	6	06_20140325-03.34_WS.AVI	0	1	1	0	0	0	0	0	0	0	0	0	0	0	0	0	0	0	0	0	0	0	0	0	0	0	0	0	0	0	0	0	0	0	0	0	0	0	0
3	7	07_20140328-23.52_WS.AVI	0	1	0	0	0	0	0	0	0	0	1	0	0	0	0	0	0	0	0	0	0	0	0	0	0	0	0	0	0	0	0	0	0	0	0	0	0	0	0
3	7	07_20140329-04.22_WS.AVI	0	1	0	0	0	1	0	0	0	0	0	0	0	0	0	0	0	0	0	0	0	0	0	0	0	0	0	0	0	0	0	0	0	0	0	0	0	0	0
3	7	07_20140330-20.25_WS.AVI	0	1	0	0	0	1	0	0	0	0	0	0	0	0	0	0	0	0	0	0	0	0	0	0	0	0	0	0	0	0	0	0	0	0	0	0	0	0	0
3	7	07_20140403-00.50_WS.AVI	0	1	0	0	0	0	0	0	0	0	1	0	0	0	0	0	0	0	0	0	0	0	0	0	0	0	0	0	0	0	0	0	0	0	0	0	0	0	0
3	8	08_20140411-04.43_WS.AVI	0	0	1	0	0	0	0	0	0	0	0	0	0	0	0	0	0	0	0	0	0	0	0	0	0	0	0	0	0	0	0	0	0	0	0	0	0	0	0
3	11	11_20140329-20.04_WS.AVI	0	1	0	0	0	0	0	0	0	0	0	0	0	0	0	0	0	0	0	0	0	0	0	0	0	0	0	0	0	0	0	0	0	0	0	0	0	0	0
3	12	12_20140401-19.45_WS.AVI	0	1	0	0	0	0	0	0	0	0	0	0	0	0	0	0	0	0	0	0	0	0	0	0	0	0	0	0	0	0	0	0	0	0	0	0	0	0	0
3	16	16_20140324-20.50_WS.ASF	0	1	0	0	0	0	0	0	0	0	0	0	0	0	0	0	0	0	0	0	0	0	0	0	0	0	0	0	0	0	0	0	0	0	0	0	0	0	0
3	16	16_20140324-20.51_WS.ASF	0	1	1	0	0	0	0	0	0	0	0	0	0	0	0	0	0	0	0	0	0	0	0	0	0	0	0	0	0	0	0	0	0	0	0	0	0	0	0
3	16	16_20140330-19.38_WS.ASF	0	1	0	0	0	0	0	0	0	0	0	0	0	0	0	0	0	0	0	0	0	0	0	0	0	0	0	0	0	0	0	0	0	0	0	0	0	0	0
3	17	17_20140410-19.45_WS.AVI	0	1	0	0	0	1	0	0	0	0	0	0	0	0	0	0	0	0	0	0	0	0	0	0	0	0	0	0	0	0	0	0	0	0	0	0	0	0	0
3	19	19_20140325-06.09_WS.ASF	0	1	0	0	0	0	0	0	0	0	0	0	0	0	0	0	0	0	0	0	0	0	0	0	0	0	0	0	0	0	0	0	0	0	0	0	0	0	0
3	19	19_20140331-21.02_WS.ASF	0	1	0	0	0	0	0	0	0	0	0	0	0	0	0	0	0	0	0	0	0	0	0	0	0	0	0	0	0	0	0	0	0	0	0	0	0	0	0
3	19	19_20140401-01.39_WS.ASF	0	1	0	0	0	1	0	0	0	0	0	0	0	0	0	0	0	0	0	0	0	0	0	0	0	0	0	0	0	0	0	0	0	0	0	0	0	0	0
3	19	19_20140402-00.49_WS.ASF	0	1	0	0	0	0	0	0	0	0	0	0	0	0	0	0	0	0	0	0	0	0	0	0	0	0	0	0	0	0	0	0	0	0	0	0	0	0	0
3	19	19_20140402-00.50_WS.ASF	0	1	0	0	0	1	0	0	0	0	0	0	0	0	0	0	0	0	0	0	0	0	0	0	0	0	0	0	0	0	0	0	0	0	0	0	0	0	0
3	21	21_20140326-20.07_WS.AVI	0	1	1	0	0	1	0	0	0	0	1	0	0	0	0	0	0	0	0	0	0	0	0	0	0	0	0	0	0	0	0	0	0	0	0	0	0	0	0
3	21	21_20140326-21.38a_WS.AVI	0	1	0	0	0	1	0	0	0	0	0	0	0	0	0	0	0	0	0	0	0	0	0	0	0	0	0	0	0	0	0	0	0	0	0	0	0	0	0
3	21	21_20140326-21.38b_WS.AVI	0	1	0	0	0	0	0	0	0	0	0	0	0	0	0	0	0	0	0	0	0	0	0	0	0	0	0	0	0	0	0	0	0	0	0	0	0	0	0
3	21	21_20140327-19.45_WS.AVI	0	1	0	0	0	1	0	0	0	0	0	0	0	0	0	0	0	0	0	0	0	0	0	0	0	0	0	0	0	0	0	1	0	0	0	0	0	0	0
3	21	21_20140327-19.46_WS.AVI	0	1	1	0	0	1	0	0	0	0	0	0	0	0	0	0	0	0	1	0	0	0	0	0	0	0	0	0	0	0	0	0	0	0	0	1	0	0	0
3	21	21_20140328-20.49_WS.AVI	0	1	0	0	0	1	0	0	0	0	0	0	0	0	0	0	0	0	0	0	0	0	0	0	0	0	0	0	0	0	0	0	0	0	0	0	0	0	0
3	21	21_20140328-20.50a_WS.AVI	0	1	0	0	0	1	0	0	0	0	0	0	0	0	0	0	0	0	0	0	0	0	0	0	0	0	0	0	0	0	0	0	0	0	0	0	0	0	0
3	21	21_20140328-20.50b_WS.AVI	0	1	0	0	0	1	0	0	0	0	0	0	0	0	0	0	0	0	0	0	0	0	0	0	0	0	0	0	0	0	0	0	0	0	0	0	0	0	0
3	21	21_20140328-20.51_WS.AVI	0	1	1	0	0	1	0	0	0	0	0	0	0	0	0	0	0	0	0	0	0	0	0	0	0	0	0	0	0	0	0	0	0	0	0	0	0	0	0
3	21	21_20140331-01.55a_WS.AVI	0	1	0	0	0	1	1	0	0	0	1	0	0	0	0	0	0	0	0	0	0	0	0	0	0	0	0	0	0	0	0	0	0	0	0	0	0	0	0
3	21	21_20140331-01.55b_WS.AVI	0	1	0	0	0	0	0	0	0	0	0	0	0	0	0	0	0	0	0	0	0	0	0	0	0	0	0	0	0	0	0	0	0	0	0	0	0	0	0
3	21	21_20140401-00.49_WS.AVI	0	1	0	0	0	0	0	0	0	0	1	0	0	0	0	0	0	0	0	0	0	0	0	0	0	0	1	0	0	0	0	0	0	0	0	0	0	0	0
3	22	22_20140324-21.43_WS.AVI	0	0	1	0	0	0	0	0	0	0	0	0	0	0	0	0	0	0	0	0	0	0	0	0	0	0	0	0	0	0	0	0	0	0	0	0	0	0	0
3	22	22_20140324-23.33a_WS.AVI	0	1	1	0	0	0	0	0	0	0	0	0	0	0	0	0	0	0	0	0	0	0	0	0	0	0	0	0	0	0	0	0	0	0	0	0	0	0	0
3	22	22_20140324-23.33b_WS.AVI	0	1	1	0	0	0	0	0	0	0	0	0	0	0	0	0	0	0	0	0	0	0	0	0	0	0	0	0	0	0	0	0	0	0	0	0	0	0	0
3	22	22_20140325-04.50_WS.AVI	0	1	0	0	0	0	0	0	0	0	1	0	0	0	0	0	0	0	0	0	0	0	0	0	0	0	0	0	0	0	0	0	0	0	0	0	0	0	0
3	22	22_20140331-05.09_WS.AVI	0	1	1	0	0	0	0	0	0	0	0	0	0	0	0	0	0	0	0	0	0	0	0	0	0	0	0	0	0	0	0	0	0	0	0	0	0	0	0
3	22	22_20140404-02.53_WS.AVI	0	1	0	0	0	0	0	0	0	0	0	0	0	0	0	0	0	0	0	0	0	0	0	0	0	0	0	0	0	0	0	0	0	0	0	0	0	0	0
3	22	22_20140404-02.54_WS.AVI	0	1	0	0	0	1	0	0	0	0	0	0	0	0	0	0	0	0	0	0	0	0	0	0	0	0	0	0	0	0	0	0	0	0	0	0	0	0	0
3	22	22_20140405-00.14_WS.AVI	0	1	0	0	0	0	0	0	0	0	0	0	0	0	0	0	0	0	0	0	0	0	0	0	0	0	0	0	0	0	0	0	0	0	0	0	0	0	0
3	22	22_20140407-22.49_WS.AVI	0	1	0	0	0	0	0	0	0	0	0	0	0	0	1	0	0	0	0	0	0	0	0	0	0	0	0	0	0	0	0	0	0	0	0	0	0	0	0
3	22	22_20140407-22.50a_WS.AVI	0	1	0	0	0	1	0	0	0	0	1	0	0	0	1	0	0	0	0	0	0	0	0	0	0	0	0	0	0	0	0	0	0	0	0	0	0	0	0
3	22	22_20140407-22.50b_WS.AVI	0	1	0	0	0	1	0	0	0	0	0	0	0	0	1	0	0	0	0	0	0	0	0	0	0	0	0	0	0	0	0	0	0	0	0	0	0	0	0
3	23	23_20140325-02.43_WS.AVI	0	0	1	0	0	0	0	0	0	0	0	0	0	0	0	0	0	0	0	0	0	0	0	0	0	0	0	0	0	0	0	0	0	0	0	0	0	0	0
3	23	23_20140407-23.05a_WS.AVI	0	1	0	0	0	1	1	0	0	0	1	0	0	0	0	0	0	0	0	0	0	0	0	0	0	0	0	0	0	0	0	0	0	0	0	0	0	0	0
3	23	23_20140407-23.05b_WS.AVI	0	1	1	0	0	0	0	0	0	0	0	0	0	0	0	0	0	0	0	0	0	0	0	0	0	0	0	0	0	0	0	0	0	0	0	0	0	0	0
3	24	24_20140409-20.52_WS.AVI	0	1	0	0	0	0	1	0	0	0	0	0	0	0	0	0	0	0	0	0	0	0	0	0	0	0	0	0	0	0	0	0	0	0	0	0	0	0	0
3	28	28_20140413-05.55_WS.AVI	0	1	1	0	0	1	0	0	0	0	1	0	0	0	0	0	0	0	0	0	0	0	0	0	0	0	0	0	0	0	0	0	0	0	0	0	0	0	0
3	31	31_20140324-19.28_WS_Hb.AVI	0	1	0	0	0	0	0	0	0	0	0	0	0	0	0	0	0	0	0	0	0	0	0	0	0	0	0	0	0	0	0	0	0	0	0	0	0	0	0
3	31	31_20140324-19.30_WS_Hb.AVI	0	1	0	0	0	0	0	0	0	0	1	0	0	0	0	0	0	0	0	0	0	0	0	0	0	0	0	0	0	0	0	0	0	0	0	0	0	0	0
3	31	31_20140326-04.23a_WS_Hb.AVI	0	1	0	0	0	0	0	0	0	0	0	0	0	0	0	0	0	0	0	0	0	0	0	0	0	0	0	0	0	0	0	0	0	0	0	0	0	0	0
3	31	31_20140326-04.23b_WS.AVI	0	1	0	0	0	0	0	0	0	0	0	0	0	0	0	0	0	0	0	0	0	0	0	0	0	0	0	0	0	0	0	0	0	0	0	0	0	0	0
3	31	31_20140326-04.46_WS.AVI	0	1	0	0	0	0	0	0	0	0	1	0	0	0	0	0	0	0	0	0	0	0	0	1	1	0	0	0	0	0	0	0	0	0	0	0	0	0	0
3	31	31_20140328-22.04_WS.AVI	0	1	0	0	0	0	0	0	0	0	0	0	0	0	0	0	0	0	0	0	0	0	0	0	0	0	0	0	0	0	0	0	0	0	0	0	0	0	0
3	31	31_20140329-03.23_WS.AVI	0	1	0	0	0	0	0	0	0	0	0	0	0	0	1	0	0	0	0	0	0	0	0	0	0	0	0	0	0	0	0	0	0	0	0	0	0	0	0
3	31	31_20140329-03.24_WS.AVI	0	1	0	0	0	0	0	0	0	0	0	0	0	0	0	0	0	0	0	0	0	0	0	0	0	0	0	0	0	0	0	0	0	0	0	0	0	0	0
3	31	31_20140329-03.25_WS.AVI	1	0	0	0	0	0	0	0	0	0	0	0	0	0	0	0	0	0	0	0	0	0	0	0	0	0	0	0	0	0	0	0	0	0	0	0	0	0	0
3	31	31_20140329-04.39_WS_Hb.AVI	0	1	1	0	0	0	0	0	0	0	0	0	0	0	0	0	0	0	0	0	0	0	0	0	0	0	0	0	0	0	0	0	0	0	0	0	0	0	0
3	31	31_20140329-20.46_WS.AVI	0	1	0	0	0	0	0	0	0	0	0	0	0	0	0	0	0	0	0	0	0	0	0	0	0	0	0	0	0	0	0	0	0	0	0	0	0	0	0
3	31	31_20140329-20.49_WS_Hb.AVI	0	1	0	0	0	0	0	0	0	0	1	0	0	0	0	0	0	0	0	0	0	0	0	0	0	0	0	0	0	0	0	0	0	0	0	0	0	0	0
3	31	31_20140329-20.50_WS.AVI	0	1	0	0	0	0	1	0	0	0	1	0	0	0	0	0	0	0	0	0	0	0	0	0	0	0	0	0	0	0	0	0	0	0	0	0	0	0	0
3	31	31_20140402-02.41_WS.AVI	0	0	0	0	0	0	0	0	0	0	0	0	0	0	1	0	0	0	0	0	0	0	0	0	0	0	0	0	0	0	0	0	0	0	0	0	0	0	0
3	31	31_20140402-02.42_WS.AVI	0	1	0	0	0	0	0	0	0	0	0	0	0	0	1	0	0	0	0	0	0	0	0	0	0	0	0	0	0	0	0	0	0	0	0	0	0	0	0
3	34	34_20140328-19.42_WS.AVI	0	1	0	0	0	1	0	0	0	0	0	0	0	0	1	0	0	0	0	0	0	0	0	0	0	0	0	0	0	0	0	0	0	0	0	0	0	0	0
3	34	34_20140328-19.43_WS.AVI	0	1	0	0	0	1	0	0	0	0	0	0	0	0	1	0	0	0	0	0	0	0	0	0	0	0	0	0	0	0	0	0	0	0	0	0	0	0	0
3	34	34_20140331-21.09_WS.AVI	0	1	0	0	0	0	0	0	0	0	0	0	0	0	0	0	0	0	0	0	0	0	0	0	0	0	0	0	0	0	0	0	0	0	0	0	0	0	0
3	34	34_20140401-05.04a_WS.AVI	0	1	0	0	0	1	0	0	0	0	0	0	0	0	0	0	0	0	0	0	0	0	0	0	0	0	0	0	0	0	0	0	0	0	0	0	0	0	0
3	34	34_20140401-05.04b_WS.AVI	0	1	1	0	0	1	0	0	0	0	1	0	0	0	0	0	0	0	0	0	0	0	0	0	0	0	0	0	0	0	0	0	0	0	0	0	0	0	0
3	35	35_20140409-01.04_WS.AVI	0	1	0	0	0	0	0	0	0	0	0	0	0	0	0	0	0	0	0	0	0	0	0	0	0	0	0	0	0	0	0	0	0	0	0	0	0	0	0
3	36	36_20140326-05.41_WS.AVI	0	1	0	0	0	0	1	0	0	0	1	0	0	0	0	0	0	0	0	0	0	0	0	0	0	0	0	0	0	0	0	0	0	0	0	0	0	0	0
3	36	36_20140330-01.56_WS.AVI	0	1	0	0	0	0	0	0	0	0	0	0	0	0	0	0	0	0	0	0	0	0	0	0	0	0	0	0	0	0	0	0	0	0	0	0	0	0	0
3	36	36_20140330-20.04_WS.AVI	0	1	0	0	0	0	0	0	0	0	0	0	0	0	0	0	0	0	0	0	0	0	0	1	1	0	0	0	0	0	0	0	0	0	0	0	0	0	0
3	36	36_20140401-05.14_WS.AVI	0	0	1	0	0	0	0	0	0	0	0	0	0	0	0	0	0	0	0	0	0	0	0	0	0	0	0	0	0	0	0	0	0	0	0	0	0	0	0
3	39	39_20140404-21.52_WS.AVI	0	1	0	0	0	1	0	0	0	0	1	0	0	0	0	0	0	0	0	0	0	0	0	0	0	0	0	0	0	0	0	0	0	0	0	0	0	0	0
3	39	39_20140407-03.53_WS.AVI	0	0	1	0	0	0	0	0	0	0	0	0	0	0	0	0	0	0	0	0	0	0	0	0	0	0	0	0	0	0	0	0	0	0	0	0	0	0	0
3	40	40_20140327-02.06_WS.AVI	0	1	0	0	0	0	0	0	0	0	0	0	0	0	0	0	0	0	0	0	0	0	0	0	0	0	0	0	0	0	0	0	0	0	0	0	0	0	0
3	40	40_20140402-05.29_WS.AVI	0	1	0	0	0	0	0	0	0	0	0	0	0	0	0	0	0	0	0	0	0	0	0	0	0	0	0	0	0	0	0	0	0	0	0	0	0	0	0
3	41	41_20140410-03.34_WS.AVI	0	1	1	0	0	0	0	0	0	0	1	0	0	0	0	0	0	0	0	0	0	0	0	0	0	0	0	0	0	0	0	0	0	0	0	0	0	0	0
3	41	41_20140410-03.42_WS.AVI	0	1	0	0	0	0	1	0	0	0	1	0	0	0	0	0	0	0	0	0	0	0	0	0	0	0	0	0	0	0	0	0	0	0	0	0	0	0	0
3	42	42_20140330-23.03_WS.ASF	0	1	0	0	0	0	0	0	0	0	0	0	0	0	0	0	0	0	0	0	0	0	0	0	0	0	0	0	0	0	0	0	0	0	0	0	0	0	0
3	43	43_20140414-03.59_WS.AVI	0	1	0	0	0	1	0	0	0	0	0	0	0	0	0	0	0	0	0	0	0	0	0	0	0	0	0	0	0	0	0	0	0	0	0	0	0	0	0
3	45	45_20140405-19.53_WS.AVI	0	1	0	0	0	0	0	0	0	0	0	0	0	0	0	0	0	0	0	0	0	0	0	0	0	0	0	0	0	0	0	0	0	0	0	0	0	0	0
3	50	50_20140325-22.51_WS.AVI	0	1	0	0	0	0	0	0	0	0	0	0	0	0	0	0	0	0	0	0	0	0	0	0	0	0	0	0	0	0	0	0	0	0	0	0	0	0	0
3	54	54_20140401-05.39_WS.AVI	0	1	0	0	0	0	0	0	0	0	1	0	0	0	0	0	0	0	0	0	0	0	0	0	0	0	0	0	0	0	0	0	0	0	0	0	0	0	0
3	54	54_20140402-22.16a_WS.AVI	0	1	1	0	0	0	0	0	0	0	0	0	0	0	0	0	0	0	0	0	0	0	0	0	0	0	0	0	0	0	0	0	0	0	0	0	0	0	0
3	54	54_20140402-22.16b_WS.AVI	0	1	0	0	0	0	0	0	0	0	1	0	0	0	0	0	0	0	0	0	0	0	0	0	0	0	0	0	0	0	0	0	0	0	0	0	0	0	0
3	54	54_20140407-20.27_WS.AVI	0	1	0	0	0	0	0	0	0	0	0	0	0	0	0	0	0	0	0	0	0	0	0	0	0	0	0	0	0	0	0	0	0	0	0	0	0	0	0
3	54	54_20140408-00.35_WS.AVI	0	1	0	0	0	0	0	0	0	0	0	0	0	0	0	0	0	0	0	0	0	0	0	0	0	0	0	0	0	0	0	0	0	0	0	0	0	0	0
3	57	57_20140410-23.15_WS.AVI	0	1	0	1	0	0	1	0	0	0	0	0	0	0	0	0	0	0	0	0	0	0	0	0	0	0	0	0	0	0	0	0	0	0	0	0	0	0	0
3	57	57_20140411-05.54_WS.AVI	0	0	1	1	0	0	0	0	0	0	1	0	0	0	0	0	0	0	0	0	0	0	0	0	0	0	0	0	0	0	0	0	0	0	0	0	0	0	0
3	A-110	A_20140330-19.37a_WS.AVI	0	1	1	0	0	1	0	0	0	0	0	0	0	0	0	0	0	0	0	0	0	0	0	0	0	0	0	0	0	0	0	0	0	0	0	0	0	1	0
3	A-110	A_20140330-19.37b_WS.AVI	0	1	1	0	0	1	0	0	0	0	1	0	0	0	0	0	0	0	0	0	0	0	0	0	0	0	0	0	0	0	0	0	0	0	0	0	0	0	0
3	A-110	A_20140401-05.11_WS.AVI	0	1	0	0	0	1	1	0	0	0	0	0	0	0	0	0	0	0	0	0	0	0	0	0	0	0	0	0	0	0	0	0	0	0	0	0	0	0	0
3	A-110	A_20140402-20.41a_WS.AVI	0	1	0	0	0	0	0	0	0	0	0	0	0	0	0	1	0	0	0	0	0	0	0	0	0	0	0	0	0	0	0	0	0	0	0	0	0	0	0
3	A-110	A_20140402-20.41b_WS.AVI	0	0	0	0	0	0	0	0	0	0	0	0	0	0	0	1	0	0	0	0	0	0	0	0	0	0	0	0	0	0	0	0	0	0	0	0	0	0	0
3	A-110	A_20140402-20.45_WS.AVI	0	1	0	0	0	0	0	0	0	0	0	0	0	0	0	1	0	0	1	0	0	0	0	0	0	0	0	0	0	0	0	0	0	0	0	0	0	0	0
3	A-110	A_20140402-20.46_WS.AVI	0	0	0	0	0	1	0	0	0	0	0	0	0	0	0	1	0	0	0	0	0	0	0	0	0	0	0	0	0	0	0	0	0	0	0	0	0	0	0
3	A-110	A_20140402-20.47_WS.AVI	0	0	0	0	0	0	0	0	0	0	0	0	0	0	0	1	0	0	0	0	0	0	0	0	0	0	0	0	0	0	0	0	0	0	0	0	0	0	0
3	A-110	A_20140402-20.50_WS.AVI	0	0	0	0	0	0	0	0	0	0	0	0	0	0	0	1	0	0	0	0	0	0	0	0	0	0	0	0	0	0	0	0	0	0	0	0	0	0	0
3	A-110	A_20140402-20.53_WS.AVI	0	0	0	0	0	0	0	0	0	0	0	0	0	0	0	1	0	0	0	0	0	0	0	0	0	0	0	0	0	0	0	0	0	0	0	0	0	0	0
3	A-110	A_20140402-20.58_WS.AVI	0	0	0	0	0	0	0	0	0	0	1	0	0	0	0	1	0	0	1	0	0	0	0	0	0	0	0	0	0	0	0	0	0	0	0	0	0	0	0
3	A-110	A_20140402-21.01_WS.AVI	0	1	0	0	0	0	0	0	0	0	0	0	0	0	0	1	0	0	0	0	0	0	0	0	0	0	0	0	0	0	0	0	0	0	0	0	0	0	0
3	A-110	A_20140402-21.04_WS.AVI	0	1	0	0	0	0	0	0	0	0	0	0	0	0	0	0	0	0	0	0	0	0	0	0	0	0	0	0	0	0	0	0	0	0	0	0	0	0	0
3	B-111	B_20140328-01.01_WS.AVI	0	1	0	0	0	0	0	0	0	0	0	0	0	0	0	0	0	0	0	0	0	0	0	0	0	0	0	0	0	0	0	0	0	0	0	0	0	0	0
3	B-111	B_20140330-02.19_WS.AVI	0	0	1	0	0	0	0	0	0	0	0	0	0	0	0	0	0	0	0	0	0	0	0	0	0	0	0	0	0	0	0	0	0	0	0	0	0	0	0
3	B-111	B_20140330-21.29_WS.AVI	0	1	0	0	0	0	0	0	0	0	1	0	0	0	0	0	0	0	0	0	0	0	0	0	0	0	0	0	0	0	0	0	0	0	0	0	0	0	0
3	B-111	B_20140331-21.51_WS.AVI	0	1	0	0	1	0	1	0	0	0	1	0	0	0	0	0	0	0	0	0	0	0	0	0	0	0	0	0	0	0	0	0	0	0	0	0	0	0	0
3	B-111	B_20140331-23.19_WS.AVI	0	1	1	0	0	1	1	0	0	0	0	0	0	0	0	0	0	0	0	0	0	0	0	0	0	0	0	0	0	0	0	0	0	0	0	1	0	0	0
3	B-111	B_20140331-23.20_WS.AVI	0	1	1	0	0	0	0	0	0	0	0	0	0	0	0	0	0	0	0	0	0	0	0	0	0	0	0	0	0	0	0	0	0	0	0	0	0	0	0
3	B-111	B_20140331-23.21a_WS.AVI	0	1	1	0	0	0	1	0	0	0	1	0	0	0	1	0	0	0	0	0	0	0	0	0	0	0	0	0	0	0	0	0	0	0	0	0	0	0	0
3	B-111	B_20140331-23.21b_WS.AVI	0	1	1	0	0	1	1	0	0	0	1	0	0	0	0	0	0	0	0	0	0	0	0	0	0	0	0	0	0	0	0	0	0	0	0	0	0	0	0
3	B-111	B_20140407-02.09_WS.AVI	0	1	0	0	0	0	0	0	0	0	0	0	0	0	1	0	0	0	0	0	0	0	0	0	0	0	0	0	0	1	0	0	0	0	0	0	0	1	0
3	B-111	B_20140407-02.10_WS.AVI	0	1	0	0	0	0	0	0	0	0	0	0	0	0	0	0	0	0	0	0	0	0	0	1	0	0	0	0	0	1	0	0	0	0	0	0	0	1	0
3	B-111	B_20140407-02.11a_WS.AVI	0	1	0	0	0	0	0	0	0	0	0	0	0	0	0	0	0	0	0	0	0	0	0	1	1	0	0	0	0	0	0	0	0	0	0	0	0	1	0
3	B-111	B_20140407-02.11b_WS.AVI	0	0	0	0	0	0	0	0	0	0	0	0	0	0	1	0	0	0	0	0	0	0	0	1	0	0	0	0	0	0	0	0	0	0	0	0	0	0	0
3	B-111	B_20140407-02.12_WS.AVI	0	1	0	0	0	0	0	0	0	0	0	0	0	0	0	0	0	0	1	0	0	0	0	0	0	0	0	0	0	0	0	0	0	0	0	0	0	0	0
3	B-111	B_20140408-23.25_WS.AVI	0	1	0	0	0	0	0	0	0	0	0	0	0	0	1	0	0	0	0	0	0	0	0	0	0	0	0	0	0	1	0	0	0	0	0	0	0	0	0
3	B-111	B_20140408-23.27a_WS.AVI	0	0	0	0	0	0	1	0	0	0	1	0	0	0	0	0	0	0	0	0	0	0	0	0	0	0	0	0	0	0	0	0	0	0	0	0	0	0	0
3	B-111	B_20140408-23.27b_WS.AVI	0	1	0	0	0	1	0	0	0	0	1	0	0	0	0	0	0	0	0	0	0	0	0	0	0	0	0	0	0	0	0	0	0	0	0	0	0	0	0
3	D-113	D_20140329-23.08_WS.AVI	0	1	0	0	0	1	0	0	0	0	0	0	0	0	0	0	0	0	0	0	0	0	0	0	0	0	0	0	0	0	0	0	0	0	0	0	0	0	0
3	D-113	D_20140330-01.18a_WS.AVI	0	1	0	0	0	1	0	0	0	0	0	0	0	0	0	0	0	0	0	0	0	0	0	0	0	0	0	0	0	0	0	0	0	0	0	0	0	0	0
3	D-113	D_20140330-01.18b_WS.AVI	0	1	0	0	0	0	0	0	0	0	0	0	0	0	1	0	0	0	0	0	0	0	0	0	0	0	0	0	0	0	0	0	0	0	0	0	0	0	0
3	D-113	D_20140330-01.19_WS.AVI	0	1	0	0	0	1	0	0	0	0	0	0	0	0	0	0	0	0	0	0	0	0	0	0	0	0	0	0	0	0	0	0	0	0	0	0	0	0	0
3	D-113	D_20140330-01.33_WS.AVI	0	1	0	0	0	1	0	0	0	0	0	0	0	0	0	0	0	0	0	0	0	0	0	0	0	0	0	0	0	0	0	0	0	0	0	0	0	0	0
3	E-114	E_20140325-00.34a_WS.AVI	0	1	0	0	0	0	1	0	0	0	1	0	0	0	0	0	0	0	0	0	0	0	0	0	0	0	0	0	0	0	0	0	0	0	0	0	0	0	0
3	E-114	E_20140325-00.34b_WS.AVI	0	0	1	0	0	0	1	0	0	0	0	0	0	0	0	0	0	0	0	0	0	0	0	0	0	0	0	0	0	0	0	0	0	0	0	0	0	0	0
3	E-114	E_20140327-02.18_WS.AVI	0	1	1	0	0	0	0	0	0	0	1	0	0	0	0	0	0	0	0	0	0	0	0	0	0	0	0	0	0	0	0	0	0	0	0	0	0	0	0
3	E-114	E_20140328-21.40_WS.AVI	0	1	0	0	0	1	1	0	0	0	1	0	0	0	0	0	0	0	0	0	0	0	0	0	0	0	0	0	0	0	0	0	0	0	0	0	0	0	0
3	E-114	E_20140328-21.41_WS.AVI	0	1	0	0	0	0	0	0	0	0	0	0	0	0	0	0	0	0	0	0	0	0	0	0	0	0	0	0	0	0	0	0	0	0	0	0	0	0	0
3	E-114	E_20140331-00.51_WS.AVI	0	1	0	0	0	0	1	0	0	0	0	0	0	0	0	0	0	0	0	0	0	0	0	0	0	0	0	0	0	0	0	0	0	0	0	0	0	0	0
3	E-114	E_20140401-00.48_WS.AVI	0	1	0	0	0	0	0	0	0	0	1	0	0	0	0	0	0	0	0	0	0	0	0	0	0	0	0	0	0	0	0	0	0	0	0	0	0	0	0
3	F-115	F_20140328-03.07a_WS.AVI	0	1	1	0	0	0	0	0	0	0	0	0	0	0	0	0	0	0	0	0	0	0	0	0	0	0	0	0	0	0	0	0	0	0	0	0	0	0	0
3	F-115	F_20140328-03.07b_WS.AVI	0	1	0	0	0	0	0	0	0	0	0	0	0	0	0	0	0	0	0	0	0	0	0	0	0	0	0	0	0	0	0	0	0	0	0	0	0	0	0
3	F-115	F_20140328-06.14_WS.AVI	0	1	0	0	0	0	0	0	0	0	0	0	0	0	0	0	0	0	0	0	0	0	0	0	0	0	0	0	0	0	0	0	0	0	0	0	0	0	0
3	G-116	G_20140327-20.07a_WS.AVI	0	0	0	0	0	0	0	0	0	0	0	0	0	0	0	0	0	0	0	0	0	0	0	0	1	0	1	0	0	0	0	0	0	0	0	0	0	0	0
3	G-116	G_20140327-20.07b_WS.AVI	0	0	0	0	0	0	0	0	0	0	0	0	0	0	0	0	0	0	0	0	0	0	0	0	1	0	0	0	0	0	0	0	0	0	0	0	0	0	0
3	G-116	G_20140327-20.07c_WS.AVI	0	1	0	0	0	1	1	0	0	0	0	0	0	0	0	0	0	0	0	0	0	0	0	0	1	0	1	0	0	0	0	0	0	0	0	0	0	0	0
3	G-116	G_20140327-20.11_WS.AVI	0	1	0	0	0	1	0	0	0	0	0	0	0	0	0	0	0	0	0	0	0	0	0	0	0	0	0	0	0	0	0	0	0	0	0	0	0	0	0
3	G-116	G_20140329-00.23a_WS.AVI	0	1	0	0	0	1	0	0	0	1	0	0	0	0	0	0	0	0	0	0	0	0	0	0	1	0	0	0	0	0	0	0	0	0	0	0	0	0	0
3	G-116	G_20140329-00.23b_WS.AVI	0	1	0	0	0	0	0	0	0	0	0	0	0	0	0	0	0	0	0	0	0	0	0	0	1	0	0	0	0	0	0	0	0	0	0	0	0	0	0
3	G-116	G_20140329-20.39_WS.AVI	0	1	0	0	0	1	0	0	0	0	0	0	0	0	0	0	0	0	0	0	0	0	0	0	0	0	0	0	0	0	0	0	0	0	0	0	0	0	0
3	G-116	G_20140330-02.52_WS.AVI	0	1	0	0	0	1	0	0	0	0	0	0	0	0	0	0	0	0	0	0	0	0	0	0	0	0	0	0	0	0	0	0	0	0	0	0	0	0	0
3	G-116	G_20140330-02.53_WS.AVI	0	1	0	0	0	1	0	0	0	0	0	0	0	0	0	0	0	0	0	0	0	0	0	0	0	0	0	0	0	1	0	0	0	0	0	0	0	0	0
3	G-116	G_20140402-21.16_WS.AVI	0	1	0	0	0	0	0	0	0	0	0	0	0	0	0	0	0	0	0	0	0	0	0	1	0	0	0	0	0	1	0	0	0	0	0	0	0	0	0
3	G-116	G_20140405-01.33_WS.AVI	1	0	0	0	0	0	0	0	0	0	0	0	0	0	0	0	0	0	0	0	0	0	0	0	0	0	0	0	0	0	0	0	0	0	0	0	0	0	0
3	G-116	G_20140405-23.07_WS.AVI	0	1	0	0	0	0	0	0	0	0	0	0	0	0	0	0	0	0	0	0	0	0	0	0	0	0	0	0	0	1	0	0	0	0	0	0	0	0	0
3	G-116	G_20140407-20.33_WS.AVI	0	1	0	0	0	0	0	0	0	0	0	0	0	0	0	0	0	0	0	0	0	0	0	0	0	0	1	0	0	0	0	0	0	0	0	0	0	0	0
3	G-116	G_20140408-23.19_WS.AVI	0	0	0	0	1	0	0	0	0	0	1	0	0	0	0	0	0	0	0	0	0	0	0	0	1	0	0	0	0	0	0	0	0	0	0	0	0	0	0
3	H-117	H_20140325-21.51_WS.AVI	0	1	0	0	0	0	0	0	0	0	0	0	0	0	0	0	0	0	0	0	0	0	0	0	1	0	0	0	0	0	0	0	0	0	0	0	0	0	0
3	H-117	H_20140328-23.11_WS.AVI	0	1	0	0	0	0	0	0	0	0	1	0	0	0	0	0	0	0	0	0	0	0	0	0	0	0	0	0	0	0	0	0	0	0	0	0	0	0	0
3	H-117	H_20140328-23.35_WS.AVI	0	1	0	0	0	1	0	0	0	0	0	0	0	0	0	0	0	0	0	0	0	0	0	0	0	0	0	0	0	0	0	0	0	0	0	0	0	0	0
3	H-117	H_20140330-20.26a_WS_Hb.AVI	0	1	0	0	0	0	0	0	0	0	0	0	0	0	0	0	0	0	0	0	0	0	0	1	1	0	0	0	0	0	0	0	0	0	0	0	1	0	0
3	H-117	H_20140330-20.26b_WS_Hb.AVI	0	1	0	0	0	1	0	0	0	0	0	0	0	0	0	0	0	0	0	0	0	0	0	1	1	1	0	0	0	0	0	0	0	0	0	0	0	0	0
3	H-117	H_20140330-20.27a_WS_Hb.AVI	0	1	0	0	0	0	0	0	0	0	0	0	0	0	0	0	0	0	0	0	0	0	0	1	1	0	1	0	0	0	0	0	0	0	0	0	0	0	0
3	H-117	H_20140330-20.27b_WS_Hb.AVI	0	1	0	0	0	0	0	0	0	0	0	0	0	0	0	0	0	0	0	0	0	0	0	1	1	0	0	0	0	0	0	0	0	0	0	0	0	0	0
3	H-117	H_20140402-21.18_WS.AVI	0	1	0	0	0	1	0	0	0	0	0	0	0	0	0	0	0	0	0	0	0	0	0	0	1	0	0	0	0	0	0	0	0	0	0	0	0	0	0
3	H-117	H_20140402-21.19_WS.AVI	0	1	0	0	0	0	0	0	0	0	0	0	0	0	0	0	0	0	0	0	0	0	0	0	1	0	0	0	0	0	0	0	0	0	0	0	0	0	0
3	H-117	H_20140405-23.28_WS.AVI	0	1	0	0	0	0	0	0	0	0	0	0	0	0	0	0	0	0	0	0	0	0	0	0	0	0	0	0	0	0	0	0	0	0	0	0	0	0	0
3	H-117	H_20140406-03.08a_WS.AVI	0	1	0	0	0	1	0	0	0	0	0	0	0	0	0	0	0	0	0	0	0	0	0	0	1	0	0	0	0	0	0	0	0	0	0	0	0	0	0
3	H-117	H_20140406-03.08b_WS.AVI	0	1	0	0	0	0	0	0	0	0	0	0	0	0	0	0	0	0	0	0	0	0	0	0	0	0	0	0	0	0	0	0	0	0	0	0	0	0	0
3	H-117	H_20140406-03.09a_WS.AVI	0	0	1	0	0	0	1	0	0	0	0	0	0	0	0	0	0	0	0	0	0	0	0	0	1	0	0	0	0	0	0	0	0	0	0	0	0	0	0
3	H-117	H_20140406-03.09b_WS.AVI	0	1	0	0	0	0	0	0	0	0	0	0	0	0	0	0	0	0	0	0	0	0	0	1	1	0	0	0	0	0	0	0	0	0	0	0	0	0	0
3	H-117	H_20140406-03.10_WS.AVI	0	1	0	0	0	0	0	0	0	0	0	0	0	0	0	0	0	0	0	0	0	0	0	0	1	0	0	0	0	0	0	0	0	0	0	0	0	0	0
3	H-117	H_20140406-03.11_WS.AVI	0	1	0	0	0	0	0	0	0	0	0	0	0	0	0	0	0	0	0	0	0	0	0	0	0	0	0	0	0	0	0	0	0	0	0	0	0	0	0
3	H-117	H_20140407-20.37_WS.AVI	0	1	0	0	0	0	1	0	0	0	0	0	0	0	0	0	0	0	0	0	0	0	0	0	1	1	0	0	0	0	0	0	0	0	0	0	0	0	0
3	H-117	H_20140407-20.38_WS.AVI	0	1	0	0	0	0	0	0	0	0	0	0	0	0	0	0	0	0	0	0	0	0	0	0	1	1	0	0	0	0	0	0	0	0	0	0	0	0	0
3	H-117	H_20140407-20.39_WS.AVI	0	1	0	0	0	0	0	0	0	0	0	0	0	0	0	0	0	0	0	0	0	0	1	0	1	1	0	0	0	0	0	0	0	0	0	0	0	0	0
3	H-117	H_20140407-20.42_WS.AVI	0	1	0	0	0	1	1	0	0	0	0	0	0	0	0	0	0	0	0	0	0	0	0	0	1	0	0	0	0	0	0	0	0	0	0	0	0	0	0
3	H-117	H_20140407-20.43_WS.AVI	0	1	0	0	0	0	0	0	0	0	0	0	0	0	0	0	0	0	0	0	0	0	0	0	1	0	0	0	0	0	0	0	0	0	0	0	0	0	0
3	H-117	H_20140407-23.55a_WS.AVI	0	1	1	0	1	0	0	0	0	0	0	0	0	0	0	0	0	0	0	0	0	0	0	0	1	0	0	0	0	0	0	0	0	0	0	0	0	0	0
3	H-117	H_20140407-23.55b_WS.AVI	0	1	1	0	0	0	0	0	0	0	0	0	0	0	0	0	0	0	0	0	0	0	0	0	1	0	0	0	0	0	0	0	0	0	0	0	0	0	0
3	H-117	H_20140408-23.18_WS.AVI	0	1	0	0	0	0	1	0	0	0	0	0	0	0	0	0	0	0	0	0	0	0	0	0	1	0	1	0	0	0	0	0	0	0	0	0	0	0	0
3	I-118	I_20140405-23.30_WS.AVI	0	1	0	0	1	0	0	0	0	0	1	0	0	0	0	0	0	0	0	0	0	0	0	0	0	0	0	0	0	0	0	0	0	0	0	0	0	0	0
3	I-118	I_20140406-03.18_WS.AVI	0	1	1	0	0	0	1	0	0	0	1	0	0	0	0	0	0	0	0	0	0	0	0	0	1	0	0	0	0	0	0	0	0	0	0	0	0	0	0
3	J-119	J_20140329-23.50_WS.AVI	0	1	1	0	0	0	1	0	0	0	1	0	0	0	0	0	0	0	0	0	0	0	0	0	0	0	0	0	0	0	0	0	0	0	0	0	0	0	0
3	J-119	J_20140329-23.51a_WS.AVI	0	1	1	0	0	1	1	0	0	0	1	0	0	0	0	0	0	0	0	0	0	0	0	0	0	0	0	0	0	0	0	0	0	0	0	0	0	0	0
3	J-119	J_20140329-23.51b_WS.AVI	0	1	0	0	0	1	0	0	0	0	1	0	0	0	1	0	0	0	0	0	0	0	0	0	0	0	0	0	0	0	0	0	0	0	0	0	0	0	0
3	J-119	J_20140329-23.52a_WS.AVI	0	1	0	0	0	1	1	0	0	0	1	0	0	0	0	0	0	0	0	0	0	0	0	0	0	0	0	0	0	0	0	0	0	0	0	1	0	0	0
3	J-119	J_20140329-23.52b_WS.AVI	0	1	0	0	0	1	0	0	0	0	1	0	0	0	0	0	0	0	0	0	0	0	0	0	0	0	0	0	0	0	0	0	0	0	0	0	0	0	0
3	J-119	J_20140329-23.53_WS.AVI	0	1	0	1	0	1	0	0	0	0	1	0	0	0	0	0	0	0	0	0	0	0	0	0	0	0	0	0	0	0	0	0	0	0	0	0	0	0	0
3	J-119	J_20140331-20.51_WS.AVI	0	1	0	0	0	1	0	0	0	1	1	0	0	0	0	0	0	0	0	0	0	0	0	0	0	0	0	0	0	0	0	0	0	0	0	0	0	0	0
3	J-119	J_20140331-20.52_WS.AVI	0	1	0	0	0	1	0	0	0	0	0	0	0	0	0	0	0	0	0	0	0	0	0	0	0	0	0	0	0	0	0	0	0	0	0	0	0	0	0
3	J-119	J_20140402-21.47_WS.AVI	0	1	0	0	0	0	0	0	0	0	0	0	0	0	0	0	0	0	0	0	0	0	0	0	0	0	0	0	0	0	0	0	0	0	0	0	0	0	0
3	J-119	J_20140406-03.18_WS.AVI	0	1	0	0	0	1	1	0	0	0	1	0	0	0	0	0	0	0	0	0	0	0	0	0	0	0	0	0	0	0	0	0	0	0	0	0	0	0	0
3	J-119	J_20140406-03.19_WS.AVI	0	0	1	0	0	0	0	0	0	0	0	0	0	0	0	0	0	0	0	0	0	0	0	0	0	0	0	0	0	0	0	0	0	0	0	0	0	0	0
4	2	02_20140410-04.02_WS.AVI	0	1	0	0	0	0	0	0	0	0	0	0	0	0	0	0	0	0	0	0	0	0	0	0	0	0	0	0	0	0	0	0	0	0	0	0	0	0	0
4	4	04_20140412-02.21_WS.AVI	0	0	0	0	1	0	0	0	0	0	1	0	0	0	0	0	0	0	0	0	0	0	0	0	0	0	0	0	0	0	0	0	0	0	0	0	0	0	0
4	4	04_20140413-04.36_WS.AVI	0	1	0	0	0	0	0	0	0	0	1	0	0	0	1	0	0	0	0	0	0	0	0	0	0	0	0	0	0	0	0	0	0	0	0	0	0	0	0
4	4	04_20140413-04.37_WS.AVI	0	1	0	0	0	0	0	0	0	0	0	0	0	0	1	0	0	0	0	0	0	0	0	0	0	0	0	0	0	0	0	0	0	0	0	0	0	0	0
4	4	04_20140421-20.53a_WS.AVI	0	1	0	0	0	0	0	0	0	0	0	0	0	0	1	0	0	0	0	0	0	0	0	0	0	0	0	0	0	0	0	0	0	0	0	0	0	0	0
4	4	04_20140421-20.53b_WS.AVI	0	1	0	0	0	0	0	0	0	0	0	0	0	0	1	0	0	0	0	0	0	0	0	0	0	0	0	0	0	0	0	0	0	0	0	0	0	0	0
4	4	04_20140421-20.56_WS.AVI	0	1	0	0	0	0	0	0	0	0	1	0	0	0	0	0	0	0	0	0	0	0	0	0	0	0	0	0	0	0	0	0	0	0	0	0	0	0	0
4	6	06_20140415-04.13_WS.AVI	0	1	0	0	0	0	0	0	0	0	0	0	0	0	0	0	0	0	0	0	0	0	0	0	0	0	0	0	0	0	0	0	0	0	0	0	0	0	0
4	7	07_20140417-20.04_WS.AVI	0	1	1	0	0	1	1	0	0	0	0	0	0	0	0	0	0	0	0	0	0	0	0	0	0	0	0	0	0	0	0	0	0	0	0	0	0	0	0
4	11	11_20140413-21.09_WS.AVI	0	1	0	0	0	0	0	0	0	0	0	0	0	0	0	0	0	0	0	0	0	0	0	0	0	0	0	0	0	0	0	0	0	0	0	0	0	0	0
4	12	12_20140421-21.31_WS.AVI	0	1	0	0	0	0	0	0	0	0	0	0	0	0	0	0	0	0	0	0	0	0	0	0	0	0	0	0	0	0	0	0	0	0	0	0	0	0	0
4	16	16_20140413-05.34_WS.ASF	0	1	1	0	0	0	0	0	0	0	0	0	0	0	0	0	0	0	0	0	0	0	0	0	0	0	0	0	0	0	0	0	0	0	0	0	0	0	0
4	19	19_20140419-04.34_WS.ASF	0	1	0	0	0	0	0	0	0	0	0	0	0	0	0	0	0	0	0	0	0	0	0	0	0	0	0	0	0	0	0	0	0	0	0	0	0	0	0
4	19	19_20140420-05.38_WS.ASF	0	1	0	0	0	1	0	0	0	0	0	0	0	0	0	0	0	0	0	0	0	0	0	0	0	0	0	0	0	0	0	0	0	0	0	0	0	0	0
4	21	21_20140413-19.47_WS.AVI	0	1	1	0	0	1	0	0	0	0	0	0	0	0	0	0	0	0	0	0	0	0	0	0	0	0	0	0	0	0	0	0	0	0	0	0	0	0	0
4	21	21_20140415-21.48a_WS.AVI	0	1	0	0	0	1	0	0	0	0	0	0	0	0	0	0	0	0	0	0	0	0	0	0	0	0	0	0	0	0	0	0	0	0	0	0	0	0	0
4	21	21_20140415-21.48b_WS.AVI	0	1	0	0	0	1	0	0	0	0	0	0	0	0	1	0	0	0	0	0	0	0	0	0	0	0	0	0	0	0	0	0	0	0	0	0	0	0	0
4	22	22_20140412-20.16_WS.AVI	0	1	0	0	0	0	1	0	0	0	0	0	0	0	0	0	0	0	0	0	0	0	0	0	1	0	0	0	0	0	0	0	0	0	0	0	0	0	0
4	22	22_20140416-02.13a_WS.AVI	0	1	0	0	0	1	1	0	0	0	0	0	0	0	1	0	0	0	0	0	0	0	0	0	0	0	0	0	0	0	0	0	0	0	0	0	0	0	0
4	22	22_20140416-02.13b_WS.AVI	0	1	0	0	0	1	1	0	0	0	1	0	0	0	1	0	0	0	0	0	0	0	0	0	0	0	0	0	0	0	0	0	0	0	0	0	0	0	0
4	22	22_20140416-02.14a_WS.AVI	0	1	0	0	0	1	0	0	0	0	0	0	0	0	0	0	0	0	0	0	0	0	0	0	0	0	0	0	0	0	0	0	0	0	0	1	0	0	0
4	22	22_20140416-02.14b_WS.AVI	0	1	0	0	0	0	0	0	0	0	0	0	0	0	1	0	0	0	0	0	0	0	0	0	0	0	0	0	0	0	0	0	0	0	0	0	0	0	0
4	22	22_20140416-02.15a_WS.AVI	0	1	0	0	0	0	0	0	0	0	0	0	0	0	1	0	0	0	0	0	0	0	0	0	0	0	0	0	0	0	0	0	0	0	0	0	0	0	0
4	22	22_20140416-02.15b_WS.AVI	0	1	0	0	0	0	0	0	0	0	0	0	0	0	0	0	0	0	0	0	0	0	0	0	0	0	0	0	0	0	0	0	0	0	0	0	0	0	0
4	22	22_20140417-20.38_WS.AVI	0	0	1	0	0	0	0	0	0	0	0	0	0	0	0	0	0	0	0	0	0	0	0	0	0	0	0	0	0	0	0	0	0	0	0	0	0	0	0
4	26	26_20140411-03.30_WS.AVI	0	1	0	0	0	0	0	0	0	0	1	0	0	0	0	0	0	0	0	0	0	0	0	0	0	0	0	0	0	0	0	0	0	0	0	0	0	0	0
4	26	26_20140411-03.34_WS.AVI	0	1	0	0	0	1	0	0	0	0	0	0	0	0	0	0	0	0	0	0	0	0	0	0	0	0	0	0	0	0	0	0	0	0	0	0	0	0	0
4	26	26_20140411-03.58_WS.AVI	0	1	0	0	0	0	0	0	0	0	0	0	0	0	0	0	0	0	0	0	0	0	0	0	0	0	0	0	0	0	0	0	0	0	0	0	0	0	0
4	27	27_20140410-00.02_WS.AVI	0	1	1	0	0	0	1	0	0	0	0	0	0	0	0	0	0	0	0	0	0	0	0	0	0	0	0	0	0	0	0	0	0	0	0	0	0	0	0
4	27	27_20140410-00.04_WS.AVI	0	1	1	0	0	1	0	0	0	0	0	0	0	0	0	0	0	0	0	0	0	0	0	0	0	0	0	0	0	0	0	0	0	0	0	0	0	0	0
4	27	27_20140412-23.15_WS.AVI	0	1	0	0	0	0	0	0	0	0	0	0	0	0	0	0	0	0	0	0	0	0	0	0	0	0	0	0	0	0	0	0	0	0	0	0	0	0	0
4	27	27_20140419-20.46_WS.AVI	0	1	1	0	0	1	0	0	0	0	1	0	0	0	0	0	0	0	0	0	0	0	0	0	0	0	0	0	0	0	0	0	0	0	0	0	0	0	0
4	27	27_20140419-20.47_WS.AVI	0	1	0	0	0	0	0	0	0	0	0	0	0	0	0	0	0	0	0	0	0	0	0	0	0	0	0	0	0	0	0	0	0	0	0	0	0	0	0
4	31	31_20140415-01.21_WS.AVI	0	1	1	0	0	0	0	0	0	0	1	0	0	0	0	0	0	0	0	0	0	0	0	0	0	0	0	0	0	0	0	0	0	0	0	0	0	0	0
4	31	31_20140415-01.22_WS.AVI	0	1	0	0	0	0	0	0	0	0	0	0	0	0	0	0	0	0	0	0	0	0	0	0	0	0	0	0	0	0	0	0	0	0	0	0	0	0	0
4	36	36_20140413-04.53_WS.AVI	0	1	0	0	0	0	0	0	0	0	0	0	0	0	0	0	0	0	0	0	0	0	0	0	0	0	0	0	0	0	0	0	0	0	0	0	0	0	0
4	36	36_20140423-05.23_WS.AVI	0	1	0	0	0	0	0	0	0	0	0	0	0	0	0	0	0	0	0	0	0	0	0	0	0	0	0	0	0	0	0	0	0	0	0	0	0	0	0
4	40	40_20140415-01.53_WS.AVI	0	1	1	0	0	1	0	0	0	0	0	0	0	0	0	0	0	0	0	0	0	0	0	0	0	0	0	0	0	0	0	0	0	0	0	0	0	0	0
4	40	40_20140415-01.54_WS.AVI	0	1	0	0	0	1	0	0	0	0	0	0	0	0	0	0	0	0	0	0	0	0	0	0	0	0	0	0	0	0	0	0	0	0	0	0	0	0	0
4	40	40_20140418-03.14_WS.AVI	0	1	0	0	0	0	0	0	0	0	0	0	0	0	0	0	0	0	0	0	0	0	0	0	0	0	0	0	0	0	0	0	0	0	0	0	0	0	0
4	45	45_20140414-20.29_WS.AVI	0	1	0	0	0	0	0	0	0	0	0	0	0	0	0	0	0	0	0	0	0	0	0	0	0	0	0	0	0	0	0	0	0	0	0	0	0	0	0
4	45	45_20140422-03.57_WS.AVI	0	1	0	0	0	0	0	0	0	0	0	0	0	0	0	0	0	0	0	0	0	0	0	0	0	0	0	0	0	0	0	0	0	0	0	0	0	0	0
4	54	54_20140411-06.25_WS.AVI	0	1	0	0	0	0	0	0	0	0	1	0	0	0	0	0	0	0	0	0	0	0	0	0	0	0	0	0	0	0	0	0	0	0	0	0	0	0	0
4	54	54_20140420-20.24_WS.AVI	0	1	0	0	0	0	0	0	0	0	0	0	0	0	0	0	0	0	0	0	0	0	0	0	0	0	0	0	0	0	0	0	0	0	0	0	0	0	0
4	B-111	B_20140410-23.21_WS.AVI	0	1	0	0	0	0	0	0	0	0	1	0	0	0	0	0	0	0	0	0	0	0	0	1	0	0	0	0	0	1	0	0	0	0	0	0	0	0	0
4	B-111	B_20140417-22.02_WS.AVI	0	1	0	0	0	0	0	0	0	0	0	0	0	0	0	0	0	0	0	0	0	0	0	0	0	0	0	0	0	0	0	0	0	0	0	0	0	0	0
4	B-111	B_20140418-01.05_WS.AVI	0	0	1	0	1	0	0	0	0	0	0	0	0	0	0	0	0	0	0	0	0	0	0	0	0	0	0	0	0	0	0	0	0	0	0	0	0	0	0
4	B-111	B_20140421-00.44_WS.AVI	0	1	0	0	0	0	0	0	0	0	0	0	0	0	0	0	0	0	0	0	0	0	0	0	0	0	0	0	0	0	0	0	0	0	0	0	0	0	0
4	B-111	B_20140422-00.49_WS.AVI	0	1	0	0	0	0	0	0	0	0	0	0	0	0	0	0	0	0	0	0	0	0	0	1	0	0	0	0	0	0	0	0	0	0	0	0	0	0	0
4	C-112	C_20140412-21.37_WS.AVI	1	0	0	0	0	0	0	0	0	0	0	0	0	0	0	0	0	0	0	0	0	0	0	0	0	0	0	0	0	0	0	0	0	0	0	0	0	0	0
4	D-113	D_20140411-20.01_WS.AVI	0	1	0	0	0	0	1	0	0	0	1	0	0	0	0	0	0	0	0	0	0	0	0	0	0	0	0	0	0	0	0	0	0	0	0	0	0	0	0
4	D-113	D_20140416-22.16_WS.AVI	0	1	0	0	0	0	0	0	0	0	0	0	0	0	0	0	0	0	0	0	0	0	0	0	0	0	0	0	0	0	0	0	0	0	0	0	0	0	0
4	E-114	E_20140422-20.10_WS.AVI	0	0	1	0	0	1	0	0	0	0	1	0	0	0	0	0	0	0	0	0	0	0	0	0	0	0	0	0	0	0	0	0	0	0	0	0	0	0	0
4	E-114	E_20140423-03.42_WS.AVI	0	1	0	0	0	1	0	0	0	0	0	0	0	0	1	0	0	0	0	0	0	0	0	0	0	0	0	0	0	0	0	0	0	0	0	0	0	0	0
4	G-116	G_20140411-19.58_WS.AVI	0	1	0	0	0	1	0	0	0	0	0	0	0	0	0	0	0	0	0	0	0	0	0	0	0	0	0	0	0	0	0	0	0	0	0	0	0	0	0
4	G-116	G_20140414-04.23_WS.AVI	0	1	0	0	0	1	0	0	0	0	1	0	0	0	1	0	0	0	0	0	0	0	0	0	0	0	0	0	0	0	0	0	0	0	0	0	0	0	0
4	G-116	G_20140414-04.24_WS.AVI	0	1	0	0	1	0	0	0	0	0	1	0	0	0	0	0	0	0	0	0	0	0	0	0	0	0	0	0	0	1	0	0	0	0	0	0	0	0	0
4	G-116	G_20140414-04.25_WS.AVI	0	1	0	0	0	0	0	0	0	0	0	0	0	0	0	0	0	0	0	0	0	0	0	0	0	0	0	0	0	0	0	0	0	0	0	0	0	0	0
4	G-116	G_20140417-20.43_WS.AVI	0	0	0	0	0	0	0	0	0	0	0	0	0	0	0	0	0	0	1	0	0	0	0	0	1	1	0	0	0	0	0	0	0	0	0	0	0	0	0
4	G-116	G_20140417-20.44_WS.AVI	0	0	0	0	0	0	0	0	0	0	0	0	0	0	0	0	0	0	0	0	0	0	0	0	1	0	0	0	0	0	0	0	0	0	0	0	0	0	0
4	G-116	G_20140417-20.45_WS.AVI	0	1	0	0	0	0	0	0	0	0	0	0	0	0	0	0	0	0	0	0	0	0	0	0	1	0	0	0	0	0	0	0	0	0	0	0	0	0	0
4	G-116	G_20140419-22.47_WS.AVI	0	1	0	0	0	1	0	0	0	0	0	0	0	0	1	0	0	0	0	0	0	0	0	0	0	0	0	0	0	0	0	0	0	0	0	0	0	0	0
4	G-116	G_20140419-22.48_WS.AVI	0	1	0	0	0	0	1	0	0	0	1	0	0	0	0	0	0	0	0	0	0	0	0	0	0	0	0	0	0	0	0	0	0	0	0	0	0	0	0
4	G-116	G_20140419-22.49_WS.AVI	0	1	0	0	0	1	0	0	0	0	0	0	0	0	0	0	0	0	0	0	0	0	0	0	0	0	0	0	0	0	0	0	0	0	0	1	0	1	0
4	G-116	G_20140420-20.54_WS.AVI	0	1	0	0	0	1	0	0	0	0	1	0	0	0	0	0	0	0	0	0	0	0	0	0	0	0	0	0	0	0	0	0	0	0	0	0	0	0	0
4	G-116	G_20140420-20.55_WS.AVI	0	1	0	0	0	1	0	0	0	0	0	0	0	0	0	0	0	0	0	0	0	0	0	0	0	0	0	0	0	0	0	0	0	0	0	0	0	1	0
4	G-116	G_20140420-21.12_WS.AVI	0	1	0	0	0	0	0	0	0	0	0	0	0	0	0	0	0	0	0	0	0	0	0	0	0	0	0	0	0	0	0	0	0	0	0	0	0	0	0
4	G-116	G_20140422-03.30a_WS.AVI	0	1	0	0	0	0	0	0	0	0	0	0	0	0	0	0	0	0	0	0	0	0	0	0	0	0	0	0	0	0	0	0	0	0	0	0	0	0	0
4	G-116	G_20140422-03.30b_WS.AVI	0	1	0	0	0	0	0	0	0	0	0	0	0	0	0	0	0	0	0	0	0	1	0	0	0	0	0	0	0	0	0	0	0	0	0	0	0	0	0
4	G-116	G_20140422-03.31_WS.AVI	0	1	0	0	0	1	0	0	0	0	0	0	0	0	1	0	0	0	0	0	0	0	0	0	0	0	0	0	0	0	0	0	0	0	0	0	0	0	0
4	G-116	G_20140422-22.51_WS.AVI	0	1	1	0	0	0	0	0	0	0	1	0	0	0	1	0	0	0	0	0	0	0	0	0	0	0	0	0	0	0	0	0	0	0	0	0	0	0	0
4	G-116	G_20140423-01.00_WS.AVI	0	1	1	0	0	0	0	0	0	0	0	0	0	0	0	0	0	0	0	0	0	0	0	0	1	0	0	0	0	0	0	0	0	0	0	0	1	0	0
4	H-117	H_20140414-00.38_WS.AVI	0	1	1	0	0	0	0	0	0	0	1	0	0	0	0	0	0	0	0	0	0	0	0	0	0	0	0	0	0	0	0	0	0	0	0	0	0	0	0
4	H-117	H_20140414-00.43_WS.AVI	0	1	1	0	0	1	0	0	0	0	1	0	0	0	0	0	0	0	0	0	0	0	0	0	0	0	0	0	0	0	0	0	0	0	0	0	0	0	0
4	H-117	H_20140416-20.22_WS.AVI	0	1	0	0	0	0	1	0	0	0	1	0	0	0	0	0	0	0	0	0	0	0	0	0	0	0	0	0	0	0	0	0	0	0	0	0	0	0	0
4	H-117	H_20140420-20.56a_WS.AVI	0	1	1	0	0	0	0	0	0	0	0	0	0	0	0	0	0	0	0	0	0	0	0	0	1	0	1	0	0	0	0	0	0	0	0	1	0	0	0
4	H-117	H_20140420-20.56b_WS.AVI	0	1	1	0	0	0	0	0	0	0	0	0	0	0	0	0	0	0	0	0	0	0	0	0	1	0	0	0	0	0	0	0	0	0	0	0	0	1	0
4	H-117	H_20140420-20.57a_WS.AVI	0	1	0	0	0	0	1	0	0	0	0	0	0	0	0	0	0	0	0	0	0	0	0	0	1	0	1	0	0	0	0	0	0	0	0	0	0	0	0
4	H-117	H_20140420-20.57b_WS.AVI	0	1	0	0	0	0	1	0	0	0	1	0	0	0	0	0	0	0	0	0	0	0	0	0	1	0	1	0	0	0	0	0	0	0	0	0	0	0	0
4	H-117	H_20140420-20.58a_WS.AVI	0	1	0	0	0	0	0	0	0	0	0	0	0	0	0	0	0	0	0	0	0	0	0	1	1	0	1	0	0	0	0	0	0	0	0	0	0	0	0
4	H-117	H_20140420-20.58b_WS.AVI	0	1	0	0	0	0	0	0	0	0	0	0	0	0	0	0	0	0	0	0	0	0	0	1	1	0	1	0	0	0	0	0	0	0	0	1	0	1	0
4	H-117	H_20140420-20.59a_WS.AVI	0	1	0	0	0	0	1	0	0	0	0	0	0	0	0	0	0	0	0	0	0	0	0	0	1	0	1	0	0	0	0	0	0	0	0	0	0	0	0
4	H-117	H_20140420-20.59b_WS.AVI	0	1	0	0	0	0	1	0	0	0	0	0	0	0	0	0	0	0	0	0	0	0	0	0	1	0	0	0	0	0	0	0	0	0	0	0	0	0	0
4	H-117	H_20140420-21.00a_WS.AVI	0	1	0	0	0	0	0	0	0	0	0	0	0	0	0	0	0	0	0	0	0	0	0	0	1	0	0	0	0	0	0	0	0	0	0	0	0	0	0
4	H-117	H_20140420-21.00b_WS.AVI	0	1	1	0	0	0	0	0	0	0	0	0	0	0	0	0	0	0	0	0	0	0	0	0	1	0	0	0	0	0	0	0	0	0	0	0	0	0	0
4	H-117	H_20140420-21.12_WS.AVI	0	1	0	0	0	0	0	0	0	0	0	0	0	0	0	0	0	0	0	0	0	0	0	0	0	0	0	0	0	0	0	0	0	0	0	0	0	0	0
4	J-119	J_20140421-20.51_WS.AVI	0	1	1	0	0	0	0	0	0	0	1	0	0	0	0	0	0	0	0	0	0	0	0	0	0	0	0	0	0	0	0	0	0	0	0	0	0	0	0
4	3	03_20140415-03.16_WS.AVI	0	1	0	0	0	0	0	0	0	0	1	0	0	0	0	0	0	0	0	0	0	0	0	0	0	0	0	0	0	0	0	0	0	0	0	0	0	0	0
4	3	03_20140416-01.28_WS.AVI	0	1	0	0	0	1	1	0	0	0	0	0	0	0	0	0	0	0	0	0	0	0	0	0	0	0	0	0	0	0	0	0	0	0	0	0	0	0	0
4	3	03_20140426-03.11_WS.AVI	0	1	0	0	0	0	0	0	0	0	1	0	0	0	0	0	0	0	0	0	0	0	0	0	0	0	0	0	0	0	0	0	0	0	0	0	0	0	0
4	8	08_20140427-20.21_WS.AVI	0	1	0	0	0	0	0	0	0	0	0	0	0	0	0	0	0	0	0	0	0	0	0	0	0	0	0	0	0	0	0	0	0	0	0	0	0	0	0
4	8	08_20140427-21.08_WS.AVI	0	1	0	0	0	0	0	0	0	0	1	0	0	0	0	0	0	0	0	0	0	0	0	0	0	0	0	0	0	0	0	0	0	0	0	0	0	0	0
4	14	14_20140420-05.11a_WS.AVI	0	1	0	0	0	0	0	0	0	0	0	0	0	0	0	0	0	0	0	0	0	0	0	0	0	0	0	0	0	0	0	0	0	0	0	0	0	0	0
4	14	14_20140420-05.11b_WS.AVI	0	0	0	0	0	0	0	0	0	0	0	0	0	0	0	0	0	0	0	0	0	0	0	0	0	0	1	0	0	0	0	0	0	0	0	0	0	0	0
4	28	28_20140418-22.02_WS.AVI	0	1	1	0	0	0	0	0	0	0	0	0	0	0	0	0	0	0	0	0	0	0	0	0	0	0	0	0	0	0	0	0	0	0	0	0	0	0	0
4	28	28_20140424-03.17a_WS.AVI	0	1	0	0	0	0	0	0	0	0	0	0	0	0	1	0	0	0	0	0	0	0	0	0	0	0	0	0	0	0	0	0	0	0	0	0	0	0	0
4	28	28_20140424-03.17b_WS.AVI	0	1	0	0	0	0	0	0	0	0	0	0	0	0	1	0	0	0	0	0	0	0	0	0	0	0	0	0	0	0	0	0	0	0	0	0	0	0	0
4	28	28_20140424-03.18_WS.AVI	0	0	0	0	1	0	0	0	0	0	1	0	0	0	1	0	0	0	0	0	0	0	0	0	0	0	0	0	0	0	0	0	0	0	0	0	0	0	0
4	28	28_20140426-01.34_WS.AVI	0	1	1	0	0	0	0	0	0	0	1	0	0	0	0	0	0	0	0	0	0	0	0	0	0	0	0	0	0	0	0	0	0	0	0	0	0	0	0
4	28	28_20140427-02.30_WS.AVI	0	1	0	0	0	0	0	0	0	0	1	0	0	0	0	0	0	0	0	0	0	0	0	0	0	0	0	0	0	0	0	0	0	0	0	0	0	0	0
4	32	32_20140427-21.43_WS.AVI	0	1	0	0	0	0	0	0	0	0	1	0	0	0	1	0	0	0	0	0	0	0	0	0	0	0	0	0	0	0	0	0	0	0	0	0	0	0	0
4	37	37_20140424-20.32_WS.AVI	0	1	0	0	0	0	1	0	0	0	1	0	0	0	0	0	0	0	0	0	0	0	0	0	0	0	0	0	0	0	0	0	0	0	0	0	0	0	0
4	37	37_20140424-20.33_WS.AVI	0	0	0	0	0	0	1	0	0	0	1	0	0	0	0	0	0	0	0	0	0	0	0	0	0	0	0	0	0	0	0	0	0	0	0	0	0	0	0
4	37	37_20140424-20.34a_WS.AVI	0	0	0	0	0	0	1	0	0	0	1	0	0	0	0	0	0	0	0	0	0	0	0	0	0	0	0	0	0	0	0	0	0	0	0	0	0	0	0
4	37	37_20140424-20.34b_WS.AVI	0	0	1	0	0	0	0	0	0	0	0	0	0	0	0	0	0	0	0	0	0	0	0	0	0	0	0	0	0	0	0	0	0	0	0	0	0	0	0
4	38	38_20140415-22.49_WS.AVI	0	1	1	0	0	0	0	1	0	0	1	0	0	0	0	0	0	0	0	0	0	0	0	0	0	0	0	0	0	0	0	0	0	0	0	0	0	0	0
4	38	38_20140423-02.57_WS.AVI	0	0	1	0	0	0	0	0	0	0	0	0	0	0	0	0	0	0	0	0	0	0	0	0	0	0	0	0	0	0	0	0	0	0	0	0	0	0	0
4	38	38_20140426-20.50_WS.AVI	0	1	0	0	0	0	0	0	0	0	1	0	0	0	0	0	0	0	0	0	0	0	0	0	0	0	0	0	0	0	0	0	0	0	0	0	0	0	0
4	43	43_20140427-00.05_WS.AVI	0	1	0	0	0	0	0	0	0	0	0	0	0	0	0	0	0	0	0	0	0	0	0	0	0	0	0	0	0	0	0	0	0	0	0	0	0	0	0
4	43	43_20140427-00.11_WS.AVI	0	0	0	0	0	1	0	0	0	0	1	0	0	0	0	0	0	0	0	0	0	0	0	0	0	0	1	0	0	0	0	0	0	0	0	0	0	0	0
4	49	49_20140416-01.32_WS.ASF	0	0	0	0	1	0	0	0	0	0	1	0	0	0	0	0	0	0	0	0	0	0	0	0	0	0	0	0	0	0	0	0	0	0	0	0	0	0	0
4	57	57_20140414-23.10_WS.AVI	0	1	0	0	0	0	0	0	0	0	0	0	0	0	0	0	0	0	1	0	0	0	0	0	0	0	0	0	0	0	0	0	0	0	0	0	0	0	0
4	57	57_20140414-23.11_WS.AVI	0	1	0	1	0	0	0	0	0	0	0	0	0	0	0	0	0	0	0	0	0	0	0	0	0	0	0	0	0	0	0	0	0	0	0	0	0	0	0
4	57	57_20140414-23.12_WS.AVI	0	1	0	0	0	0	0	0	0	0	0	0	0	0	0	0	0	0	0	0	0	0	0	0	0	0	0	0	0	0	0	0	0	0	0	0	0	0	0
5	2	02_20140425-01.04_WS.AVI	0	1	0	0	0	0	0	0	0	0	1	0	0	0	0	0	0	0	0	0	0	0	0	0	0	0	0	0	0	0	0	0	0	0	0	0	0	0	0
5	2	02_20140426-23.44_WS.AVI	0	1	1	0	0	0	0	0	0	0	1	0	0	0	0	0	0	0	0	0	0	0	0	0	0	0	0	0	0	0	0	0	0	0	0	0	0	0	0
5	2	02_20140427-00.39_WS.AVI	0	1	0	0	0	0	0	0	0	0	0	0	0	0	0	0	0	0	0	0	0	0	0	0	0	0	0	0	0	0	0	0	0	0	0	0	0	0	0
5	2	02_20140427-04.12_WS.AVI	0	0	1	0	0	0	0	0	0	0	0	0	0	0	0	0	0	0	0	0	0	0	0	0	0	0	0	0	0	0	0	0	0	0	0	0	0	0	0
5	2	02_20140428-06.51_WS.AVI	0	1	0	0	0	1	0	0	0	0	1	0	0	0	0	0	0	0	0	0	0	0	0	0	0	0	0	0	0	0	0	0	0	0	0	0	0	0	0
5	2	02_20140428-06.52_WS.AVI	0	1	1	0	0	1	0	0	0	0	1	0	0	0	0	0	0	0	0	0	0	0	0	0	0	0	0	0	0	0	0	0	0	0	0	0	0	0	0
5	2	02_20140505-01.55_WS.AVI	0	1	0	0	0	0	0	0	0	0	0	0	0	0	0	0	0	0	0	0	0	0	0	0	0	0	0	0	0	0	0	0	0	0	0	0	0	0	0
5	2	02_20140505-18.25_WS.AVI	0	1	0	0	0	0	0	0	0	0	1	0	0	0	0	0	0	0	0	0	0	0	0	0	0	0	0	0	0	0	0	0	0	0	0	0	0	0	0
5	4	04_20140424-00.44_WS.AVI	0	1	0	0	0	0	1	0	0	0	1	0	0	0	0	0	0	0	0	0	0	0	0	0	0	0	0	0	0	0	0	0	0	0	0	0	0	0	0
5	4	04_20140427-21.16_WS.AVI	0	1	0	0	0	0	0	0	0	0	1	0	0	0	0	0	0	0	0	0	0	0	0	0	0	0	0	0	0	0	0	0	0	0	0	0	0	0	0
5	4	04_20140504-21.46_WS.AVI	0	0	0	0	1	0	0	0	0	0	0	0	0	0	0	0	0	0	0	0	0	0	0	0	0	0	0	0	0	0	0	0	0	0	0	0	0	0	0
5	4	04_20140504-22.06_WS.AVI	0	1	1	0	0	0	0	0	0	0	1	0	0	0	1	0	0	0	0	0	0	0	0	0	0	0	0	0	0	0	0	0	0	0	0	0	0	0	0
5	4	04_20140505-04.35_WS.AVI	0	1	0	0	0	1	0	0	0	0	0	0	0	0	0	0	0	0	0	0	0	0	0	0	0	0	0	0	0	0	0	0	0	0	0	0	0	0	0
5	6	06_20140505-05.12_WS.AVI	0	0	1	0	0	0	0	0	0	0	0	0	0	0	0	0	0	0	0	0	0	0	0	0	0	0	0	0	0	0	0	0	0	0	0	0	0	0	0
5	11	11_20140425-06.52_WS.AVI	0	1	0	0	0	0	0	0	0	0	0	0	0	0	0	0	0	0	0	0	0	0	0	0	0	0	0	0	0	0	0	0	0	0	0	0	0	0	0
5	11	11_20140426-03.13_WS.AVI	0	1	0	0	0	0	0	0	0	0	0	0	0	0	0	0	0	0	0	0	0	0	0	0	0	0	0	0	0	0	0	0	0	0	0	0	0	0	0
5	11	11_20140502-04.49_WS.AVI	0	1	0	0	0	1	0	0	0	0	0	0	0	0	0	0	0	0	1	0	0	0	0	0	0	0	0	0	0	0	0	0	0	0	0	0	0	0	0
5	11	11_20140502-04.59_WS.AVI	0	1	0	0	0	0	0	0	0	0	1	0	0	0	0	0	0	0	1	0	0	0	0	0	0	0	0	0	0	0	0	0	0	0	0	0	0	0	0
5	11	11_20140502-05.00_WS.AVI	0	1	0	0	0	1	1	0	0	0	1	0	0	0	0	0	0	0	1	0	0	0	0	0	0	0	0	0	0	0	0	0	0	0	0	0	0	0	0
5	11	11_20140504-06.54_WS.AVI	0	1	0	0	0	1	1	0	0	0	1	0	0	0	0	0	0	0	0	0	0	0	0	0	0	0	0	0	0	0	0	0	0	0	0	0	1	0	0
5	11	11_20140504-06.55a_WS.AVI	0	1	0	0	0	0	0	0	0	0	0	0	0	0	0	0	0	0	1	0	0	0	0	0	0	0	0	0	0	0	0	0	0	0	0	0	0	0	0
5	11	11_20140504-06.55b_WS.AVI	0	1	0	0	0	1	1	0	0	0	0	0	0	0	0	0	0	0	1	0	0	0	0	0	0	0	0	0	0	0	0	0	0	0	0	0	0	0	0
5	11	11_20140504-06.56a_WS.AVI	0	1	0	0	0	0	0	0	0	0	1	0	0	0	0	0	0	0	1	0	0	0	0	0	0	0	0	0	0	0	0	0	0	0	0	0	0	0	0
5	11	11_20140504-06.56b_WS.AVI	0	1	0	0	0	0	0	0	0	0	0	0	0	0	0	0	0	0	0	0	0	0	0	0	0	0	0	0	0	0	0	0	0	0	0	0	0	0	0
5	11	11_20140504-06.59_WS.AVI	0	1	0	0	0	0	1	0	0	0	1	0	0	0	0	0	0	0	0	0	0	0	0	0	0	0	0	0	0	0	0	0	0	0	0	0	1	0	0
5	11	11_20140504-07.01_WS.AVI	0	1	0	0	0	0	0	0	0	0	0	0	0	0	0	0	0	0	0	0	0	0	0	0	0	0	0	0	0	0	0	0	0	0	0	0	0	0	0
5	11	11_20140504-07.04_WS.AVI	0	1	0	0	0	0	0	0	0	0	0	0	0	0	0	0	0	0	0	0	0	0	0	0	0	0	0	0	0	0	0	0	0	0	0	0	0	0	0
5	11	11_20140504-07.05_WS.AVI	0	1	0	0	0	0	0	0	0	0	0	0	0	0	0	0	0	0	0	0	0	0	0	0	0	0	0	0	0	0	0	0	0	0	0	0	0	0	0
5	11	11_20140506-04.44a_WS.AVI	0	1	0	0	0	0	0	0	0	0	0	0	0	0	0	0	0	0	1	0	0	0	0	0	0	0	0	0	0	0	0	0	0	0	0	0	0	0	0
5	11	11_20140506-04.44b_WS.AVI	0	1	0	0	0	0	0	0	0	0	0	0	0	0	0	0	0	0	1	0	0	0	0	0	0	0	0	0	0	0	0	0	0	0	0	0	0	0	0
5	11	11_20140506-04.45a_WS.AVI	0	0	0	0	0	0	0	0	0	0	0	0	0	0	0	0	0	0	1	0	0	0	0	0	0	0	0	0	0	0	0	0	0	0	0	0	0	0	0
5	11	11_20140506-04.45b_WS.AVI	0	1	0	0	0	0	1	0	0	0	0	0	0	0	0	0	0	0	1	0	0	0	0	0	0	0	0	0	0	0	0	0	0	0	0	0	0	0	0
5	12	12_20140429-22.06_WS.AVI	0	1	0	0	0	1	0	0	0	0	1	0	0	0	0	0	0	0	0	0	0	0	0	0	0	0	0	0	0	0	0	0	0	0	0	0	0	0	0
5	12	12_20140429-22.07_WS.AVI	0	1	0	0	0	0	0	0	0	0	1	0	0	0	0	0	0	0	0	0	0	0	0	0	0	0	0	0	0	0	0	0	0	0	0	0	0	0	0
5	12	12_20140429-22.19_WS.AVI	0	1	0	0	0	1	1	0	0	0	0	0	0	0	0	0	0	0	0	0	0	0	0	0	0	0	0	0	0	0	0	0	0	0	0	0	0	0	0
5	12	12_20140429-22.20_WS.AVI	0	1	0	0	0	1	0	0	0	0	0	0	0	0	0	0	0	0	0	0	0	0	0	0	0	0	0	0	0	0	0	0	0	0	0	0	0	0	0
5	12	12_20140429-22.24a_WS.AVI	0	1	0	0	0	1	0	0	0	0	0	0	0	0	0	0	0	0	0	0	0	0	0	0	0	0	0	1	1	0	0	0	0	0	0	0	0	0	0
5	12	12_20140429-22.24b_WS.AVI	0	1	0	0	0	0	0	0	0	0	0	0	0	0	0	0	0	0	0	0	0	0	0	0	0	0	1	0	0	0	0	0	0	0	0	0	0	0	0
5	12	12_20140507-07.54_WS.AVI	0	1	0	0	0	1	0	0	0	0	0	0	0	0	0	0	0	0	0	0	0	0	0	0	0	0	0	0	0	0	0	0	0	0	0	0	0	0	0
5	16	16_20140426-04.26_WS.ASF	0	1	0	0	0	0	0	0	0	0	0	0	0	0	0	0	0	0	0	0	0	0	0	1	1	0	0	0	0	0	0	0	0	0	0	0	0	0	0
5	16	16_20140426-21.06a_WS.ASF	0	1	1	0	0	0	1	0	0	0	0	0	0	0	0	0	0	0	0	0	0	0	0	0	1	0	0	0	0	0	0	0	0	0	0	0	1	1	0
5	16	16_20140426-21.06b_WS.ASF	0	1	0	0	0	1	0	0	0	0	0	0	0	0	0	0	0	0	0	0	0	0	0	0	1	0	0	0	0	0	0	0	0	0	0	0	0	0	0
5	16	16_20140503-04.17_WS.ASF	0	1	0	0	0	1	1	0	0	0	0	0	0	0	0	0	0	0	0	0	0	0	0	0	0	0	0	0	0	0	0	0	0	0	0	0	0	0	0
5	16	16_20140506-21.32_WS.ASF	0	1	0	0	0	1	1	0	0	0	1	0	0	0	0	0	0	0	0	0	0	0	0	0	1	0	0	0	0	0	0	0	0	0	0	0	0	0	0
5	19	19_20140505-04.59_WS.ASF	0	1	0	0	0	0	0	0	0	0	0	0	0	0	0	0	0	0	0	0	0	0	0	0	0	0	0	0	0	0	0	0	0	0	0	0	0	0	0
5	19	19_20140506-05.28_WS.ASF	0	1	0	0	0	0	0	0	0	0	0	0	0	0	0	0	0	0	1	0	0	0	0	0	0	0	0	0	0	0	0	0	0	0	0	0	0	0	0
5	21	21_20140502-22.04_WS.AVI	0	0	0	0	0	0	0	0	0	0	0	0	0	0	0	0	0	0	1	0	0	0	0	0	0	0	0	0	0	0	0	0	0	0	0	0	0	0	0
5	21	21_20140502-22.05a_WS.AVI	0	1	0	0	0	0	0	0	0	0	0	0	0	0	0	0	0	0	1	0	0	0	0	0	0	0	0	0	0	0	0	0	0	0	0	0	0	0	0
5	21	21_20140502-22.05b_WS.AVI	0	0	0	0	0	0	0	0	0	0	0	0	0	0	0	0	0	0	1	0	0	0	0	0	0	0	0	0	0	0	0	0	0	0	0	0	0	0	0
5	21	21_20140502-22.06_WS.AVI	0	1	0	0	0	1	0	0	0	0	0	0	0	0	0	0	0	0	1	0	0	0	0	0	0	0	0	0	0	0	0	0	0	0	0	0	0	0	0
5	21	21_20140502-22.08a_WS.AVI	0	1	0	0	0	1	0	0	0	0	0	0	0	0	1	0	0	0	0	0	0	0	0	0	0	0	0	0	0	0	0	0	0	0	0	0	0	0	0
5	21	21_20140502-22.08b_WS.AVI	0	1	0	0	0	0	0	0	0	0	1	0	0	0	0	0	0	0	1	0	0	0	0	0	0	0	0	0	0	0	0	0	0	0	0	0	0	0	0
5	21	21_20140502-22.10_WS.AVI	0	1	0	0	0	0	0	0	0	0	1	0	0	0	0	0	0	0	0	0	0	0	0	0	0	0	0	0	0	0	0	0	0	0	0	0	0	0	0
5	22	22_20140424-21.05a_WS.AVI	0	1	0	0	0	1	0	0	0	0	0	0	0	0	0	0	0	0	0	0	0	0	0	0	0	0	0	0	0	0	0	0	0	0	0	0	0	0	0
5	22	22_20140424-21.05b_WS.AVI	0	1	0	0	0	0	0	0	0	0	1	0	0	0	1	0	0	0	0	0	0	0	0	0	0	0	0	0	0	0	0	0	0	0	0	0	0	0	0
5	22	22_20140424-21.06_WS.AVI	0	1	0	0	0	0	0	0	0	0	0	0	0	0	1	0	0	0	0	0	0	0	0	0	0	0	0	0	0	0	0	0	0	0	0	0	0	0	0
5	22	22_20140425-00.43_WS.AVI	0	1	0	0	0	0	0	0	0	0	0	0	0	0	0	0	0	0	0	0	0	0	0	0	0	0	0	0	0	0	0	0	0	0	0	0	0	0	0
5	22	22_20140427-04.13a_WS.AVI	0	1	0	0	0	1	0	0	0	0	0	0	0	0	0	0	0	0	0	0	0	0	0	0	0	0	0	0	0	0	0	0	0	0	0	0	0	0	0
5	22	22_20140427-04.13b_WS.AVI	0	1	1	0	0	0	0	0	0	0	0	0	0	0	0	0	0	0	0	0	0	0	0	0	0	0	0	0	0	0	0	0	0	0	0	0	0	0	0
5	22	22_20140427-04.15_WS.AVI	0	1	0	0	0	0	0	0	0	0	0	0	0	0	0	0	0	0	0	0	0	0	0	0	0	0	0	0	0	0	0	0	0	0	0	0	0	0	0
5	23	23_20140504-21.59_WS.AVI	0	1	0	0	0	1	0	0	0	0	0	0	0	0	0	0	0	0	0	0	0	0	0	0	0	0	0	0	0	0	0	0	0	0	0	0	0	0	0
5	26	26_20140503-17.21_WS.AVI	0	1	0	0	0	0	0	0	0	0	0	0	0	0	0	0	0	0	0	0	0	0	0	0	0	0	0	0	0	0	0	0	0	0	0	0	0	0	0
5	26	26_20140505-08.03_WS.AVI	0	1	0	0	0	0	1	0	0	0	1	0	0	0	0	0	0	0	0	0	0	0	0	0	0	0	0	0	0	0	0	0	0	0	0	0	0	0	0
5	26	26_20140505-08.04_WS.AVI	0	1	0	0	0	0	1	0	0	0	1	0	0	0	0	0	0	0	0	0	0	0	0	0	0	0	0	0	0	0	0	0	0	0	0	0	0	0	0
5	27	27_20140425-22.20_WS.AVI	0	1	0	0	0	0	0	0	0	0	0	0	0	0	0	0	0	0	0	0	0	0	0	0	0	0	0	0	0	0	0	0	0	0	0	0	0	0	0
5	27	27_20140427-23.40_WS.AVI	0	1	1	0	0	0	1	0	0	0	1	0	0	0	0	0	0	0	0	0	0	0	0	0	0	0	0	0	0	0	0	0	0	0	0	1	0	0	0
5	27	27_20140427-23.41_WS.AVI	0	1	1	0	0	0	0	0	0	0	1	0	0	0	0	0	0	0	0	0	0	0	0	0	0	0	0	0	0	0	0	0	0	0	0	0	0	0	0
5	31	31_20140504-06.43_WS.AVI	0	1	0	0	0	0	0	0	0	0	1	0	0	0	1	0	0	0	0	0	0	0	0	0	0	0	0	0	0	0	0	0	0	0	0	0	0	0	0
5	33	33_20140506-00.20_WS.ASF	0	1	0	0	0	0	1	0	0	0	0	0	0	0	0	0	0	0	0	0	0	0	0	0	0	0	0	0	0	0	0	0	0	0	0	0	0	0	0
5	34	34_20140506-02.38_WS.AVI	0	1	0	0	0	1	0	0	0	0	0	0	0	0	0	0	0	0	0	0	0	0	0	0	0	0	0	0	0	0	0	0	0	0	0	0	0	0	0
5	36	36_20140426-03.11_WS.AVI	0	1	0	0	0	0	0	0	0	0	0	0	0	0	0	0	0	0	0	0	0	0	0	0	0	0	0	0	0	0	0	0	0	0	0	0	0	0	0
5	36	36_20140426-23.32_WS.AVI	0	1	1	1	0	0	0	0	0	0	1	0	0	0	0	0	0	0	0	0	0	0	0	0	0	0	0	0	0	0	0	0	0	0	0	0	0	0	0
5	36	36_20140428-20.23_WS.AVI	0	1	0	0	0	1	0	0	0	0	1	0	0	0	0	0	0	0	0	0	0	0	0	0	0	0	0	0	0	0	0	0	0	0	0	0	0	0	0
5	36	36_20140503-20.04_WS.AVI	0	1	1	1	0	0	0	0	0	0	0	0	0	0	0	0	0	0	0	0	0	0	0	0	0	0	0	0	0	0	0	0	0	0	0	0	0	0	0
5	42	42_20140501-19.46_WS.ASF	0	1	1	0	0	0	0	0	0	0	1	0	0	0	0	0	0	0	0	0	0	0	0	0	0	0	0	0	0	0	0	0	0	0	0	0	0	0	0
5	44	44_20140429-21.11a_WS.AVI	0	0	0	0	1	0	0	0	0	0	0	0	0	0	0	0	0	0	0	0	0	0	0	0	0	0	0	0	0	0	0	0	0	0	0	0	0	0	0
5	44	44_20140429-21.11b_WS.AVI	0	1	0	0	0	1	0	0	0	0	0	0	0	0	0	0	0	0	0	0	0	0	0	0	0	0	0	0	0	0	0	0	0	0	0	0	0	0	0
5	54	54_20140426-20.12_WS.AVI	0	1	0	0	0	0	0	0	0	0	0	0	0	0	0	0	0	0	0	0	0	0	0	0	0	0	0	0	0	0	0	0	0	0	0	0	0	0	0
5	54	54_20140501-21.46a_WS.AVI	0	1	0	0	0	0	0	0	0	0	0	0	0	0	0	0	0	0	0	0	0	0	0	0	0	0	0	0	0	0	0	0	0	0	0	0	0	0	0
5	54	54_20140501-21.46b_WS.AVI	0	1	0	0	0	0	0	0	0	0	0	0	0	0	0	0	0	0	0	0	0	0	0	0	0	0	0	0	0	0	0	0	0	0	0	0	0	0	0
5	A-110	A_20140502-23.16_WS.AVI	0	1	0	0	0	1	1	0	0	0	0	0	0	0	0	0	0	0	0	0	0	0	0	0	0	0	0	0	0	0	0	0	0	0	0	0	0	0	0
5	A-110	A_20140502-23.17_WS.AVI	0	1	0	0	0	1	1	0	0	0	0	0	0	0	0	0	0	0	0	0	0	0	0	0	0	0	0	0	0	0	0	0	0	0	0	0	0	0	0
5	B-111	B_20140425-22.41_WS.AVI	0	1	1	1	0	0	0	0	0	0	0	0	0	0	1	0	0	0	0	0	0	0	0	0	0	0	0	0	0	0	0	0	0	0	0	0	0	0	0
5	B-111	B_20140426-22.33_WS.AVI	0	1	0	0	0	0	0	0	0	0	0	0	0	0	0	0	0	0	0	0	0	0	0	0	0	0	0	0	0	0	0	0	0	0	0	0	0	0	0
5	B-111	B_20140501-23.07_WS.AVI	0	1	1	1	0	0	0	0	0	0	1	0	0	0	0	0	0	0	0	0	0	0	0	0	0	0	0	0	0	0	0	0	0	0	0	0	1	0	0
5	B-111	B_20140506-22.11_WS.AVI	0	1	0	0	0	1	0	0	0	0	0	0	0	0	1	0	0	0	0	0	0	0	0	0	0	0	0	0	0	0	0	0	0	0	0	0	0	0	0
5	B-111	B_20140506-22.12_WS.AVI	0	1	0	0	0	0	0	0	0	0	0	0	0	0	1	0	0	0	0	0	0	0	0	0	0	0	0	0	0	0	0	0	0	0	0	0	0	0	0
5	C-112	C_20140424-00.13_WS.AVI	0	1	0	0	0	0	0	0	0	0	1	0	0	0	0	0	0	0	0	0	0	0	0	0	0	0	0	0	0	0	0	0	0	0	0	0	0	0	0
5	E-114	E_20140426-20.38_WS.AVI	0	1	0	0	0	0	0	0	0	0	0	0	0	0	0	0	0	0	0	0	0	0	0	0	0	0	0	0	0	0	0	0	0	0	0	0	0	0	0
5	F-115	F_20140428-23.50_WS.AVI	0	1	0	0	0	0	0	0	0	0	1	0	0	0	0	0	0	0	0	0	0	0	0	0	0	0	1	0	0	0	0	0	0	0	0	0	1	0	0
5	F-115	F_20140430-04.45_WS.AVI	0	1	1	0	0	1	0	0	0	0	0	0	0	0	0	0	0	0	0	0	0	0	0	0	0	0	0	0	0	0	0	0	0	0	0	0	0	0	0
5	F-115	F_20140430-20.39_WS.AVI	0	1	1	0	0	0	0	0	0	0	0	0	0	0	0	0	0	0	0	0	0	0	0	0	0	0	0	0	0	0	0	0	0	0	0	0	0	0	0
5	F-115	F_20140501-20.00_WS.AVI	0	1	1	1	0	0	0	0	0	0	0	0	0	0	0	0	0	0	0	0	0	0	0	0	0	0	0	0	0	0	0	0	0	0	0	0	0	0	0
5	F-115	F_20140506-03.50_WS.AVI	0	1	0	0	0	0	0	0	0	0	0	0	0	0	0	0	0	0	0	0	0	0	0	0	0	0	0	0	0	0	0	0	0	0	0	0	0	0	0
5	G-116	G_20140423-21.14_WS.AVI	0	1	0	0	0	1	0	0	0	0	0	0	0	0	0	0	0	0	0	0	0	0	0	0	0	0	0	0	0	0	0	0	0	0	0	0	0	0	0
5	G-116	G_20140423-21.15_WS.AVI	0	1	0	0	0	1	0	0	0	0	1	0	0	0	1	0	0	0	0	0	0	0	0	0	0	0	0	0	0	0	0	0	0	0	0	0	0	0	0
5	G-116	G_20140423-21.20_WS.AVI	0	1	0	0	0	1	1	0	0	0	1	0	0	0	0	0	0	0	0	0	0	1	0	0	0	0	0	0	0	0	0	0	0	0	0	0	0	0	0
5	G-116	G_20140423-21.21_WS.AVI	0	1	0	0	0	0	0	0	0	0	0	0	0	0	0	0	0	0	0	0	0	0	0	0	0	0	0	0	0	0	0	0	0	0	0	0	0	0	0
5	G-116	G_20140424-04.44a_WS.AVI	0	1	0	0	0	0	1	0	0	0	0	0	0	0	0	0	0	0	0	0	0	0	0	0	1	0	1	0	0	0	0	0	0	0	0	0	0	1	0
5	G-116	G_20140424-04.44b_WS.AVI	0	0	0	0	0	0	0	0	0	0	0	0	0	0	0	0	0	0	0	0	0	0	0	0	1	0	0	0	0	0	0	0	0	0	0	0	0	1	0
5	G-116	G_20140425-20.30_WS.AVI	0	1	0	0	0	0	0	0	0	0	1	0	0	0	0	0	0	0	0	0	0	0	0	1	1	0	1	0	0	0	0	0	0	0	0	0	0	0	0
5	G-116	G_20140425-20.31_WS.AVI	0	1	0	0	0	0	1	0	0	0	0	0	0	0	0	0	0	0	0	0	0	0	0	0	1	0	1	0	0	0	0	1	0	0	0	1	1	0	0
5	G-116	G_20140425-20.32_WS.AVI	0	1	0	0	0	0	0	0	0	0	0	0	0	0	0	0	0	0	0	0	0	0	0	0	1	0	1	0	0	0	0	0	0	0	0	0	0	0	0
5	G-116	G_20140425-21.24_WS.AVI	0	1	0	0	0	0	0	0	0	0	0	0	0	0	0	0	0	0	0	0	0	0	0	0	1	0	0	0	0	0	0	0	0	0	0	0	0	0	0
5	G-116	G_20140425-21.26_WS.AVI	0	1	0	0	0	0	0	0	0	0	0	0	0	0	0	0	0	0	0	0	0	0	0	0	0	0	0	0	0	0	0	0	0	0	0	0	0	0	0
5	G-116	G_20140426-01.14_WS.AVI	0	1	0	0	0	1	0	0	0	0	0	0	0	0	1	0	0	0	0	0	0	0	0	0	0	0	0	0	0	0	0	0	0	0	0	0	0	0	0
5	G-116	G_20140426-01.15a_WS.AVI	0	1	1	0	0	1	1	0	0	0	1	0	0	0	0	0	0	0	0	0	0	0	0	0	0	0	0	0	0	0	0	0	0	0	0	0	0	0	0
5	G-116	G_20140426-01.15b_WS.AVI	0	1	0	0	0	0	0	0	0	0	0	0	0	0	0	0	0	0	0	0	0	0	1	1	0	0	0	0	0	0	0	0	0	0	0	0	0	0	0
5	G-116	G_20140426-01.18_WS.AVI	0	1	0	0	0	0	0	0	0	0	0	0	0	0	0	0	0	0	0	0	0	0	0	0	0	0	1	0	0	0	0	0	0	0	0	0	0	0	0
5	G-116	G_20140426-01.19_WS.AVI	0	1	0	0	0	1	0	0	0	0	0	0	0	0	0	0	0	0	0	0	0	0	0	0	0	0	0	0	0	0	0	0	0	0	0	0	0	0	0
5	G-116	G_20140426-02.31_WS.AVI	0	1	0	0	0	1	0	0	0	0	0	0	0	0	0	0	0	0	0	0	0	0	0	0	0	0	0	0	0	0	0	0	0	0	0	0	0	0	0
5	G-116	G_20140426-23.17_WS.AVI	0	1	0	0	0	1	0	0	0	0	0	0	0	0	0	0	0	0	0	0	0	0	0	0	0	0	0	0	0	0	0	0	0	0	0	0	0	0	0
5	G-116	G_20140429-20.52_WS.AVI	0	1	0	0	0	0	0	0	0	0	1	0	0	0	0	0	0	0	0	0	0	0	0	0	0	0	0	0	0	0	0	0	0	0	0	0	0	0	0
5	G-116	G_20140429-20.53_WS.AVI	0	1	1	0	0	0	0	0	0	0	0	0	0	0	0	0	0	0	0	0	0	0	0	0	0	0	0	0	0	0	0	0	0	0	0	0	0	0	0
5	G-116	G_20140502-03.32_WS.AVI	0	1	0	0	0	0	0	0	0	0	0	0	0	0	0	0	0	0	0	0	0	0	0	0	0	0	0	0	0	0	0	0	0	0	0	0	0	0	0
5	G-116	G_20140504-02.19_WS.AVI	0	1	1	0	0	0	0	0	0	0	0	0	0	0	0	0	0	0	0	0	0	0	0	0	0	0	0	0	0	0	0	0	0	0	0	0	0	0	0
5	G-116	G_20140505-00.42_WS_Hb.AVI	0	1	0	0	0	0	0	0	0	0	0	0	0	0	0	0	0	0	0	0	0	0	0	0	0	0	0	0	0	0	0	0	0	0	0	0	0	0	0
5	G-116	G_20140505-00.46_WS_Hb.AVI	0	1	0	0	0	0	0	0	0	0	1	0	0	0	0	0	0	0	0	0	0	0	0	0	0	0	0	0	0	0	0	0	0	0	0	0	0	0	0
5	G-116	G_20140506-22.24_WS_Hb.AVI	0	1	0	0	0	1	0	0	0	0	0	0	0	0	0	0	0	0	0	0	0	0	0	0	0	0	0	0	0	0	0	0	0	0	0	0	0	0	0
5	G-116	G_20140506-22.25_WS.AVI	0	1	1	0	0	1	0	0	0	0	1	0	0	0	0	0	0	0	0	0	0	0	0	0	0	0	0	0	0	0	0	0	0	0	0	0	0	0	0
5	H-117	H_20140424-04.40_WS.AVI	0	1	1	0	0	0	0	0	0	0	0	0	0	0	0	0	0	0	0	0	0	0	0	0	0	0	0	0	0	0	0	0	0	0	0	0	0	0	0
5	H-117	H_20140426-01.14_WS.AVI	0	1	0	0	0	0	0	0	0	0	0	0	0	0	0	0	0	0	0	0	0	0	0	1	1	0	1	0	0	0	0	0	0	0	0	0	0	0	0
5	H-117	H_20140426-01.15a_WS.AVI	0	0	0	0	0	0	0	0	0	0	0	0	0	0	0	0	0	0	0	0	0	0	0	1	1	0	0	0	0	0	0	0	0	0	0	0	0	0	0
5	H-117	H_20140426-01.15b_WS.AVI	0	1	0	0	0	0	0	0	0	0	0	0	0	0	0	0	0	0	0	0	0	0	0	0	1	0	0	0	0	0	0	0	0	0	0	0	0	0	0
5	H-117	H_20140426-01.16a_WS.AVI	0	1	0	0	0	0	1	0	0	0	0	0	0	0	0	0	0	0	0	0	0	0	0	0	1	0	0	0	0	0	1	0	0	0	1	0	0	0	0
5	H-117	H_20140426-01.16b_WS.AVI	0	1	0	0	0	0	1	0	0	0	0	0	0	0	0	0	0	0	0	0	0	0	0	1	1	0	0	0	0	0	1	0	0	0	1	0	0	0	0
5	H-117	H_20140429-23.09_WS.AVI	0	1	0	0	0	1	0	0	0	0	1	0	0	0	0	0	0	0	0	0	0	0	0	0	0	0	0	0	0	0	0	0	0	0	0	0	0	0	0
5	H-117	H_20140429-23.10_WS.AVI	0	1	0	0	0	1	0	0	0	0	0	0	0	0	0	0	0	0	0	0	0	0	0	0	0	0	0	0	0	0	0	0	0	0	0	0	0	0	0
5	H-117	H_20140429-23.11_WS.AVI	0	1	0	0	0	1	0	0	0	0	0	0	0	0	0	0	0	0	0	0	0	0	0	1	0	0	0	0	0	0	0	0	0	0	0	0	0	0	0
5	H-117	H_20140505-00.19_WS.AVI	0	1	1	0	0	1	1	0	0	0	0	0	0	0	0	0	0	0	0	0	0	0	0	0	0	0	0	0	0	0	0	0	0	0	0	0	0	0	0
5	H-117	H_20140505-00.20_WS.AVI	0	1	0	0	0	1	1	0	0	0	0	0	0	0	0	0	0	0	0	0	0	0	0	0	0	0	0	0	0	0	0	0	0	0	0	0	0	0	0
5	H-117	H_20140506-22.16a_WS_Hb.AVI	0	1	1	0	0	1	1	0	0	0	0	0	0	0	0	0	1	0	0	0	0	0	0	1	1	1	0	0	0	0	0	0	0	0	0	0	1	0	0
5	H-117	H_20140506-22.16b_WS_Hb.AVI	0	1	0	0	0	1	0	0	0	0	1	0	0	0	0	0	1	0	0	0	0	0	0	0	0	0	0	0	0	0	0	0	0	0	0	0	1	0	0
5	H-117	H_20140506-22.18_WS_Hb.AVI	0	1	1	1	0	0	0	0	0	0	1	0	0	0	0	0	0	0	0	0	0	0	0	0	0	0	0	0	0	0	0	0	0	0	0	0	1	0	0
5	H-117	H_20140506-22.55_WS.AVI	0	1	0	0	0	0	1	0	0	0	1	0	0	0	0	0	0	0	0	0	0	0	0	1	0	0	1	0	0	0	0	0	0	0	0	0	0	0	0
5	H-117	H_20140506-22.56_WS.AVI	0	1	0	0	0	0	0	0	0	0	0	0	0	0	0	0	0	0	0	0	0	0	0	0	1	0	0	0	0	0	0	0	0	0	0	0	0	0	0
5	H-117	H_20140507-00.32_WS.AVI	0	1	0	0	0	1	0	0	0	0	0	0	0	0	0	0	0	0	0	0	0	0	0	0	1	0	0	0	0	0	0	0	0	0	0	0	0	0	0
5	I-118	I_20140424-21.51_WS.AVI	0	1	1	0	0	0	0	0	0	0	0	0	0	0	0	0	0	0	0	0	0	0	0	0	0	0	0	0	0	0	0	0	0	0	0	0	0	0	0
5	I-118	I_20140424-21.52a_WS.AVI	0	1	0	0	0	0	0	0	0	0	0	0	0	0	0	0	0	0	0	0	0	0	0	0	1	0	0	0	0	0	0	0	0	0	0	0	0	0	0
5	I-118	I_20140424-21.52b_WS.AVI	0	0	1	0	0	0	0	0	0	0	1	0	0	0	0	0	0	0	0	0	0	0	0	1	1	0	0	0	0	0	0	0	0	0	0	0	0	0	0
5	I-118	I_20140429-23.40_WS.AVI	0	0	0	0	0	0	0	0	0	0	0	0	0	0	0	0	0	0	0	0	0	0	0	0	1	0	0	0	0	0	0	0	0	0	0	0	0	0	0
5	I-118	I_20140429-23.41_WS.AVI	0	0	0	0	0	0	0	0	0	0	0	0	0	0	0	0	0	0	0	0	0	0	0	0	1	0	0	0	0	0	0	0	0	0	0	0	0	0	0
5	I-118	I_20140429-23.42_WS.AVI	0	1	0	0	0	0	0	0	0	0	1	0	0	0	0	0	0	0	0	0	0	0	0	0	1	0	0	0	0	0	0	0	0	0	0	0	0	0	0
5	I-118	I_20140430-00.27_WS.AVI	0	0	0	0	0	0	1	0	0	0	0	0	0	0	0	0	0	0	0	0	0	0	0	0	1	0	0	0	0	0	0	0	0	0	0	0	0	0	0
5	I-118	I_20140430-00.28_WS.AVI	0	1	0	0	0	0	0	0	0	0	0	0	0	0	0	0	0	0	0	0	0	0	0	0	0	0	0	0	0	0	0	0	0	0	0	0	0	0	0
5	J-119	J_20140424-21.50_WS.AVI	0	1	0	0	0	1	0	0	0	0	1	0	0	0	0	0	0	0	0	0	0	1	0	0	0	0	0	0	0	0	0	0	0	0	0	0	0	0	0
5	J-119	J_20140424-21.51_WS.AVI	0	1	1	0	0	1	0	0	0	0	0	0	0	0	0	0	0	0	0	0	0	0	0	0	0	0	0	0	0	0	0	0	0	0	0	0	0	0	0
5	J-119	J_20140424-21.52_WS.AVI	0	1	1	0	0	0	0	0	0	0	0	0	0	0	0	0	0	0	0	0	0	0	0	0	0	0	0	0	0	0	0	0	0	0	0	0	0	0	0
5	J-119	J_20140429-23.38_WS.AVI	0	1	0	0	0	0	0	0	0	0	0	0	0	0	1	0	0	0	0	0	0	0	0	0	0	0	0	0	0	1	0	0	0	0	0	0	0	0	0
5	J-119	J_20140430-00.26_WS.AVI	0	1	0	0	0	0	0	0	0	0	0	0	0	0	1	0	0	0	0	0	0	0	0	0	0	0	0	0	0	1	0	0	0	0	0	0	0	0	0
5	J-119	J_20140504-01.41_WS.AVI	0	1	0	0	0	0	0	0	0	0	0	0	0	0	1	0	0	0	0	0	0	0	0	0	0	0	0	0	0	1	0	0	0	0	0	0	0	0	0
5	J-119	J_20140504-01.42_WS.AVI	0	1	0	0	1	0	1	0	0	0	0	0	0	0	0	0	0	0	0	0	0	0	0	0	0	0	0	0	0	0	0	0	0	0	0	0	0	0	0
5	J-119	J_20140506-23.51_WS.AVI	0	0	0	0	0	0	0	0	0	0	0	0	0	0	0	0	0	0	0	0	0	0	0	0	0	0	0	0	0	1	0	0	0	0	0	0	0	0	0
5	J-119	J_20140506-23.52_WS.AVI	0	0	1	0	0	0	0	0	0	0	0	0	0	0	0	0	0	0	0	0	0	0	0	0	0	0	0	0	0	0	0	0	0	0	0	0	0	0	0
5	3	03_20140505-21.04_WS.AVI	0	0	0	0	0	0	0	0	0	0	0	0	0	0	1	0	0	1	0	0	0	0	0	0	0	0	0	0	0	0	0	0	0	0	0	0	0	0	0
5	3	03_20140505-21.08a_WS.AVI	0	1	1	0	0	1	0	0	0	0	0	0	0	0	1	0	0	0	0	0	0	0	0	0	0	0	0	0	0	0	0	1	0	0	1	0	1	0	0
5	3	03_20140505-21.08b_WS.AVI	0	1	1	0	0	1	0	0	0	0	1	0	0	0	1	0	0	0	0	0	0	0	0	0	0	0	0	0	0	0	0	0	0	0	0	0	1	0	0
5	3	03_20140505-21.09_WS.AVI	0	1	0	0	0	1	0	0	0	0	1	0	0	0	1	0	0	0	0	0	0	0	0	0	0	0	0	0	0	0	0	0	0	0	0	0	0	0	0
5	3	03_20140505-21.10_WS.AVI	1	0	0	0	0	0	0	0	0	0	0	0	0	0	0	0	0	0	0	0	0	0	0	0	0	0	0	0	0	0	0	0	0	0	0	0	0	0	0
5	3	03_20140508-23.48_WS.AVI	0	1	0	0	1	0	0	0	0	0	1	0	0	0	0	0	0	0	0	0	0	0	0	0	0	0	0	0	0	0	0	0	0	0	0	0	0	0	0
5	3	03_20140512-00.03_WS.AVI	0	1	0	0	0	1	0	0	0	0	0	0	0	0	0	0	0	0	0	0	0	0	0	0	0	0	0	0	0	0	0	0	0	0	0	0	0	0	0
5	3	03_20140512-00.04_WS.AVI	0	1	0	0	0	0	0	0	0	0	0	0	0	0	0	0	0	0	0	0	0	0	0	0	0	0	0	0	0	0	0	0	0	0	0	0	0	0	0
5	8	08_20140429-04.57_WS.AVI	0	1	0	0	0	1	0	0	0	0	0	0	0	0	0	0	0	0	0	0	0	0	0	0	0	0	0	0	0	0	0	0	0	0	0	0	0	0	0
5	8	08_20140506-12.33_WS.AVI	0	1	0	0	0	0	0	0	0	0	1	0	0	0	1	0	0	0	0	0	0	0	0	0	0	0	0	0	0	0	0	0	0	0	0	0	0	0	0
5	8	08_20140506-12.58a_WS.AVI	0	1	1	0	0	1	0	0	0	0	0	0	0	0	1	0	0	0	1	0	0	0	0	0	1	0	1	0	0	0	0	0	0	0	0	0	0	0	0
5	8	08_20140506-12.58b_WS.AVI	0	1	0	0	0	0	0	0	0	0	0	0	0	0	1	0	0	0	0	0	0	0	0	0	0	0	0	0	0	0	0	0	0	0	0	0	0	0	0
5	8	08_20140506-13.30a_WS.AVI	0	1	1	0	0	1	0	0	0	0	1	0	0	0	1	0	0	0	1	0	0	0	0	0	0	0	0	0	0	0	0	0	0	0	0	0	0	0	0
5	8	08_20140506-13.30b_WS.AVI	0	1	0	0	0	0	0	0	0	0	0	0	0	0	0	0	0	0	0	0	0	0	0	0	0	0	0	0	0	0	0	0	0	0	0	0	0	0	0
5	8	08_20140506-13.31_WS.AVI	0	1	0	0	0	1	0	0	0	0	1	0	0	0	0	0	0	0	0	0	0	0	0	0	1	0	0	0	0	0	0	0	0	0	0	0	0	0	0
5	14	14_20140428-21.00a_WS.AVI	0	1	0	0	0	0	0	0	0	0	1	0	0	0	0	0	0	0	0	0	0	0	0	0	0	0	0	0	0	0	0	0	0	0	0	0	0	0	0
5	14	14_20140428-21.00b_WS.AVI	0	1	0	0	0	0	0	0	0	0	0	0	0	0	0	0	0	0	0	0	0	0	0	0	0	0	0	0	0	0	0	0	0	0	0	0	0	0	0
5	14	14_20140502-06.56_WS.AVI	1	0	0	0	0	0	0	0	0	0	0	0	0	0	0	0	0	0	0	0	0	0	0	0	0	0	0	0	0	0	0	0	0	0	0	0	0	0	0
5	14	14_20140514-08.16_WS.AVI	0	1	0	0	0	0	0	0	0	0	1	0	0	0	0	0	0	0	0	0	0	0	0	0	0	0	0	0	0	0	0	0	0	0	0	0	0	0	0
5	17	17_20140512-02.34_WS.AVI	0	1	0	0	0	0	0	0	0	0	0	0	0	0	0	0	0	0	0	0	0	0	0	0	0	0	0	0	0	0	0	0	0	0	0	0	0	0	0
5	24	24_20140502-22.40_WS.AVI	0	1	1	1	0	0	0	0	0	0	1	0	0	0	0	0	0	0	0	0	0	0	0	0	0	0	0	0	0	0	0	0	0	0	0	0	0	0	0
5	24	24_20140502-22.41_WS.AVI	0	1	1	0	0	0	0	0	0	0	0	0	0	0	0	0	0	0	0	0	0	0	0	0	0	0	0	0	0	0	0	0	0	0	0	0	0	0	0
5	24	24_20140502-22.43_WS.AVI	0	1	0	0	1	0	0	0	0	0	1	0	0	0	0	0	0	0	0	0	0	0	0	0	0	0	0	0	0	0	0	0	0	0	0	0	0	0	0
5	24	24_20140502-22.44_WS.AVI	0	1	0	0	0	0	1	0	0	0	1	0	0	0	0	0	0	0	0	0	0	0	0	0	0	0	0	0	0	0	0	0	0	0	0	0	0	0	0
5	24	24_20140502-22.45_WS.AVI	0	1	0	0	0	0	0	0	0	0	0	0	0	0	0	0	0	0	0	0	0	0	0	0	0	0	0	0	0	0	0	0	0	0	0	0	0	0	0
5	28	28_20140505-01.55_WS.AVI	0	1	0	0	0	1	0	0	0	0	1	0	0	0	0	0	0	0	0	0	0	0	0	0	0	0	0	0	0	0	0	0	0	0	0	0	0	0	0
5	28	28_20140508-22.35a_WS.AVI	0	1	1	0	0	0	0	0	0	0	0	0	0	0	1	0	0	0	0	0	0	0	0	0	0	0	0	0	0	0	0	0	0	0	0	0	0	0	0
5	28	28_20140508-22.35b_WS.AVI	0	1	0	0	0	0	0	0	0	0	0	0	0	0	1	0	0	0	0	0	0	0	0	0	0	0	0	0	0	0	0	0	0	0	0	0	0	0	0
5	32	32_20140429-02.41_WS.AVI	0	0	0	0	1	0	0	0	0	0	0	0	0	0	0	0	0	0	0	0	0	0	0	0	0	0	0	0	0	0	0	0	0	0	0	0	0	0	0
5	32	32_20140510-23.50_WS.AVI	0	1	1	0	0	0	0	0	0	0	0	0	0	0	0	0	0	0	0	0	0	0	0	0	0	0	0	0	0	0	0	0	0	0	0	0	0	0	0
5	32	32_20140511-21.31_WS.AVI	0	1	1	0	0	0	0	0	0	0	0	0	0	0	0	0	0	0	0	0	0	0	0	0	0	0	0	0	0	0	0	0	0	0	0	0	0	0	0
5	38	38_20140511-00.46_WS.AVI	0	1	0	0	1	0	0	0	0	0	1	0	0	0	0	0	0	0	0	0	0	0	0	0	0	0	0	0	0	0	0	0	0	0	0	0	0	0	0
5	41	41_20140511-20.52_WS.AVI	0	1	1	0	0	0	1	0	0	0	1	0	0	0	0	0	0	0	0	0	0	0	0	0	0	0	0	0	0	0	0	0	0	0	0	0	0	0	0
5	41	41_20140511-20.56_WS.AVI	0	1	1	0	0	1	0	0	0	0	0	0	0	0	0	0	0	0	0	0	0	0	0	0	0	0	0	0	0	0	0	0	0	0	0	0	0	0	0
5	41	41_20140511-20.57_WS.AVI	0	1	0	0	0	0	0	0	0	0	0	0	0	0	0	0	0	0	0	0	0	0	0	0	0	0	0	0	0	0	0	0	0	0	0	0	0	0	0
5	43	43_20140503-20.24_WS.AVI	0	1	1	0	0	1	0	0	0	0	0	0	0	0	0	0	0	0	0	0	0	0	0	0	0	0	0	0	0	0	0	0	0	0	0	0	0	0	0
5	43	43_20140503-20.25_WS.AVI	0	1	0	0	0	1	0	0	0	0	0	0	0	0	0	0	0	0	0	0	0	0	0	0	0	0	0	0	0	0	0	0	0	0	0	0	0	0	0
5	43	43_20140506-01.49_WS.AVI	0	1	0	0	0	1	0	0	0	0	0	0	0	0	0	0	0	0	0	0	0	0	0	0	0	0	0	0	0	0	0	0	0	0	0	0	0	0	0
5	43	43_20140506-01.50_WS.AVI	1	0	0	0	0	0	0	0	0	0	0	0	0	0	0	0	0	0	0	0	0	0	0	0	0	0	0	0	0	0	0	0	0	0	0	0	0	0	0
5	43	43_20140506-01.55a_WS.AVI	0	1	0	0	0	0	0	0	0	0	0	0	0	0	0	0	0	0	0	0	0	0	0	0	0	0	0	0	0	0	0	0	0	0	0	0	0	0	0
5	43	43_20140506-01.55b_WS.AVI	0	1	0	0	0	0	0	0	0	0	0	0	0	0	0	0	0	0	0	0	0	0	0	0	0	0	0	0	0	0	0	0	0	0	0	0	0	0	0
5	43	43_20140506-01.59_WS.AVI	0	1	0	0	0	1	0	0	0	0	1	0	0	0	0	0	0	0	0	0	0	0	0	0	0	0	0	0	0	0	0	0	0	0	0	0	0	0	0
5	43	43_20140506-02.31a_WS.AVI	1	0	0	0	0	0	0	0	0	0	0	0	0	0	0	0	0	0	0	0	0	0	0	0	0	0	0	0	0	0	0	0	0	0	0	0	0	0	0
5	43	43_20140506-02.31b_WS.AVI	0	1	0	0	0	1	0	0	0	0	0	0	0	0	0	0	0	0	0	0	0	0	0	0	0	0	0	0	0	0	0	0	0	0	0	0	0	0	0
5	43	43_20140506-02.33_WS.AVI	0	1	0	0	0	1	0	0	0	0	1	0	0	0	0	0	0	0	0	0	0	0	0	0	0	0	0	0	0	0	0	0	0	0	0	0	0	0	0
5	43	43_20140506-20.54_WS.AVI	0	1	1	0	0	1	0	0	0	0	0	0	0	0	0	0	0	0	0	0	0	0	0	0	0	0	0	0	0	0	0	0	0	0	0	0	0	0	0
5	43	43_20140506-21.04_WS.AVI	0	1	0	0	0	1	0	0	0	0	0	0	0	0	1	0	0	0	1	0	0	0	0	0	0	0	0	0	0	0	0	0	0	0	0	0	0	0	0
5	43	43_20140506-21.05a_WS.AVI	0	1	0	0	0	1	0	0	0	0	0	0	0	0	1	0	0	0	0	0	0	0	0	0	0	0	0	0	0	0	0	0	0	0	0	0	0	0	0
5	43	43_20140506-21.05b_WS.AVI	0	1	0	0	0	1	0	0	0	0	0	0	0	0	0	0	0	0	0	0	0	0	0	0	0	0	0	0	0	0	0	1	0	0	0	1	0	0	0
5	43	43_20140508-21.16_WS.AVI	0	1	1	0	0	0	0	0	0	0	0	0	0	0	0	0	0	0	0	0	0	0	0	0	0	0	0	0	0	0	0	0	0	0	0	0	0	0	0
5	43	43_20140512-02.42_WS.AVI	0	1	0	0	0	0	0	0	0	0	0	0	0	0	0	0	0	0	0	0	0	0	0	0	0	0	0	0	0	0	0	0	0	0	0	0	0	0	0
5	55	55_20140502-19.32_WS.AVI	0	1	1	0	0	1	0	0	0	0	1	0	0	0	0	0	0	0	0	0	0	0	0	0	0	0	0	0	0	0	0	0	0	0	0	0	0	0	0
5	57	57_20140501-02.44_WS.AVI	0	1	0	0	0	0	0	0	0	0	1	0	0	0	0	0	0	0	0	0	0	0	0	0	0	0	0	0	0	0	0	0	0	0	0	0	0	0	0
6	2	02_20140514-03.59_WS.AVI	0	1	0	0	0	0	0	0	0	0	0	0	0	0	0	0	0	0	0	0	0	0	0	0	0	0	0	0	0	0	0	0	0	0	0	0	0	0	0
6	3	03_20140519-03.12_WS.AVI	0	1	0	0	0	0	0	0	0	0	0	0	0	0	0	0	0	0	0	0	0	0	0	0	0	0	0	0	0	0	0	0	0	0	0	0	0	0	0
6	3	03_20140522-05.13_WS.AVI	0	1	0	0	0	0	0	0	0	0	0	0	0	0	0	0	0	0	0	0	0	0	0	0	0	0	0	0	0	0	0	0	0	0	0	0	0	0	0
6	4	04_20140510-23.11_WS.AVI	0	1	1	0	0	1	0	0	0	0	0	0	0	0	0	0	0	0	0	0	0	0	0	0	0	0	0	0	0	0	0	0	0	0	0	0	0	0	0
6	4	04_20140511-03.20_WS.AVI	0	1	0	0	0	1	1	0	0	0	1	0	0	0	1	0	0	0	0	0	0	0	0	0	0	0	0	0	0	0	0	0	0	0	0	0	1	0	0
6	4	04_20140511-03.21_WS.AVI	0	1	0	0	0	1	0	0	0	0	0	0	0	0	0	0	0	0	0	0	0	0	0	0	0	0	0	0	0	0	0	0	0	0	0	0	0	0	0
6	4	04_20140513-01.10_WS.AVI	0	1	1	0	0	0	0	0	1	0	0	0	0	0	0	0	0	0	0	0	0	0	0	0	0	0	0	0	0	0	0	0	0	0	0	0	0	0	0
6	6	06_20140512-04.01_WS.AVI	0	1	0	0	0	1	0	0	0	0	0	0	0	0	0	0	0	0	0	0	0	0	0	0	0	0	0	0	0	0	0	0	0	0	0	0	0	0	0
6	6	06_20140512-04.17_WS.AVI	0	1	0	0	0	0	0	0	0	0	0	0	0	0	0	0	0	0	0	0	0	0	0	0	0	0	0	0	0	0	0	0	0	0	0	0	0	0	0
6	8	08_20140518-08.59_WS.AVI	0	1	1	1	0	0	0	0	0	0	0	0	0	0	0	0	0	0	0	0	0	0	0	0	0	0	0	0	0	0	0	0	0	0	0	0	0	0	0
6	11	11_20140507-20.43_WS.AVI	0	0	1	0	0	0	0	0	0	0	0	0	0	0	0	0	0	0	0	0	0	0	0	0	0	0	0	0	0	0	0	0	0	0	0	0	0	0	0
6	11	11_20140520-21.25_WS.AVI	0	0	0	0	1	0	0	0	0	0	1	0	0	0	0	0	0	0	1	0	0	0	0	0	0	0	0	0	0	0	0	0	0	0	0	0	0	0	0
6	12	12_20140519-01.44_WS.AVI	0	1	0	0	0	1	1	0	0	0	1	0	0	0	0	0	0	0	0	0	0	0	0	0	0	0	0	0	0	0	0	0	0	0	0	0	0	0	0
6	14	14_20140515-06.26_WS.AVI	0	1	0	0	0	1	0	0	0	0	0	0	0	0	0	0	0	0	0	0	0	0	0	0	0	0	0	0	0	0	0	0	0	0	0	0	0	0	0
6	14	14_20140515-08.02_WS.AVI	0	1	0	0	0	1	1	0	0	0	1	0	0	0	0	0	0	0	0	0	0	0	0	0	0	0	0	0	0	0	0	0	0	0	0	0	0	0	0
6	14	14_20140515-08.03a_WS.AVI	0	1	0	0	0	1	0	0	0	0	1	0	0	0	0	0	0	0	0	0	1	0	0	0	0	0	0	0	0	0	0	0	0	0	0	0	0	0	0
6	14	14_20140515-08.03b_WS.AVI	0	1	0	0	0	0	0	0	0	0	0	0	0	0	0	0	0	0	0	0	0	0	0	0	0	0	0	0	0	0	0	0	0	0	0	0	0	0	0
6	14	14_20140516-21.03_WS.AVI	0	1	0	0	0	0	0	0	0	0	0	0	0	0	0	0	0	0	0	0	0	0	0	0	0	0	0	0	0	0	0	0	0	0	0	0	0	0	0
6	15	15_20140518-02.32_WS.AVI	0	1	0	0	0	0	0	0	0	0	0	0	0	0	0	0	0	0	0	0	0	0	0	0	0	0	0	0	0	0	0	0	0	0	0	0	0	0	0
6	19	19_20140517-20.42_WS.ASF	0	1	0	0	0	0	0	0	0	0	0	0	0	0	0	0	0	0	0	0	0	0	0	0	1	0	0	0	0	0	0	0	0	0	0	0	0	0	0
6	19	19_20140518-17.22_WS.ASF	0	1	0	0	0	1	1	0	0	0	0	0	0	0	0	0	0	0	0	0	0	0	0	0	0	0	0	0	0	0	0	0	0	0	0	0	0	0	0
6	21	21_20140509-04.09_WS.AVI	0	1	1	0	0	1	0	0	0	0	0	0	0	0	0	0	0	0	0	0	0	0	0	0	0	0	0	0	0	0	0	0	0	0	0	0	0	0	0
6	21	21_20140514-22.19_WS.AVI	0	1	0	0	0	1	0	0	0	0	0	0	0	0	0	0	0	0	0	0	0	0	0	0	0	0	0	0	0	0	0	0	0	0	0	0	0	0	0
6	21	21_20140514-22.20a_WS.AVI	0	1	0	0	0	1	0	0	0	0	0	0	0	0	0	0	0	0	0	0	0	0	0	0	0	0	0	0	0	0	0	0	0	0	0	0	0	0	0
6	21	21_20140514-22.20b_WS.AVI	0	0	0	0	0	1	0	0	0	0	0	0	0	0	0	0	0	0	0	0	0	0	0	0	0	0	0	0	0	0	0	0	0	0	0	0	0	0	0
6	21	21_20140514-22.21a_WS.AVI	0	0	0	0	0	1	0	0	0	0	0	0	0	0	0	0	0	0	0	0	0	0	0	0	0	0	0	0	0	0	0	0	0	0	0	0	0	0	0
6	21	21_20140514-22.21b_WS.AVI	1	0	0	0	0	0	0	0	0	0	0	0	0	0	0	0	0	0	0	0	0	0	0	0	0	0	0	0	0	0	0	0	0	0	0	0	0	0	0
6	21	21_20140514-22.22a_WS.AVI	1	0	0	0	0	0	0	0	0	0	0	0	0	0	0	0	0	0	0	0	0	0	0	0	0	0	0	0	0	0	0	0	0	0	0	0	0	0	0
6	21	21_20140514-22.22b_WS.AVI	1	0	0	0	0	0	0	0	0	0	0	0	0	0	0	0	0	0	0	0	0	0	0	0	0	0	0	0	0	0	0	0	0	0	0	0	0	0	0
6	21	21_20140514-22.23a_WS.AVI	0	0	0	0	0	1	0	0	0	0	0	0	0	0	0	0	0	0	0	0	0	0	0	0	0	0	0	0	0	0	0	0	0	0	0	0	0	0	0
6	21	21_20140514-22.23b_WS.AVI	1	0	0	0	0	0	0	0	0	0	0	0	0	0	0	0	0	0	0	0	0	0	0	0	0	0	0	0	0	0	0	0	0	0	0	0	0	0	0
6	22	22_20140519-06.40_WS.AVI	0	0	1	0	0	0	0	0	0	0	0	0	0	0	0	0	0	0	0	0	0	0	0	0	0	0	0	0	0	0	0	0	0	0	0	0	0	0	0
6	25	25_20140515-03.04_WS.AVI	0	1	1	0	0	0	0	0	0	0	0	0	0	0	0	0	0	0	0	0	0	0	0	0	0	0	0	0	0	0	0	0	0	0	0	0	0	0	0
6	26	26_20140509-05.27_WS.AVI	0	1	0	0	0	1	1	0	0	0	1	0	0	0	1	0	0	0	0	0	0	0	0	0	0	0	0	0	0	0	1	0	0	0	0	0	0	0	0
6	26	26_20140509-06.02a_WS.AVI	0	1	1	0	0	1	0	0	0	0	1	0	0	0	1	0	0	0	0	0	0	0	0	0	0	0	0	0	0	0	0	0	0	0	0	0	0	0	0
6	26	26_20140509-06.02b_WS.AVI	0	1	0	0	0	1	0	0	0	0	1	0	0	0	1	0	0	0	0	0	0	0	0	0	0	0	0	0	0	0	0	0	0	0	0	0	0	0	0
6	26	26_20140509-06.04_WS.AVI	0	1	0	0	0	0	1	0	0	0	1	0	0	0	1	0	0	0	0	0	0	0	0	0	0	0	0	0	0	0	0	0	0	0	0	0	0	0	0
6	27	27_20140520-21.32_WS.AVI	0	1	0	0	0	1	0	0	0	0	0	0	0	0	0	0	0	0	0	0	0	0	0	0	0	0	0	0	0	0	0	0	0	0	0	0	0	0	0
6	28	28_20140519-00.28_WS.AVI	0	0	0	0	0	0	0	0	0	0	0	0	0	0	1	0	0	0	0	0	0	0	0	0	0	0	0	0	0	0	0	0	0	0	0	0	0	0	0
6	28	28_20140519-00.45_WS.AVI	0	1	0	0	0	0	0	0	0	0	0	0	0	0	1	0	0	0	0	0	0	0	0	0	0	0	0	0	0	0	0	0	0	0	0	0	0	0	0
6	28	28_20140519-00.46_WS.AVI	0	1	0	0	0	0	0	0	0	0	0	0	0	0	0	0	0	0	0	0	0	0	0	0	0	0	0	0	0	0	0	0	0	0	0	0	0	0	0
6	28	28_20140519-22.59_WS.AVI	0	1	0	0	0	0	0	0	0	0	0	0	0	0	0	0	0	0	0	0	0	0	0	0	0	0	0	0	0	0	0	0	0	0	0	0	0	0	0
6	29	29_20140515-00.27_WS.AVI	0	0	1	0	0	0	0	0	0	0	1	0	0	0	0	0	0	0	0	0	0	0	0	0	0	0	0	0	0	0	0	0	0	0	0	0	0	0	0
6	32	32_20140517-23.14_WS.AVI	0	1	0	0	1	0	0	0	0	0	1	0	0	0	0	0	0	0	0	0	0	0	0	0	0	0	0	0	0	0	0	0	0	0	0	0	0	0	0
6	32	32_20140522-02.57_WS.AVI	0	1	0	0	0	0	0	0	0	0	0	0	0	0	0	0	0	0	0	0	0	0	0	0	0	0	0	0	0	0	0	0	0	0	0	0	0	0	0
6	36	36_20140509-22.18_WS.AVI	0	0	1	0	0	0	0	0	0	0	0	0	0	0	0	0	0	0	0	0	0	0	0	0	0	0	0	0	0	0	0	0	0	0	0	0	0	0	0
6	36	36_20140516-03.31_WS.AVI	0	0	1	0	0	0	0	0	0	0	0	0	0	0	0	0	0	0	0	0	0	0	0	0	0	0	0	0	0	0	0	0	0	0	0	0	0	0	0
6	36	36_20140516-03.55_WS.AVI	0	0	1	0	0	0	0	0	0	0	1	0	0	0	0	0	0	0	0	0	0	0	0	0	0	0	0	0	0	0	0	0	0	0	0	0	0	0	0
6	36	36_20140517-03.44_WS.AVI	0	1	0	0	0	0	0	0	0	0	0	0	0	0	0	0	0	0	0	0	0	0	0	0	0	0	0	0	0	0	0	0	0	0	0	0	0	0	0
6	36	36_20140520-02.56_WS.AVI	0	1	1	0	0	0	0	0	0	0	1	0	0	0	0	0	0	0	0	0	0	0	0	0	0	0	0	0	0	0	0	0	0	0	0	1	0	0	0
6	36	36_20140520-02.57_WS.AVI	0	0	1	0	0	0	0	0	0	0	0	0	0	0	0	0	0	0	0	0	0	0	0	0	0	0	0	0	0	0	0	0	0	0	0	0	0	0	0
6	36	36_20140521-04.44_WS.AVI	0	1	1	0	0	0	0	0	0	0	0	0	0	0	0	0	0	0	0	0	0	0	0	0	0	0	0	0	0	0	0	0	0	0	0	0	0	0	0
6	37	37_20140517-02.19a_WS.AVI	0	0	0	0	0	0	0	0	0	0	1	0	0	0	0	0	0	0	0	0	0	0	0	0	0	0	0	0	0	0	0	0	0	0	0	0	0	0	0
6	37	37_20140517-02.19b_WS.AVI	0	1	0	0	0	0	0	0	0	0	0	0	0	0	0	0	0	0	0	0	0	0	0	0	0	0	0	0	0	0	0	0	0	0	0	0	0	0	0
6	37	37_20140522-05.24_WS.AVI	0	1	1	1	0	0	0	0	0	0	0	0	0	0	0	0	0	0	1	0	0	0	0	0	0	0	0	0	0	0	0	0	0	0	0	0	0	0	0
6	40	40_20140509-17.20_WS.AVI	0	1	1	0	0	1	0	0	0	0	1	0	0	0	0	0	0	0	0	0	0	0	0	0	0	0	0	0	0	0	0	0	0	0	0	0	0	0	0
6	40	40_20140510-22.59_WS.AVI	0	1	1	0	0	0	0	0	0	0	0	0	0	0	0	0	0	0	0	0	0	0	0	0	0	0	0	0	0	0	0	0	0	0	0	0	0	0	0
6	41	41_20140515-05.02a_WS.AVI	0	1	0	0	0	0	0	0	0	0	0	0	0	0	1	0	0	0	0	0	0	0	0	0	0	0	0	0	0	0	0	0	0	0	0	0	0	0	0
6	41	41_20140515-05.02b_WS.AVI	0	1	0	0	0	1	0	0	0	0	0	0	0	0	0	0	0	0	0	0	1	0	0	0	0	0	0	0	0	0	0	0	0	0	0	0	0	0	0
6	41	41_20140515-05.06_WS.AVI	0	1	1	0	0	1	0	0	0	0	1	0	0	0	1	0	0	0	0	0	0	0	0	0	0	0	0	0	0	0	0	0	0	0	0	0	0	0	0
6	41	41_20140521-00.07_WS.AVI	0	1	0	0	0	0	0	0	0	0	0	0	0	0	0	0	0	0	0	0	0	0	0	0	0	0	0	0	0	0	0	0	0	0	0	0	0	0	0
6	44	44_20140515-21.26_WS.AVI	0	1	1	0	0	0	0	0	0	0	0	0	0	0	0	0	0	0	0	0	0	0	0	0	0	0	0	0	0	0	0	0	0	0	0	0	0	0	0
6	45	45_20140508-06.32_WS.AVI	0	1	0	0	0	0	0	0	0	0	1	0	0	0	0	0	0	0	0	0	0	0	0	0	0	0	0	0	0	0	0	0	0	0	0	0	0	0	0
6	45	45_20140508-06.33a_WS.AVI	0	1	0	0	0	0	0	0	0	0	0	0	0	0	0	0	0	0	0	0	0	0	0	0	0	0	0	0	0	0	0	0	0	0	0	0	0	0	0
6	45	45_20140508-06.33b_WS.AVI	0	1	0	0	0	0	0	0	0	0	1	0	0	0	1	0	0	0	0	0	0	0	0	0	0	0	0	0	0	0	0	0	0	0	0	0	0	0	0
6	45	45_20140515-20.47a_WS.AVI	1	0	0	0	0	0	0	0	0	0	0	0	0	0	0	0	0	0	0	0	0	0	0	0	0	0	0	0	0	0	0	0	0	0	0	0	0	0	0
6	45	45_20140515-20.47b_WS.AVI	0	1	0	0	0	0	0	0	0	0	0	0	0	0	0	0	0	0	0	0	0	0	0	0	0	0	0	0	0	0	0	0	0	0	0	0	0	0	0
6	48	48_20140515.00.49_WS.AVI	0	1	0	0	0	1	0	0	0	0	0	0	0	0	0	0	0	0	0	0	0	0	0	0	0	0	0	0	0	0	0	0	0	0	0	0	0	0	0
6	48	48_20140515.00.50a_WS.AVI	0	1	0	0	0	0	0	0	0	0	0	0	0	0	0	0	0	0	0	0	0	0	0	0	0	0	0	0	0	0	0	0	0	0	0	0	0	0	0
6	48	48_20140515.00.50b_WS.AVI	0	1	0	0	0	1	0	0	0	0	0	0	0	0	0	0	0	0	0	0	0	0	0	0	0	0	0	0	0	0	0	0	0	0	0	0	0	0	0
6	48	48_20140515.00.51_WS.AVI	0	1	0	0	0	0	0	0	0	0	0	0	0	0	0	0	0	0	0	0	0	0	0	0	0	0	0	0	0	0	0	0	0	0	0	0	0	0	0
6	51	51_20140515-21.54_WS.AVI	0	1	1	0	0	1	0	0	0	0	0	0	0	0	0	0	0	0	0	0	0	0	0	0	0	0	0	0	0	0	0	0	0	0	0	0	0	0	0
6	A-110	A_20140509-17.23_WS.AVI	0	1	0	0	0	1	0	0	0	0	0	0	0	0	0	1	0	0	0	0	0	0	0	0	0	0	0	0	0	0	0	0	0	0	0	0	0	0	0
6	A-110	A_20140509-17.24_WS.AVI	0	1	0	1	0	0	1	0	0	0	1	0	0	0	0	0	0	0	0	0	0	0	0	0	0	0	0	0	0	0	0	0	0	0	1	0	1	0	0
6	A-110	A_20140509-17.25_WS.AVI	0	1	0	0	0	1	0	0	0	0	0	0	0	0	0	1	0	0	0	0	0	0	0	1	0	0	0	0	0	0	0	0	0	0	0	0	0	0	0
6	A-110	A_20140509-17.26_WS.AVI	0	1	0	0	0	1	0	0	0	0	0	0	0	0	0	1	0	0	0	0	0	0	0	1	0	0	0	0	0	0	0	0	0	0	0	0	0	0	0
6	A-110	A_20140509-17.28_WS.AVI	0	1	0	0	0	1	1	0	0	0	0	0	0	0	0	1	0	0	1	0	0	0	0	0	0	0	1	0	0	0	0	0	0	0	0	0	0	0	0
6	A-110	A_20140509-17.29a_WS.AVI	0	1	0	0	0	0	1	0	0	0	1	0	0	0	0	1	0	0	1	0	0	0	0	1	0	0	0	0	0	0	0	0	0	0	0	0	0	0	0
6	A-110	A_20140509-17.29b_WS.AVI	0	1	0	1	0	0	1	0	0	0	0	0	0	0	1	0	0	0	1	0	0	0	0	1	0	0	0	0	0	0	0	0	0	0	0	0	1	0	0
6	A-110	A_20140509-17.30_WS.AVI	0	1	0	1	0	0	1	0	0	0	0	0	0	0	1	0	1	0	1	0	0	0	0	1	0	0	0	0	0	0	0	0	0	0	0	0	1	0	0
6	A-110	A_20140509-17.31_WS.AVI	0	1	0	0	0	1	0	0	0	0	0	0	0	0	0	1	0	0	1	0	0	0	0	1	0	0	0	0	0	0	0	0	0	0	0	0	1	0	0
6	A-110	A_20140509-17.32_WS.AVI	0	1	0	0	0	0	0	0	0	0	0	0	0	0	1	0	0	0	1	1	0	0	0	1	0	0	0	0	0	0	0	0	0	0	0	0	1	1	0
6	A-110	A_20140509-17.34_WS.AVI	0	1	1	1	0	0	0	0	0	0	0	0	0	0	1	0	0	0	1	0	0	0	0	0	0	0	0	0	0	0	0	0	0	0	0	0	0	0	0
6	A-110	A_20140509-17.36_WS.AVI	0	1	0	0	0	1	0	0	0	0	0	0	0	0	1	1	0	0	0	0	0	0	0	0	0	0	0	0	0	0	0	0	0	0	0	0	0	0	0
6	A-110	A_20140509-17.37_WS.AVI	0	1	0	0	0	0	0	0	0	0	1	0	0	0	1	1	0	0	0	0	0	0	0	1	0	0	0	0	0	0	0	0	0	0	0	0	0	0	0
6	A-110	A_20140509-17.38_WS.AVI	0	1	0	0	0	0	0	0	0	0	1	0	0	0	1	1	0	0	0	0	0	0	0	1	0	0	0	0	0	0	0	1	0	0	0	0	0	0	0
6	A-110	A_20140509-17.40_WS.AVI	0	1	1	0	0	0	0	0	0	0	1	0	0	0	0	0	0	0	1	0	0	0	0	1	0	0	0	0	0	0	0	0	0	0	0	0	0	0	0
6	A-110	A_20140509-17.49a_WS.AVI	0	1	0	1	0	0	1	0	0	0	1	0	0	0	0	1	0	0	0	0	0	0	0	0	0	0	0	0	0	0	0	0	0	0	0	0	0	0	0
6	A-110	A_20140509-17.49b_WS.AVI	0	1	0	0	0	0	1	0	0	0	1	0	0	0	1	0	0	0	1	0	0	0	0	1	0	0	0	0	0	0	0	0	0	0	0	0	0	1	0
6	A-110	A_20140509-17.52_WS.AVI	0	0	0	1	0	0	0	0	0	0	1	0	0	0	1	1	0	0	0	0	0	0	0	0	0	0	0	0	0	0	0	0	0	0	0	0	0	0	0
6	A-110	A_20140509-17.53_WS.AVI	0	1	0	0	0	0	0	0	0	0	0	0	0	0	0	1	0	0	0	0	0	0	0	0	0	0	0	0	0	0	0	0	0	0	0	0	0	1	0
6	A-110	A_20140509-17.54_WS.AVI	0	1	1	1	0	1	0	0	0	0	1	0	0	0	1	1	0	0	0	0	0	0	0	1	0	0	0	0	0	0	0	0	0	0	0	0	0	0	0
6	A-110	A_20140509-17.56_WS.AVI	0	1	1	0	0	0	0	0	0	0	1	0	0	0	0	0	0	0	0	0	0	0	0	0	0	0	0	0	0	0	0	0	0	0	0	0	0	0	0
6	A-110	A_20140510-21.40_WS.AVI	0	1	0	0	0	0	0	0	0	0	1	0	0	0	0	1	0	0	0	0	0	0	0	0	0	0	0	0	0	0	0	0	0	0	0	0	0	0	0
6	A-110	A_20140510-21.41_WS.AVI	0	1	0	0	0	1	0	0	0	0	0	0	0	0	0	1	0	0	0	0	0	0	0	0	0	0	0	0	0	0	0	0	0	0	0	0	0	0	0
6	A-110	A_20140510-21.43_WS.AVI	0	1	0	0	0	1	0	0	0	0	0	0	0	0	0	1	0	0	0	0	0	0	0	0	0	0	0	0	0	0	0	0	0	0	0	0	0	0	0
6	A-110	A_20140510-21.44_WS.AVI	0	1	0	0	0	1	0	0	0	0	0	0	0	0	0	1	0	0	1	0	0	0	0	0	0	0	0	0	0	0	0	0	0	0	0	0	1	0	0
6	A-110	A_20140510-21.47_WS.AVI	0	1	0	0	0	1	0	0	0	0	0	0	0	0	0	1	0	0	0	0	0	0	0	0	0	0	0	0	0	0	0	0	0	0	0	1	0	0	0
6	A-110	A_20140510-21.49_WS.AVI	0	1	0	0	0	1	1	0	0	0	0	0	0	0	0	1	0	0	0	0	0	0	0	0	0	0	0	0	0	0	0	0	0	0	0	0	0	0	0
6	A-110	A_20140510-21.51a_WS.AVI	0	1	0	0	0	1	0	0	0	0	0	0	0	0	0	1	0	0	0	0	0	0	0	0	0	0	0	0	0	0	0	0	0	0	0	0	1	0	0
6	A-110	A_20140510-21.51b_WS.AVI	0	1	0	0	0	1	0	0	0	0	0	0	0	0	0	1	0	0	0	0	0	0	0	0	0	0	0	0	0	0	0	0	0	0	0	0	1	0	0
6	A-110	A_20140510-21.55a_WS.AVI	0	1	0	0	0	1	0	0	0	0	0	0	0	0	0	1	0	0	0	0	0	0	0	0	0	0	0	0	0	0	0	0	0	0	0	0	0	0	0
6	A-110	A_20140510-21.55b_WS.AVI	0	0	0	0	0	1	0	0	0	0	0	0	0	0	0	1	0	0	0	0	0	0	0	0	0	0	0	0	0	0	0	0	0	0	0	0	0	1	0
6	A-110	A_20140510-21.56_WS.AVI	0	1	0	0	0	1	0	0	0	0	0	0	0	0	0	1	0	0	0	0	0	0	0	0	0	0	0	0	0	0	0	0	0	0	0	0	0	0	0
6	A-110	A_20140510-21.57_WS.AVI	0	1	1	0	0	1	0	0	0	0	0	0	0	0	0	1	1	0	0	0	0	0	0	0	0	0	0	0	0	0	0	0	0	0	0	0	0	0	0
6	A-110	A_20140510-22.00_WS.AVI	0	1	0	0	0	0	0	0	0	0	0	0	0	0	0	0	0	0	0	0	0	0	0	0	0	0	0	0	0	0	0	0	0	0	0	0	0	0	0
6	A-110	A_20140510-22.13_WS.AVI	0	1	0	0	0	1	0	0	0	0	0	0	0	0	0	1	0	0	0	0	0	0	0	0	0	0	0	0	0	0	0	0	0	0	0	0	0	0	0
6	A-110	A_20140510-22.16_WS.AVI	0	1	0	0	0	1	0	0	0	0	0	0	0	0	0	1	1	0	0	0	0	0	0	0	0	0	0	0	0	0	0	0	0	0	0	0	0	0	0
6	A-110	A_20140510-22.19_WS.AVI	0	1	0	0	0	1	0	0	0	0	0	0	0	0	0	0	0	0	0	0	0	0	0	0	0	0	0	0	0	0	0	0	0	0	0	0	0	0	0
6	A-110	A_20140510-22.24_WS.AVI	0	1	0	0	0	1	0	0	0	0	0	0	0	0	0	1	1	0	0	0	0	0	0	0	0	0	0	0	0	0	0	0	0	0	0	0	0	0	0
6	A-110	A_20140510-22.25_WS.AVI	0	1	0	0	0	0	0	0	0	0	0	0	0	0	0	1	0	0	0	0	0	0	0	0	0	0	0	0	0	0	0	0	0	0	0	0	0	0	0
6	A-110	A_20140511-21.11_WS.AVI	0	1	0	0	1	0	0	0	0	0	0	0	0	0	0	0	0	0	0	0	0	0	0	0	0	0	0	0	0	0	0	0	0	0	0	0	0	0	0
6	A-110	A_20140513-22.32_WS.AVI	0	1	0	0	0	1	1	0	0	0	0	0	0	0	0	0	0	0	0	0	0	0	0	0	0	0	0	0	0	0	0	0	0	0	0	0	0	0	0
6	A-110	A_20140514-23.49_WS.AVI	0	0	1	0	0	0	0	0	0	0	1	0	0	0	0	0	0	0	0	0	0	0	0	0	0	0	0	0	0	0	0	0	0	0	0	0	0	0	0
6	A-110	A_20140517-02.57a_WS.AVI	0	1	0	0	0	0	1	0	0	0	0	0	0	0	0	0	0	0	0	0	0	0	0	0	0	0	0	0	0	0	0	0	0	0	0	0	0	0	0
6	A-110	A_20140517-02.57b_WS.AVI	0	1	0	0	0	0	0	0	0	0	0	0	0	0	0	0	0	0	0	0	0	0	0	0	0	0	0	0	0	0	0	0	0	0	0	0	0	0	0
6	A-110	A_20140519-21.46_WS.AVI	0	0	0	0	1	0	0	0	0	0	0	0	0	0	0	0	0	0	0	0	0	0	0	0	0	0	0	0	0	0	0	0	0	0	0	0	0	0	0
6	A-110	A_20140519-22.42_WS.AVI	0	1	0	0	0	0	0	0	0	0	0	0	0	0	0	0	0	0	0	0	0	0	0	0	0	0	0	0	0	0	0	0	0	0	0	0	0	0	0
6	B-111	B_20140514-20.48_WS.AVI	0	1	0	0	0	0	0	0	0	0	0	0	0	0	0	0	0	0	0	0	0	0	0	0	0	0	0	0	0	0	0	0	0	0	0	0	0	0	0
6	B-111	B_20140518-00.50a_WS.AVI	0	1	0	0	0	0	0	0	0	0	1	0	0	0	1	0	0	0	0	0	0	0	0	0	0	0	0	0	0	0	0	0	0	0	0	0	0	0	0
6	B-111	B_20140518-00.50b_WS.AVI	0	1	0	0	0	0	0	0	0	0	0	0	0	0	1	0	0	0	0	0	0	0	0	1	0	0	0	0	0	1	0	0	0	0	0	0	0	0	0
6	B-111	B_20140518-00.51a_WS.AVI	0	1	0	0	0	0	1	0	0	0	1	0	0	0	1	0	0	0	0	0	0	0	0	1	0	0	1	0	0	1	0	0	0	0	0	0	0	0	0
6	B-111	B_20140518-00.51b_WS.AVI	0	1	0	0	0	1	0	0	0	0	0	0	0	0	0	0	0	0	0	0	0	0	0	0	0	0	0	0	0	0	0	0	0	0	0	0	0	0	0
6	B-111	B_20140518-00.52_WS.AVI	0	1	0	0	0	0	0	0	0	0	1	0	0	0	0	0	0	0	0	0	0	0	0	0	0	0	0	0	0	0	0	0	0	0	0	0	0	0	0
6	D-113	D_20140507-21.51_WS.AVI	0	1	0	0	0	1	0	0	0	0	0	0	0	0	1	0	0	0	0	0	0	0	0	0	0	0	0	0	0	0	0	0	0	0	0	0	0	0	0
6	D-113	D_20140507-21.52_WS.AVI	0	1	0	0	0	1	0	0	0	0	1	0	0	0	0	0	0	0	0	0	0	0	0	0	0	0	0	0	0	0	0	0	0	0	0	0	0	0	0
6	D-113	D_20140511-19.02a_WS.AVI	0	1	0	1	0	1	0	0	0	0	0	0	0	0	0	0	0	0	0	0	0	0	0	0	0	0	0	0	0	0	0	0	0	0	0	0	0	0	0
6	D-113	D_20140511-19.02b_WS.AVI	0	1	1	0	0	1	0	0	0	0	1	1	0	0	1	0	0	0	0	0	0	0	0	0	0	0	0	0	0	0	0	0	0	0	0	0	0	0	0
6	D-113	D_20140512-21.36_WS.AVI	0	1	0	0	0	1	0	0	0	0	0	0	0	0	1	0	0	0	0	0	0	0	0	0	0	0	0	0	0	0	0	0	0	0	0	0	0	0	0
6	D-113	D_20140512-21.37a_WS.AVI	0	1	1	0	0	1	0	0	0	0	0	0	0	0	1	0	0	0	0	0	0	0	0	0	0	0	0	0	0	0	0	0	0	0	0	0	0	0	0
6	D-113	D_20140512-21.37b_WS.AVI	0	1	0	1	0	1	0	0	0	0	0	0	0	0	1	0	0	0	0	0	0	0	0	0	0	0	0	0	0	0	0	0	0	0	0	0	0	0	0
6	D-113	D_20140512-21.38a_WS.AVI	0	1	1	1	0	1	0	0	0	0	1	0	0	0	0	0	0	0	0	0	0	0	0	0	0	0	0	0	0	0	0	0	0	0	0	0	0	0	0
6	D-113	D_20140512-21.38b_WS.AVI	0	1	0	0	0	1	0	0	0	0	0	0	0	0	1	0	0	0	0	0	0	0	0	0	0	0	0	0	0	0	0	0	0	0	0	0	0	0	0
6	D-113	D_20140514-21.12_WS.AVI	0	1	1	0	0	1	0	0	0	0	0	0	0	0	0	0	0	0	0	0	0	0	0	0	0	0	0	0	0	0	0	0	0	0	0	0	0	0	0
6	D-113	D_20140521-02.57a_WS.AVI	0	1	0	0	0	1	0	0	0	0	0	0	0	0	0	0	0	0	0	0	0	0	0	0	0	0	0	0	0	0	0	0	0	0	0	0	0	0	0
6	D-113	D_20140521-02.57b_WS.AVI	0	1	0	0	0	1	0	0	0	0	0	0	0	0	0	0	0	0	0	0	0	0	0	0	0	0	0	0	0	0	0	0	0	0	0	0	0	0	0
6	D-113	D_20140521-02.58_WS.AVI	0	1	0	0	0	1	0	0	0	0	0	0	0	0	0	0	0	0	0	0	0	0	0	0	1	0	0	0	0	0	0	0	0	0	0	0	0	0	0
6	E-114	E_20140511-18.54a_WS.AVI	0	1	1	0	0	1	0	0	0	0	0	0	0	0	0	0	0	0	0	0	0	0	0	0	0	0	0	0	0	0	0	0	0	0	0	0	0	0	0
6	E-114	E_20140511-18.54b_WS.AVI	0	1	1	0	0	1	0	0	0	0	0	0	0	0	0	0	0	0	0	0	0	0	0	0	0	0	0	0	0	0	0	0	0	0	0	0	0	0	0
6	E-114	E_20140513-23.13_WS.AVI	0	0	1	0	0	1	0	0	0	0	1	0	0	0	0	0	0	0	0	0	0	0	0	0	0	0	0	0	0	0	0	0	0	0	0	0	0	0	0
6	E-114	E_20140516-23.11_WS.AVI	0	1	0	0	0	0	0	0	0	0	0	0	0	0	0	0	0	0	0	0	0	0	0	0	0	0	0	0	0	0	0	0	0	0	0	0	0	0	0
6	E-114	E_20140521-02.55_WS.AVI	0	1	1	0	0	1	0	0	0	0	0	0	0	0	0	0	0	0	0	0	0	0	0	0	0	0	0	0	0	0	0	0	0	0	0	0	0	0	0
6	G-116	G_20140512-02.37_WS.AVI	0	0	0	0	1	0	0	0	0	0	0	0	0	0	0	0	0	0	0	0	0	0	0	0	0	0	0	0	0	0	0	0	0	0	0	0	0	0	0
6	G-116	G_20140512-22.53a_WS.AVI	0	1	0	0	0	1	0	0	0	0	0	0	0	0	0	0	0	0	0	0	0	0	0	0	0	0	0	0	0	0	0	0	0	0	0	0	0	0	0
6	G-116	G_20140512-22.53b_WS.AVI	0	1	0	0	0	1	0	0	0	0	0	0	0	0	1	0	0	0	0	0	0	0	0	0	0	0	0	0	0	0	0	0	0	0	0	0	0	0	0
6	G-116	G_20140519-22.10_WS.AVI	0	1	0	0	0	0	0	0	0	0	0	0	0	0	0	0	0	0	0	0	0	0	0	0	0	0	0	0	0	0	0	0	0	0	0	0	0	0	0
6	G-116	G_20140520-01.57_WS.AVI	0	1	1	0	0	1	0	0	0	0	0	0	0	0	0	0	0	0	0	0	0	0	0	0	0	0	0	0	0	0	0	0	0	0	0	0	0	0	0
6	G-116	G_20140520-01.59_WS.AVI	0	1	0	0	0	0	0	0	0	0	0	0	0	0	0	0	0	0	0	0	0	0	0	0	0	0	0	0	0	0	0	0	0	0	0	0	0	0	0
6	G-116	G_20140520-02.00_WS.AVI	1	0	0	0	0	0	0	0	0	0	0	0	0	0	0	0	0	0	0	0	0	0	0	0	0	0	0	0	0	0	0	0	0	0	0	0	0	0	0
6	H-117	H_20140512-02.37_WS.AVI	0	1	1	0	0	0	0	0	0	0	1	0	0	0	0	0	0	0	0	0	0	0	0	0	0	0	0	0	0	0	0	0	0	0	0	0	0	0	0
6	H-117	H_20140514-00.08_WS.AVI	0	0	1	0	0	0	0	0	0	0	0	0	0	0	0	0	0	0	0	0	0	0	0	0	0	0	0	0	0	0	0	0	0	0	0	0	0	0	0
6	H-117	H_20140518-03.37_WS.AVI	0	1	1	0	0	0	1	0	0	0	1	0	0	0	0	0	0	0	0	0	0	0	0	0	0	0	0	0	0	0	0	0	0	0	0	0	0	0	0
6	I-118	I_20140512-04.08_WS.AVI	0	1	1	0	0	0	0	0	0	0	1	0	0	0	0	0	0	0	0	0	0	0	0	0	0	0	0	0	0	0	0	0	0	0	0	0	0	0	0
6	I-118	I_20140512-04.09_WS.AVI	0	1	1	0	1	0	0	0	0	0	1	0	0	0	0	0	0	0	0	0	0	0	0	0	0	0	0	0	0	0	0	0	0	0	0	0	0	0	0
6	J-119	J_20140512-02.50_WS.AVI	0	0	0	0	1	0	0	0	0	0	0	0	0	0	0	0	0	0	0	0	0	0	0	0	0	0	0	0	0	0	0	0	0	0	0	0	0	0	0
6	J-119	J_20140512-04.08_WS.AVI	0	1	0	0	0	1	0	0	0	0	0	0	0	0	0	0	0	0	0	0	0	0	0	0	0	0	0	0	0	0	0	0	0	0	0	0	0	0	0
6	J-119	J_20140512-04.09_WS.AVI	0	1	0	0	0	1	1	0	0	0	0	0	0	0	0	0	0	0	0	0	0	0	0	0	0	0	0	0	0	0	0	0	0	0	0	0	0	0	0
6	J-119	J_20140518-03.47a_WS.AVI	0	1	0	0	0	1	0	0	0	0	1	0	0	0	1	0	0	0	0	0	0	0	0	1	0	0	0	0	0	1	0	0	0	0	0	0	0	0	0
6	J-119	J_20140518-03.47b_WS.AVI	0	1	0	0	0	0	0	0	0	0	1	0	0	0	1	0	0	0	0	0	0	0	0	0	0	0	0	0	0	1	0	0	0	0	0	0	0	1	0
6	J-119	J_20140518-03.48a_WS.AVI	0	1	0	0	0	0	0	0	0	0	0	0	0	0	1	0	0	0	0	0	0	0	0	1	0	0	0	0	0	0	0	0	0	0	0	0	0	0	0
6	J-119	J_20140518-03.48b_WS.AVI	0	1	1	0	0	0	0	0	0	0	0	0	0	0	0	0	0	0	0	0	0	0	0	0	0	0	0	0	0	0	0	0	0	0	0	0	0	1	0
6	J-119	J_20140518-22.44_WS.AVI	0	1	0	0	0	0	0	0	0	0	0	0	0	0	1	0	0	0	0	0	0	0	0	0	0	0	0	0	0	0	0	0	0	0	0	0	0	0	0
6	J-119	J_20140518-22.45_WS.AVI	0	1	0	0	0	1	0	0	0	0	0	0	0	0	0	0	0	0	0	0	0	0	0	0	0	0	0	0	0	0	0	0	0	0	0	0	0	0	0
7	3	03_20140526-22.22_WS.AVI	0	1	0	0	0	0	0	0	0	0	0	0	0	0	1	0	0	0	0	0	0	0	0	0	0	0	0	0	0	0	0	0	0	0	0	0	0	0	0
7	4	04-20140523-06.24_WS.AVI	0	1	1	0	0	0	0	0	0	0	0	0	0	0	0	0	0	0	0	0	0	0	0	0	0	0	0	0	0	0	0	0	0	0	0	0	0	0	0
7	4	04-20140523-22.23a_WS.AVI	0	1	1	0	0	1	0	0	0	0	0	1	0	0	0	0	0	0	0	0	0	0	0	0	0	0	0	0	0	0	0	0	0	0	0	0	0	0	0
7	4	04-20140523-22.23b_WS.AVI	0	1	1	0	0	0	0	0	0	0	1	0	0	0	0	0	0	0	0	0	0	0	0	0	0	0	0	0	0	0	0	0	0	0	0	0	0	0	0
7	4	04-20140526-00.15_WS.AVI	0	1	1	0	0	1	0	0	0	0	1	0	0	0	0	0	0	0	0	0	0	0	0	0	0	0	0	0	0	0	0	0	0	0	0	0	1	0	0
7	4	04-20140526-00.16_WS.AVI	0	1	1	0	0	0	0	0	0	0	1	0	0	0	0	0	1	0	0	0	0	0	0	0	0	0	1	0	0	0	0	0	0	0	0	1	1	0	0
7	4	04-20140526-04.58_WS.AVI	0	1	1	0	0	1	1	0	0	0	0	0	0	0	0	0	0	0	0	0	0	0	0	0	0	0	0	0	0	0	0	0	0	0	0	0	0	0	0
7	4	04-20140527-22.44_WS.AVI	0	1	1	0	0	0	1	0	0	0	1	0	0	0	0	0	0	0	0	0	0	0	0	0	0	0	0	0	0	0	0	0	0	0	0	0	0	0	0
7	4	04-20140527-23.21_WS.AVI	0	1	1	1	0	0	0	0	0	0	1	0	0	0	0	0	0	0	0	0	0	0	0	0	0	0	0	0	0	0	0	0	0	0	0	0	1	0	0
7	4	04-20140530-02.17_WS.AVI	0	1	0	0	0	1	0	0	0	0	1	0	0	0	0	0	0	0	0	0	0	0	0	0	0	0	0	0	0	0	0	0	0	0	0	0	0	0	0
7	4	04-20140601-01.30_WS.AVI	0	1	0	0	0	1	1	0	0	0	1	0	0	0	0	0	1	0	0	0	0	0	0	0	0	0	0	0	0	0	0	0	0	0	0	0	1	0	0
7	4	04-20140601-01.31a_WS.AVI	0	1	0	0	0	1	0	0	0	0	1	0	0	0	0	0	0	0	0	0	0	0	0	0	0	0	0	0	0	0	0	0	0	0	0	0	0	0	0
7	4	04-20140601-01.31b_WS.AVI	0	1	0	0	0	0	0	0	0	0	0	0	0	0	0	0	0	0	0	0	0	0	0	0	0	0	1	0	0	0	0	0	0	0	0	0	0	0	0
7	6	06_20140601-21.24_WS.AVI	0	1	0	0	0	1	0	0	0	0	0	0	0	0	1	0	0	0	0	0	0	0	0	0	0	0	0	0	0	0	0	0	0	0	0	0	0	0	0
7	6	06_20140601-21.25_WS.AVI	0	1	0	0	0	0	0	0	0	0	0	0	0	0	0	0	0	0	0	0	1	0	0	0	0	0	0	0	0	0	0	0	0	0	0	0	0	0	0
7	7	07_20140530-00.07_WS.AVI	0	1	0	0	0	0	0	0	0	0	1	0	0	0	0	0	0	0	0	0	0	0	0	0	0	0	0	0	0	0	0	0	0	0	0	0	0	0	0
7	7	07_20140530-00.38_WS.AVI	0	1	0	0	0	0	1	0	0	0	1	0	0	0	0	0	0	0	0	0	0	0	0	0	0	0	0	0	0	0	0	0	0	0	0	0	0	0	0
7	7	07_20140531-23.08_WS.AVI	0	1	0	0	0	0	0	0	0	0	0	0	0	0	0	0	0	0	0	0	0	0	0	0	0	0	0	0	0	0	0	0	0	0	0	0	0	0	0
7	11	11_20140525-05.43_WS.AVI	0	0	0	0	0	0	0	0	0	0	0	0	0	0	0	0	0	0	0	0	1	0	0	0	0	0	0	0	0	0	0	0	0	0	0	0	0	0	0
7	11	11_20140525-05.44_WS.AVI	0	1	0	0	0	0	0	0	0	0	0	0	0	0	0	0	0	0	0	0	0	0	0	0	0	0	0	0	0	0	0	0	0	0	0	0	0	0	0
7	12	12_20140521-21.44_WS.AVI	0	0	1	0	0	0	0	0	0	0	0	0	0	0	0	0	0	0	0	0	0	0	0	0	0	0	0	0	0	0	0	0	0	0	0	0	0	0	0
7	16	16_20140522-04.18_WS.ASF	0	1	0	0	0	0	0	0	0	0	1	0	0	0	0	0	0	0	0	0	0	0	0	0	0	0	0	0	0	0	0	0	0	0	0	0	0	0	0
7	17	17_20140602-20.21_WS.AVI	0	1	0	1	0	0	0	0	0	0	1	0	0	0	0	0	0	0	0	0	0	0	0	0	0	0	0	0	0	0	0	0	0	0	0	0	0	0	0
7	20	20_20140527-02.17_WS.AVI	0	1	0	0	0	1	0	0	0	0	0	0	0	0	0	0	0	0	1	0	0	0	0	0	0	0	0	0	0	0	0	0	0	0	0	0	0	0	0
7	20	20_20140527-02.19_WS.AVI	0	1	0	0	0	0	0	0	0	0	0	0	0	0	0	0	0	0	0	0	0	0	0	0	0	0	0	0	0	0	0	0	0	0	0	0	0	0	0
7	20	20_20140601-21.27_WS.AVI	0	1	0	0	0	0	0	0	0	0	0	0	0	0	0	0	0	0	1	0	0	0	0	0	0	0	0	0	0	0	0	0	0	0	0	0	0	0	0
7	20	20_20140601-21.28_WS.AVI	0	1	0	0	0	1	0	0	0	0	0	0	0	0	0	0	0	0	1	0	0	0	0	0	0	0	0	0	0	0	0	0	0	0	0	0	0	0	0
7	22	22_20140524-03.29_WS.AVI	0	0	1	0	0	0	0	0	0	0	0	0	0	0	0	0	0	0	0	0	0	0	0	0	0	0	0	0	0	0	0	0	0	0	0	0	0	0	0
7	22	22_20140601-03.37_WS.AVI	0	0	1	0	0	0	0	0	0	0	1	0	0	0	0	0	0	0	0	0	0	0	0	0	0	0	0	0	0	0	0	0	0	0	0	0	0	0	0
7	23	23_20140529-21.27_WS.AVI	0	1	0	0	0	1	0	0	0	0	0	0	0	0	0	0	0	0	0	0	0	0	0	0	0	0	0	0	0	0	0	0	0	0	0	0	0	0	0
7	23	23_20140529-21.28_WS.AVI	0	1	0	0	0	1	0	0	0	0	0	0	0	0	0	0	0	0	0	0	0	0	0	0	0	0	0	0	0	0	0	0	0	0	0	0	0	0	0
7	24	24_20140527-05.14_WS.AVI	0	1	0	0	0	0	0	0	0	0	0	0	0	0	0	0	0	0	0	0	0	0	0	0	0	0	0	0	0	0	0	0	0	0	0	0	0	0	0
7	24	24_20140527-05.34_WS.AVI	0	0	1	0	0	0	1	0	0	0	1	0	1	0	0	0	0	0	0	0	0	0	0	0	0	0	0	0	0	0	0	0	0	0	0	0	0	0	0
7	24	24_20140527-05.36a_WS.AVI	0	1	1	0	1	0	0	0	0	0	1	0	0	0	0	0	0	0	0	0	0	0	0	0	0	0	0	0	0	0	0	0	0	0	0	0	0	0	0
7	24	24_20140527-05.36b_WS.AVI	0	1	0	0	0	0	0	0	0	0	0	0	0	0	0	0	0	0	0	0	0	0	0	0	0	0	0	0	0	0	0	0	0	0	0	0	0	0	0
7	26	26_20140528-08.38_WS.AVI	0	0	1	0	0	0	0	0	0	0	0	0	0	0	0	0	0	0	0	0	0	0	0	0	0	0	0	0	0	0	0	0	0	0	0	0	0	0	0
7	26	26_20140528-22.36_WS.AVI	0	1	0	0	0	0	0	0	0	0	0	0	0	0	0	0	0	0	0	0	0	0	0	0	0	0	0	0	0	0	0	0	0	0	0	0	0	0	0
7	27	27_20140526-20.34_WS.AVI	0	0	1	0	0	0	0	0	0	0	0	0	0	0	0	0	0	0	0	0	0	0	0	0	0	0	0	0	0	0	0	0	0	0	0	0	0	0	0
7	27	27_20140601-21.38_WS.AVI	0	1	1	0	0	1	0	0	0	0	0	0	0	0	0	0	0	0	0	0	0	0	0	0	0	0	0	0	0	0	0	0	0	0	0	0	0	0	0
7	28	28_20140528-00.10_WS.AVI	0	1	0	0	0	1	0	0	0	0	0	0	0	0	0	0	0	0	0	0	0	0	0	0	0	0	0	0	0	0	0	0	0	0	0	0	0	0	0
7	28	28_20140603-04.15_WS.AVI	0	1	1	0	0	0	0	0	0	0	0	0	0	0	0	0	0	0	0	0	0	0	0	0	0	0	0	0	0	0	0	0	0	0	0	0	0	0	0
7	28	28_20140604-02.11_WS.AVI	0	1	0	0	0	0	0	0	0	0	1	0	0	0	0	0	0	0	0	0	0	0	0	0	0	0	0	0	0	0	0	0	0	0	0	0	0	0	0
7	32	32_20140602-21.30_WS.AVI	0	1	0	0	0	1	0	0	0	0	0	0	0	0	0	0	0	0	0	0	0	0	0	0	0	0	0	0	0	0	0	0	0	0	0	0	0	0	0
7	32	32_20140602-21.31_WS.AVI	0	1	0	0	0	1	0	0	0	0	1	0	0	0	0	0	0	0	0	0	0	0	0	0	0	0	0	0	0	0	0	0	0	0	0	0	0	0	0
7	32	32_20140602-21.32_WS.AVI	0	1	0	0	0	0	0	0	0	0	1	0	0	0	0	0	0	0	0	0	0	0	0	0	0	0	0	0	0	0	0	0	0	0	0	0	0	0	0
7	32	32_20140603-00.19_WS.AVI	0	1	0	0	0	0	0	0	0	0	0	0	0	0	0	0	0	0	0	0	0	0	0	0	0	0	0	0	0	0	0	0	0	0	0	0	0	0	0
7	36	36_20140522-03.11_WS.AVI	0	1	1	0	0	1	0	0	0	0	1	0	0	0	0	0	0	0	0	0	0	0	0	0	0	0	0	0	0	0	0	0	0	0	0	0	0	0	0
7	36	36_20140522-03.12_WS.AVI	1	0	0	0	0	0	0	0	0	0	0	0	0	0	0	0	0	0	0	0	0	0	0	0	0	0	0	0	0	0	0	0	0	0	0	0	0	0	0
7	36	36_20140522-03.13_WS.AVI	0	1	0	0	0	0	0	0	0	0	0	0	0	0	0	0	0	0	0	0	0	0	0	0	0	0	1	0	0	0	0	0	0	0	0	0	0	0	0
7	36	36_20140522-05.46_WS.AVI	1	0	0	0	0	0	0	0	0	0	0	0	0	0	0	0	0	0	0	0	0	0	0	0	0	0	0	0	0	0	0	0	0	0	0	0	0	0	0
7	36	36_20140522-06.15_WS.AVI	0	0	1	0	0	0	0	0	0	0	0	0	0	0	0	0	0	0	0	0	0	0	0	0	0	0	0	0	0	0	0	0	0	0	0	0	0	0	0
7	36	36_20140522-20.51_WS.AVI	0	0	0	0	0	1	0	0	0	0	0	0	0	0	0	0	0	0	0	0	0	0	0	0	0	0	0	0	0	0	0	0	0	0	0	0	0	0	0
7	36	36_20140523-02.43_WS.AVI	0	1	1	0	0	0	0	0	0	0	0	0	0	0	0	0	0	0	0	0	0	0	0	0	0	0	0	0	0	0	0	0	0	0	0	0	0	0	0
7	36	36_20140525-05.46_WS.AVI	0	1	0	0	0	0	0	0	0	0	0	0	0	0	0	0	0	0	0	0	0	0	0	0	0	0	0	0	0	0	0	0	0	0	0	0	0	0	0
7	36	36_20140528-07.01_WS.AVI	0	1	1	0	0	1	0	0	0	0	0	0	0	0	0	0	0	0	0	0	0	0	0	0	0	0	0	0	0	0	0	0	0	0	0	0	1	0	0
7	37	37_20140527-02.22_WS.AVI	1	0	0	0	0	0	0	0	0	0	0	0	0	0	0	0	0	0	0	0	0	0	0	0	0	0	0	0	0	0	0	0	0	0	0	0	0	0	0
7	40	40_20140526-07.38_WS.AVI	0	1	0	0	0	1	0	0	0	0	0	0	0	0	0	0	0	0	0	0	0	0	0	0	0	0	0	0	0	0	0	0	0	0	0	0	0	0	0
7	40	40_20140526-07.39_WS.AVI	0	1	0	0	0	1	0	0	0	0	0	0	0	0	1	0	0	0	0	0	0	0	0	0	0	0	0	0	0	0	0	0	0	0	0	0	1	0	0
7	40	40_20140528-22.36_WS.AVI	0	1	0	0	0	0	0	0	0	0	1	0	0	0	0	0	0	0	0	0	0	0	0	0	0	0	0	0	0	0	0	0	0	0	0	0	0	0	0
7	42	42_20140529-04.12a_WS.ASF	0	1	1	0	0	1	0	0	0	0	0	0	0	0	1	0	0	1	0	0	0	0	0	0	0	0	0	0	0	0	0	0	0	0	0	0	0	0	0
7	42	42_20140529-04.12b_WS.ASF	0	1	1	0	0	0	0	0	0	0	0	0	0	0	0	0	0	0	0	0	0	0	0	0	0	0	0	0	0	0	0	0	0	0	0	0	0	0	0
7	45	45_20140521-22.41_WS.AVI	0	0	0	0	0	0	1	0	0	0	1	0	0	0	0	0	0	0	0	0	0	0	0	0	0	0	0	0	0	0	0	0	0	0	0	0	0	0	0
7	45	45_20140521-22.42_WS.AVI	0	1	0	0	0	0	0	0	0	0	0	0	0	0	0	0	0	0	0	0	0	0	0	0	0	0	0	0	0	0	0	0	0	0	0	0	0	0	0
7	A-110	A_20140523-20.08_WS.AVI	0	1	1	0	0	1	0	0	0	0	1	0	0	0	0	0	0	0	0	0	0	0	0	0	0	0	0	0	0	0	0	0	0	0	0	0	0	0	0
7	A-110	A_20140523-20.09_WS.AVI	1	0	0	0	0	0	0	0	0	0	0	0	0	0	0	0	0	0	0	0	0	0	0	0	0	0	0	0	0	0	0	0	0	0	0	0	0	0	0
7	A-110	A_20140525-22.14_WS.AVI	0	1	0	0	0	0	0	0	0	0	0	0	0	0	0	0	0	0	0	0	0	0	0	0	0	0	0	0	0	0	0	0	0	0	0	0	0	0	0
7	A-110	A_20140525-22.15a_WS.AVI	0	0	0	0	0	0	0	0	0	0	0	0	0	0	0	1	0	0	0	0	0	0	0	0	0	0	0	0	0	0	0	0	0	0	0	0	0	0	0
7	A-110	A_20140525-22.15b_WS.AVI	1	0	0	0	0	0	0	0	0	0	0	0	0	0	0	0	0	0	0	0	0	0	0	0	0	0	0	0	0	0	0	0	0	0	0	0	0	0	0
7	A-110	A_20140525-22.16_WS.AVI	0	1	0	0	0	0	1	0	0	0	0	0	0	0	0	1	0	0	0	0	0	0	0	0	0	0	0	0	0	0	0	0	0	0	0	0	0	0	0
7	A-110	A_20140525-22.17_WS.AVI	0	1	0	0	0	0	1	0	0	0	0	0	0	0	0	0	0	0	0	0	0	0	0	0	0	0	0	0	0	0	0	0	0	0	0	0	0	0	0
7	A-110	A_20140525-22.18a_WS.AVI	0	1	0	0	0	0	0	0	0	0	0	0	0	0	0	0	1	0	0	0	0	0	0	0	0	0	0	0	0	0	0	0	0	0	0	1	0	0	0
7	A-110	A_20140525-22.18b_WS.AVI	0	1	0	0	0	0	0	0	0	0	0	0	0	0	0	1	0	0	0	0	0	0	0	0	0	0	0	0	0	0	0	0	0	1	0	0	0	0	0
7	A-110	A_20140525-22.19_WS.AVI	0	1	0	0	0	0	0	0	0	0	0	0	0	0	0	1	0	0	0	0	0	0	0	0	0	0	0	0	0	0	0	0	0	0	0	0	1	0	0
7	A-110	A_20140525-22.20_WS.AVI	0	1	0	0	0	0	0	0	0	0	0	0	0	0	0	1	0	0	0	0	0	0	0	1	0	0	0	0	0	0	0	0	0	0	0	1	0	0	0
7	A-110	A_20140525-22.21_WS.AVI	0	1	0	0	0	0	0	0	0	0	0	0	0	0	0	0	1	0	0	0	0	0	0	0	0	0	0	0	0	0	0	0	0	0	0	0	0	0	0
7	A-110	A_20140525-22.22_WS.AVI	0	1	0	0	0	0	0	0	0	0	0	0	0	0	0	1	0	0	0	0	0	0	0	0	0	0	0	0	0	0	0	0	0	0	0	0	0	0	0
7	A-110	A_20140525-22.23_WS.AVI	0	1	0	0	0	0	0	0	0	0	0	0	0	0	0	0	0	0	0	0	0	0	0	0	0	0	0	0	0	0	0	0	0	0	0	0	0	0	0
7	A-110	A_20140525-22.24_WS.AVI	0	1	0	0	0	0	0	0	0	0	0	0	0	0	0	0	0	0	0	0	0	0	0	0	0	0	0	0	0	0	0	0	0	0	0	0	0	0	0
7	A-110	A_20140525-22.29_WS.AVI	0	1	0	0	0	1	0	0	0	0	0	0	0	0	0	0	0	0	0	0	0	0	0	0	0	0	0	0	0	0	0	0	0	0	0	0	0	0	0
7	A-110	A_20140525-22.30_WS.AVI	0	1	0	0	0	0	0	0	0	0	0	0	0	0	0	0	0	0	0	0	0	0	0	0	0	0	0	0	0	0	0	0	0	0	0	0	0	0	0
7	A-110	A_20140525-22.31a_WS.AVI	0	1	0	0	0	0	0	0	0	0	0	0	0	0	0	1	0	0	0	0	0	0	0	0	0	0	0	0	0	0	0	0	0	0	0	0	0	0	0
7	A-110	A_20140525-22.31b_WS.AVI	0	0	0	0	0	0	0	0	0	0	0	0	0	0	0	0	0	0	0	0	0	0	0	0	0	0	0	0	0	0	0	1	0	0	1	0	0	0	0
7	A-110	A_20140525-22.33_WS.AVI	0	1	0	0	0	1	0	0	0	0	0	0	0	0	0	0	0	0	0	0	0	0	0	0	0	0	0	0	0	0	0	0	0	0	0	0	0	0	0
7	A-110	A_20140525-22.34a_WS.AVI	0	1	0	0	0	0	0	0	0	0	0	0	0	0	0	0	0	0	0	0	0	0	0	0	0	0	0	0	0	0	0	0	0	0	0	0	0	0	0
7	A-110	A_20140525-22.34b_WS.AVI	0	1	0	0	0	1	0	0	0	0	0	0	0	0	0	0	0	0	0	0	0	0	0	0	0	0	0	0	0	0	0	0	0	0	0	0	0	0	0
7	A-110	A_20140525-22.35_WS.AVI	0	1	1	0	0	0	0	0	0	0	0	0	0	0	0	0	0	0	0	0	0	0	0	0	0	0	0	0	0	0	0	0	0	0	0	0	0	0	0
7	A-110	A_20140529-02.56_WS.AVI	1	0	0	0	0	0	0	0	0	0	0	0	0	0	0	0	0	0	0	0	0	0	0	0	0	0	0	0	0	0	0	0	0	0	0	0	0	0	0
7	A-110	A_20140529-02.57_WS.AVI	0	0	0	0	0	0	0	0	0	0	0	0	0	0	0	1	0	0	0	0	0	0	0	0	0	0	0	0	0	0	0	0	0	0	0	0	0	0	0
7	A-110	A_20140529-03.00_WS.AVI	0	0	0	0	0	0	0	0	0	0	0	0	0	0	0	1	0	0	0	0	0	0	0	0	0	0	0	0	0	0	0	0	0	0	0	0	0	0	0
7	A-110	A_20140529-03.01a_WS.AVI	0	0	0	0	0	0	0	0	0	0	0	0	0	0	0	1	0	0	0	0	0	0	0	0	0	0	0	0	0	0	0	0	0	0	0	0	0	0	0
7	A-110	A_20140529-03.01b_WS.AVI	0	0	0	0	0	0	0	0	0	0	0	0	0	0	0	1	0	0	0	0	0	0	0	0	0	0	0	0	0	0	0	0	0	0	0	0	0	0	0
7	A-110	A_20140529-03.02_WS.AVI	0	1	0	0	0	1	0	0	0	0	0	0	0	0	0	0	0	0	0	0	0	0	0	0	0	0	0	0	0	0	0	0	0	0	0	0	0	0	0
7	A-110	A_20140529-03.06a_WS.AVI	0	1	0	0	0	0	0	0	0	0	0	0	0	0	0	0	0	0	0	0	0	0	0	0	0	0	0	0	0	0	0	0	0	0	0	0	0	0	0
7	A-110	A_20140529-03.06b_WS.AVI	0	1	0	0	0	0	0	0	0	0	0	0	0	0	0	0	0	0	0	0	0	0	0	0	0	0	0	0	0	0	0	0	0	0	0	0	0	0	0
7	A-110	A_20140529-03.07_WS.AVI	0	1	0	0	0	0	1	0	0	0	0	0	0	0	0	0	0	0	0	0	0	0	0	0	0	0	0	0	0	0	0	0	0	0	0	0	0	0	0
7	A-110	A_20140529-21.39_WS.AVI	0	1	0	0	0	1	0	0	0	0	0	0	0	0	0	0	0	0	0	0	0	0	0	0	0	0	0	0	0	0	0	0	0	0	0	0	0	0	0
7	A-110	A_20140601-01.52a_WS.AVI	0	1	0	0	0	1	0	0	0	0	1	0	0	0	0	0	0	0	0	0	0	0	0	0	0	0	0	0	0	0	0	0	0	0	0	0	0	0	0
7	A-110	A_20140601-01.52b_WS.AVI	0	0	1	0	0	0	0	0	0	0	0	0	0	0	0	0	0	0	0	0	0	0	0	0	0	0	0	0	0	0	0	0	0	0	0	0	0	0	0
7	A-110	A_20140601-06.37a_WS.AVI	0	1	0	0	0	0	1	0	0	0	0	0	0	0	0	0	0	0	0	0	0	0	0	0	0	0	0	0	0	0	0	0	0	0	0	0	0	0	0
7	A-110	A_20140601-06.37b_WS.AVI	0	1	0	0	0	0	0	0	0	0	0	0	0	0	0	0	0	0	0	0	0	0	0	0	0	0	0	0	0	0	0	0	0	0	0	0	0	0	0
7	A-110	A_20140601-06.39_WS.AVI	0	1	0	0	0	0	0	0	0	0	0	0	0	0	0	0	0	0	1	0	0	0	0	0	0	0	0	0	0	0	0	0	0	0	0	1	0	0	0
7	A-110	A_20140601-06.41_WS.AVI	0	1	0	0	0	0	1	0	0	0	0	0	0	0	0	0	0	0	0	0	0	0	0	0	0	0	0	0	0	0	0	0	0	0	0	0	0	0	0
7	A-110	A_20140601-06.42_WS.AVI	0	1	1	0	0	0	0	0	0	0	1	0	0	0	0	0	0	0	0	0	1	0	0	0	0	0	0	0	0	0	0	0	0	0	0	0	0	0	0
7	A-110	A_20140601-06.43_WS.AVI	0	0	1	0	0	0	0	0	0	0	0	0	0	0	0	0	0	0	0	0	0	0	0	0	0	0	0	0	0	0	0	0	0	0	0	0	0	0	0
7	A-110	A_20140601-06.44_WS.AVI	0	1	0	0	0	0	0	0	0	0	0	0	0	0	1	0	0	0	0	0	0	0	0	0	0	0	0	0	0	0	0	0	0	0	0	0	0	0	0
7	A-110	A_20140601-06.45a_WS.AVI	0	0	0	0	0	0	0	0	0	0	0	0	0	0	0	1	0	0	0	0	0	0	0	0	0	0	0	0	0	0	0	0	0	0	0	0	0	0	0
7	A-110	A_20140601-06.45b_WS.AVI	0	1	0	0	0	0	0	0	0	0	1	0	0	0	0	0	0	0	1	0	0	0	0	0	0	0	0	0	0	0	0	0	0	0	0	0	0	0	0
7	A-110	A_20140601-06.46_WS+ub.AVI	0	1	0	0	0	0	0	0	0	0	0	0	0	0	0	0	0	0	0	0	0	0	0	0	0	0	0	0	0	0	0	0	0	0	0	1	0	0	0
7	A-110	A_20140601-06.58_WS.AVI	0	1	0	0	0	0	0	0	0	0	0	0	0	0	0	1	0	0	0	0	0	0	0	1	0	0	0	0	0	0	0	0	0	0	0	0	0	0	0
7	A-110	A_20140601-07.20_WS.AVI	0	1	0	0	0	1	0	0	0	0	1	0	0	0	0	0	0	0	0	0	0	0	0	0	0	0	0	0	0	0	0	0	0	0	0	0	0	0	0
7	A-110	A_20140601-07.21_WS.AVI	0	1	0	0	0	1	0	0	0	0	0	0	0	0	0	0	0	0	0	0	0	0	0	0	0	0	0	0	0	0	0	0	0	0	0	0	0	0	0
7	A-110	A_20140601-20.22_WS.AVI	0	1	0	0	0	0	0	0	0	0	0	0	0	0	0	1	0	0	0	0	0	0	0	0	0	0	0	0	0	0	0	0	0	0	1	0	1	0	1
7	A-110	A_20140601-20.23a_WS.AVI	0	1	1	0	0	0	1	0	0	0	0	0	0	0	0	0	0	0	0	0	0	0	0	0	0	0	0	0	0	0	0	0	0	0	0	0	0	0	0
7	A-110	A_20140601-20.23b_WS.AVI	0	1	0	0	0	0	0	0	0	0	0	0	0	0	0	0	0	0	0	0	1	0	0	0	0	0	0	0	0	0	0	0	0	0	0	0	0	0	0
7	A-110	A_20140601-20.24a_WS.AVI	0	1	0	0	0	1	0	0	0	0	0	0	0	0	0	0	0	0	0	0	0	0	0	0	0	0	0	0	0	0	0	0	0	0	0	0	0	0	0
7	A-110	A_20140601-20.24b_WS.AVI	0	1	0	0	0	1	0	0	0	0	0	0	0	0	0	0	0	0	0	0	0	0	0	0	0	0	0	0	0	0	0	0	0	0	0	0	0	0	0
7	A-110	A_20140601-20.25a_WS.AVI	0	1	1	0	0	1	0	0	0	0	1	0	0	0	0	0	0	0	0	0	0	0	0	1	0	0	0	0	0	0	0	0	1	1	1	0	0	0	0
7	A-110	A_20140601-20.25b_WS.AVI	0	1	0	0	0	0	0	0	0	0	0	0	0	0	0	0	0	0	0	0	1	0	0	0	0	0	0	0	0	0	0	0	0	0	0	0	0	0	0
7	A-110	A_20140601-20.26_WS.AVI	0	1	1	0	0	0	1	0	0	0	0	0	0	0	0	0	0	0	0	0	0	0	0	0	0	0	0	0	0	0	0	0	0	0	0	0	0	0	0
7	A-110	A_20140601-21.24a_WS.AVI	1	0	0	0	0	0	0	0	0	0	0	0	0	0	0	0	0	0	0	0	0	0	0	0	0	0	0	0	0	0	0	0	0	0	0	0	0	0	0
7	A-110	A_20140601-21.24b_WS.AVI	0	1	0	0	0	0	0	0	0	0	0	0	0	0	0	0	0	0	0	0	0	0	0	0	0	0	0	0	0	0	0	0	0	0	0	0	0	0	0
7	A-110	A_20140601-21.25_WS.AVI	0	1	0	0	0	0	0	0	0	0	0	0	0	0	0	0	0	0	0	0	0	0	0	0	0	0	0	0	0	0	0	0	0	0	0	0	0	0	0
7	A-110	A_20140601-22.50_WS.AVI	1	0	0	0	0	0	0	0	0	0	0	0	0	0	0	0	0	0	0	0	0	0	0	0	0	0	0	0	0	0	0	0	0	0	0	0	0	0	0
7	A-110	A_20140601-22.51a_WS.AVI	0	1	1	0	0	0	0	0	0	0	0	0	0	0	0	0	0	0	0	0	0	0	0	0	0	0	0	0	0	0	0	0	0	0	0	0	0	0	0
7	A-110	A_20140601-22.51b_WS.AVI	0	1	0	0	0	0	0	0	0	0	0	0	0	0	0	0	0	0	0	0	0	0	0	0	0	0	0	0	0	0	0	0	0	0	0	0	0	0	0
7	A-110	A_20140601-22.52_WS.AVI	0	1	1	0	0	0	0	0	0	0	0	0	0	0	0	0	0	0	0	0	0	0	0	0	0	0	0	0	0	0	0	0	0	0	0	0	0	0	0
7	A-110	A_20140601-22.53_WS.AVI	0	1	0	0	0	0	1	0	0	0	0	0	0	0	0	0	0	0	0	0	0	0	0	0	0	0	0	0	0	0	0	0	0	0	0	0	0	0	0
7	A-110	A_20140601-22.54_WS.AVI	0	0	1	0	0	0	0	0	0	0	0	0	0	0	0	0	0	0	0	0	0	0	0	0	0	0	0	0	0	0	0	0	0	0	0	0	0	0	0
7	B-111	B_20140522-03.47a_WS.AVI	0	1	0	0	0	1	0	0	0	0	1	0	0	0	1	0	0	0	0	0	0	0	0	0	0	0	0	0	0	0	0	0	0	0	0	0	0	0	0
7	B-111	B_20140522-03.47b_WS.AVI	0	1	0	0	0	1	1	0	0	0	1	0	0	0	0	0	0	0	0	0	0	0	0	0	0	0	0	0	0	0	0	0	0	0	0	0	0	0	0
7	D-113	D_20140527-22.35_WS.AVI	0	1	1	0	0	1	1	0	0	0	1	0	0	0	0	0	0	0	0	0	0	0	0	0	0	0	0	0	0	0	0	0	0	0	0	0	0	0	0
7	D-113	D_20140601-22.39_WS.AVI	0	1	1	0	0	1	0	0	0	0	0	0	0	0	0	0	0	0	0	0	0	0	0	0	0	0	0	0	0	0	0	0	0	0	0	0	0	0	0
7	D-113	D_20140601-22.42_WS.AVI	0	1	1	0	0	0	0	0	0	0	0	0	0	0	0	0	0	0	0	0	0	0	0	0	0	0	0	0	0	0	0	0	0	0	0	0	0	0	0
7	E-114	E_20140523-01.23_WS.AVI	0	1	0	0	0	1	0	0	0	0	1	0	0	0	0	0	0	0	0	0	0	0	0	0	0	0	1	0	0	0	0	0	0	0	0	0	0	0	0
7	E-114	E_20140523-01.24_WS.AVI	0	1	0	0	0	0	1	0	0	0	0	0	0	0	0	0	0	0	0	0	0	0	0	0	0	0	0	0	0	0	0	0	0	0	0	0	0	0	0
7	E-114	E_20140525-23.50_WS.AVI	0	1	1	0	0	0	0	0	0	0	0	0	0	0	0	0	0	0	0	0	0	0	0	0	0	0	0	0	0	0	0	0	0	0	0	0	0	0	0
7	E-114	E_20140527-03.15_WS.AVI	0	1	0	0	0	1	0	0	0	0	0	0	0	0	0	0	0	0	0	0	1	0	0	0	0	0	1	0	0	0	0	0	0	0	0	0	0	0	0
7	E-114	E_20140530-01.16_WS+ub.AVI	0	0	0	0	1	0	0	0	0	0	0	0	0	0	0	0	0	0	0	0	0	0	0	0	0	0	0	0	0	0	0	0	0	0	0	0	0	0	0
7	E-114	E_20140530-02.24_WS.AVI	0	1	0	0	0	0	0	0	0	0	1	0	0	0	0	0	0	0	0	0	1	0	0	0	0	0	0	0	0	0	0	0	0	0	0	0	0	0	0
7	E-114	E_20140530-03.34_WS.AVI	0	1	0	0	1	0	0	0	0	0	1	0	0	0	0	0	0	0	0	0	1	0	0	0	0	0	0	0	0	0	0	0	0	0	0	0	0	0	0
7	E-114	E_20140602-01.22_WS.AVI	0	1	0	0	0	0	0	0	0	0	0	0	0	0	0	0	0	0	0	0	0	0	0	0	0	0	0	0	0	0	0	0	0	0	0	0	0	0	0
7	F-115	F_20140601-19.52_WS.AVI	0	1	0	0	0	0	0	0	0	0	0	0	0	0	1	0	0	0	0	0	0	0	0	0	0	0	0	0	0	0	0	0	0	0	0	0	0	0	0
7	F-115	F_20140601-19.53_WS.AVI	0	1	0	0	0	1	0	0	0	0	1	0	0	0	1	0	0	0	1	0	0	0	0	0	0	0	0	0	0	0	0	0	0	0	0	0	0	0	0
7	G-116	G_20140521-23.33_WS.AVI	0	1	0	0	0	1	0	0	0	0	0	0	0	0	0	0	0	0	0	0	0	0	0	0	0	0	0	0	0	0	0	0	0	0	0	0	0	0	0
7	G-116	G_20140523-22.15_WS.AVI	0	0	1	0	0	0	0	0	0	0	0	0	0	0	0	0	0	0	0	0	0	0	0	0	0	0	0	0	0	0	0	0	0	0	0	0	0	0	0
7	G-116	G_20140526-00.12_WS.AVI	0	1	0	0	0	0	0	0	0	0	0	0	0	0	0	0	0	0	0	0	0	0	0	0	0	0	0	0	0	0	0	0	0	0	0	0	0	0	0
7	G-116	G_20140527-00.45_WS.AVI	0	1	0	0	0	1	0	0	0	0	0	0	0	0	0	0	0	0	0	0	0	0	0	0	0	0	0	0	0	0	0	0	0	0	0	0	0	0	0
7	G-116	G_20140530-22.27_WS.AVI	0	1	0	0	0	0	0	0	0	0	1	0	0	0	0	0	0	0	0	0	0	0	0	0	0	0	0	0	0	0	0	0	0	0	0	0	0	0	0
7	G-116	G_20140530-22.28_WS.AVI	0	1	0	0	0	0	0	0	0	0	0	0	0	0	0	0	0	0	0	0	0	0	0	0	0	0	0	0	0	0	0	0	0	0	0	0	0	0	0
7	H-117	H_20140521-23.33_WS.AVI	0	0	0	0	0	0	0	0	0	0	0	0	0	0	0	0	0	0	0	0	0	0	0	1	1	0	0	0	0	0	0	0	0	0	0	0	0	0	0
7	H-117	H_20140521-23.34_WS.AVI	0	1	0	0	0	0	0	0	0	0	0	0	0	0	0	0	0	0	0	0	0	0	0	0	1	0	0	0	0	0	0	0	0	0	0	0	0	0	0
7	H-117	H_20140524-22.57_WS.AVI	0	0	0	0	0	0	1	0	0	0	0	0	0	0	0	0	0	0	0	0	0	0	0	0	1	0	0	0	0	0	0	0	0	0	0	0	0	0	0
7	H-117	H_20140524-22.58_WS.AVI	0	1	0	0	0	0	1	0	0	0	0	0	0	0	0	0	0	0	0	0	0	0	0	0	1	0	1	0	0	0	0	0	0	0	0	0	0	0	0
7	H-117	H_20140524-22.59a_WS.AVI	0	1	1	0	0	0	0	0	0	0	0	0	0	0	0	0	0	0	0	0	0	0	0	0	0	0	1	0	0	0	0	0	0	0	0	0	0	0	0
7	H-117	H_20140524-22.59b_WS.AVI	0	0	0	0	0	0	0	0	0	0	0	0	0	0	0	0	0	0	0	0	0	0	0	0	1	0	0	0	0	0	0	0	0	0	0	0	0	0	0
7	H-117	H_20140526-00.33_WS.AVI	0	1	0	0	0	0	0	0	0	0	0	0	0	0	0	0	0	0	0	0	0	0	0	0	0	0	0	0	0	0	0	0	0	0	0	0	0	0	0
7	H-117	H_20140527-00.45a_WS.AVI	0	1	0	0	0	0	1	0	0	0	0	0	0	0	0	0	0	0	0	0	0	0	0	0	1	0	0	0	0	0	0	0	0	0	0	0	0	0	0
7	H-117	H_20140527-00.45b_WS.AVI	0	0	0	0	0	0	0	0	0	0	0	0	0	0	0	0	0	0	0	0	0	0	0	0	1	0	0	0	0	0	0	0	0	0	0	0	0	1	0
7	H-117	H_20140527-00.46_WS.AVI	0	0	0	0	1	0	1	0	0	0	0	0	0	0	0	0	0	0	0	0	0	0	0	0	1	0	1	0	0	0	0	0	0	0	0	0	0	0	0
7	I-118	I_20140526-00.12_WS.AVI	0	1	0	0	0	0	0	0	0	0	0	0	0	0	0	0	0	0	0	0	0	0	0	0	0	0	0	0	0	0	0	0	0	0	0	0	0	0	0
7	I-118	I_20140526-23.38_WS.AVI	0	0	0	0	0	0	0	0	0	0	0	0	0	0	0	0	0	0	0	0	0	0	0	0	1	0	0	0	0	0	0	0	0	0	0	0	0	0	0
7	I-118	I_20140526-23.39_WS.AVI	0	0	0	0	0	0	0	0	0	0	0	0	0	0	0	0	0	0	0	0	0	0	0	0	1	0	0	0	0	0	0	0	0	0	0	0	0	0	0
7	I-118	I_20140526-23.40_WS.AVI	0	1	0	0	0	0	0	0	0	0	0	0	0	0	0	0	0	0	0	0	0	0	1	1	0	0	0	0	0	0	0	0	0	0	0	0	0	0	0
7	I-118	I_20140530-23.19_WS.AVI	0	1	1	0	0	0	1	0	0	0	1	0	0	0	0	0	0	0	0	0	0	0	0	0	0	0	0	0	0	0	0	0	0	0	0	0	0	0	0
7	I-118	I_20140531-23.34_WS.AVI	0	1	0	0	0	0	0	0	0	0	0	0	0	0	0	0	0	0	0	0	0	0	0	0	0	0	0	0	0	0	0	0	0	0	0	0	0	0	0
7	J-119	J_20140526-00.09_WS.AVI	0	1	0	0	0	0	0	0	0	0	0	0	0	0	0	0	0	0	0	0	0	0	0	0	0	0	0	0	0	0	0	0	0	0	0	0	0	0	0
7	J-119	J_20140530-23.16_WS.AVI	0	1	0	0	0	0	0	0	0	0	0	0	0	0	0	0	0	0	0	0	0	0	0	0	0	0	0	0	0	0	0	0	0	0	0	0	0	0	0

## Sheet: LMM_LSMEAN
behaviour	value	random point
A_L	0.21	2
A_L	0.2	3
A_L	0.58	4
A_L	0.15	6
A_L	0.11	7
A_L	0.25	8
A_L	0.25	11
A_L	0.15	12
A_L	0.14	14
A_L	0.17	15
A_L	0.22	16
A_L	0.11	17
A_L	0	18
A_L	0.13	19
A_L	0.05	20
A_L	0.78	21
A_L	0.46	22
A_L	0.1	23
A_L	0.23	24
A_L	0.02	25
A_L	0.21	26
A_L	0.27	27
A_L	0.34	28
A_L	0.01	29
A_L	0	30
A_L	0.36	31
A_L	0.26	32
A_L	0.06	33
A_L	0.11	34
A_L	0.01	35
A_L	0.41	36
A_L	0.16	37
A_L	0.17	38
A_L	0.03	39
A_L	0.17	40
A_L	0.16	41
A_L	0.09	42
A_L	0.37	43
A_L	0.04	44
A_L	0.14	45
A_L	0.01	47
A_L	0.09	48
A_L	0.01	49
A_L	0.04	50
A_L	0.02	51
A_L	0.11	53
A_L	0.22	54
A_L	0.02	55
A_L	0.17	57
A_L	0	58
B_OB	0.09	2
B_OB	0.07	3
B_OB	0.21	4
B_OB	0.02	6
B_OB	0.06	7
B_OB	0.06	8
B_OB	0.1	11
B_OB	0.1	12
B_OB	0.07	14
B_OB	0.11	15
B_OB	0.11	16
B_OB	0.02	17
B_OB	0	18
B_OB	0.06	19
B_OB	0.02	20
B_OB	0.83	21
B_OB	0.19	22
B_OB	0.06	23
B_OB	0.07	24
B_OB	0	25
B_OB	0.1	26
B_OB	0.1	27
B_OB	0.09	28
B_OB	0.01	29
B_OB	0	30
B_OB	0.03	31
B_OB	0.04	32
B_OB	0.03	33
B_OB	0.06	34
B_OB	0	35
B_OB	0.07	36
B_OB	0.07	37
B_OB	0.03	38
B_OB	0.02	39
B_OB	0.07	40
B_OB	0.07	41
B_OB	0.01	42
B_OB	0.27	43
B_OB	0.01	44
B_OB	0.01	45
B_OB	0.01	47
B_OB	0.02	48
B_OB	0	49
B_OB	0.01	50
B_OB	0.01	51
B_OB	0.05	53
B_OB	0.04	54
B_OB	0.01	55
B_OB	0.03	57
B_OB	0	58
C_VB	0.06	2
C_VB	0.08	3
C_VB	0.2	4
C_VB	0.01	6
C_VB	0.04	7
C_VB	0.06	8
C_VB	0.07	11
C_VB	0.04	12
C_VB	0.06	14
C_VB	0.03	15
C_VB	0.02	16
C_VB	0.03	17
C_VB	0	18
C_VB	0	19
C_VB	0	20
C_VB	0.15	21
C_VB	0.11	22
C_VB	0.03	23
C_VB	0.08	24
C_VB	0	25
C_VB	0.1	26
C_VB	0.07	27
C_VB	0.09	28
C_VB	0.02	29
C_VB	0	30
C_VB	0.11	31
C_VB	0.04	32
C_VB	0	33
C_VB	0.02	34
C_VB	0	35
C_VB	0.08	36
C_VB	0.06	37
C_VB	0.07	38
C_VB	0.01	39
C_VB	0.02	40
C_VB	0.06	41
C_VB	0.01	42
C_VB	0.06	43
C_VB	0	44
C_VB	0.03	45
C_VB	0.01	47
C_VB	0.01	48
C_VB	0.01	49
C_VB	0.03	50
C_VB	0	51
C_VB	0.03	53
C_VB	0.04	54
C_VB	0.01	55
C_VB	0.05	57
C_VB	0	58
D_FB	0	2
D_FB	0.07	3
D_FB	0.12	4
D_FB	0.02	6
D_FB	0	7
D_FB	0.08	8
D_FB	0.14	11
D_FB	0	12
D_FB	0.01	14
D_FB	0	15
D_FB	0.01	16
D_FB	0	17
D_FB	0	18
D_FB	0.01	19
D_FB	0.03	20
D_FB	0.23	21
D_FB	0.16	22
D_FB	0	23
D_FB	0.05	24
D_FB	0	25
D_FB	0.05	26
D_FB	0	27
D_FB	0.11	28
D_FB	0.01	29
D_FB	0	30
D_FB	0.08	31
D_FB	0.01	32
D_FB	0.01	33
D_FB	0.02	34
D_FB	0	35
D_FB	0	36
D_FB	0.03	37
D_FB	0	38
D_FB	0	39
D_FB	0.01	40
D_FB	0.03	41
D_FB	0.02	42
D_FB	0.06	43
D_FB	0	44
D_FB	0.01	45
D_FB	0	47
D_FB	0	48
D_FB	0	49
D_FB	0	50
D_FB	0	51
D_FB	0	53
D_FB	0	54
D_FB	0	55
D_FB	0.01	57
D_FB	0	58
E_CB	0	2
E_CB	0	3
E_CB	0.02	4
E_CB	0	6
E_CB	0	7
E_CB	0.06	8
E_CB	0	11
E_CB	0.03	12
E_CB	0.01	14
E_CB	0	15
E_CB	0.06	16
E_CB	0.01	17
E_CB	0	18
E_CB	0.01	19
E_CB	0	20
E_CB	0.01	21
E_CB	0.01	22
E_CB	0	23
E_CB	0.01	24
E_CB	0	25
E_CB	0	26
E_CB	0	27
E_CB	0	28
E_CB	0	29
E_CB	0	30
E_CB	0.03	31
E_CB	0	32
E_CB	0	33
E_CB	0	34
E_CB	0	35
E_CB	0.04	36
E_CB	0	37
E_CB	0	38
E_CB	0	39
E_CB	0	40
E_CB	0	41
E_CB	0	42
E_CB	0.01	43
E_CB	0	44
E_CB	0	45
E_CB	0	47
E_CB	0	48
E_CB	0	49
E_CB	0	50
E_CB	0	51
E_CB	0	53
E_CB	0	54
E_CB	0	55
E_CB	0	57
E_CB	0	58
F_SI	0	2
F_SI	0.05	3
F_SI	0.07	4
F_SI	0	6
F_SI	0	7
F_SI	0	8
F_SI	0.02	11
F_SI	0	12
F_SI	0	14
F_SI	0	15
F_SI	0.02	16
F_SI	0	17
F_SI	0	18
F_SI	0	19
F_SI	0	20
F_SI	0.02	21
F_SI	0.01	22
F_SI	0	23
F_SI	0	24
F_SI	0	25
F_SI	0.01	26
F_SI	0.01	27
F_SI	0	28
F_SI	0	29
F_SI	0	30
F_SI	0	31
F_SI	0	32
F_SI	0	33
F_SI	0	34
F_SI	0	35
F_SI	0.02	36
F_SI	0	37
F_SI	0	38
F_SI	0	39
F_SI	0.02	40
F_SI	0	41
F_SI	0	42
F_SI	0.03	43
F_SI	0	44
F_SI	0	45
F_SI	0	47
F_SI	0	48
F_SI	0	49
F_SI	0	50
F_SI	0	51
F_SI	0.01	53
F_SI	0	54
F_SI	0	55
F_SI	0	57
F_SI	0	58

## Sheet: activity
activity	Locomotion	Sniffing & winding	Defecating & urinating	Vigilance behaviour	Rooting & pawing	Salt ingestion	Sucking attempt & suckling	Chewing & feeding (attempt)	Drinking	Wallowing, nibbling & stretching	Shaking	Rubbing	Scratching (one’s bottom) & rolling	Social interactions	Sexual behaviour
17:00-18:00	35	17	0	11	10	13	1	10	0	0	12	0	1	10	0
18:00-19:00	6	2	0	1	0	0	0	0	0	0	0	0	0	0	0
19:00-20:00	56	25	0	14	10	9	0	8	0	0	0	2	0	3	0
20:00-21:00	154	76	0	36	7	12	0	7	1	8	12	29	14	16	1
21:00-22:00	154	76	0	34	21	13	2	6	4	1	2	12	1	13	0
22:00-23:00	164	67	1	38	24	11	6	5	0	4	5	7	6	12	0
23:00-24:00	130	64	0	37	15	0	0	1	0	6	4	11	2	6	0
00:00-01:00	99	57	0	27	10	2	1	1	0	5	4	9	7	5	0
01:00-02:00	78	42	1	18	4	2	1	1	1	2	4	7	4	6	0
02:00-03:00	82	25	0	18	10	2	0	3	0	3	4	5	2	5	0
03:00-04:00	115	46	1	31	23	2	0	4	2	4	6	7	3	3	0
04:00-05:00	92	42	0	16	5	0	1	6	0	1	2	4	2	2	0
05:00-06:00	70	24	0	21	5	0	0	5	1	0	0	0	1	1	0
06:00-07:00	46	16	0	17	6	2	0	6	0	0	1	0	0	4	0
07:00-08:00	10	6	0	1	1	0	0	0	0	0	0	0	0	2	0
08:00-09:00	12	5	0	5	0	0	0	1	0	0	0	0	0	0	0

## Sheet: GAM
random point	date_time	activity	Locomotion	Sniffing & winding	Defecating & urinating	Vigilance behaviour	Rooting & pawing	Salt ingestion	Sucking attempt & suckling	Chewing & feeding (attempt)	Drinking	Wallowing, nibbling & stretching	Shaking	Rubbing	Scratching (one’s bottom) & rolling	Social interaction	Sexual behaviour	track	forest aisle	pond	field edge	salt lick	tree layer	tree cover	shrub layer	shrub cover	herb layer	herb cover	deadwood
2	2014-03-05 16:00:00	16:00-17:00	0	0	0	0	0	0	0	0	0	0	0	0	0	0	0	0	0	0	0	0	coniferous	0-50	coniferous	0-50	P.a.	50-100	0
2	2014-03-05 17:00:00	17:00-18:00	0	0	0	0	0	0	0	0	0	0	0	0	0	0	0	0	0	0	0	0	coniferous	0-50	coniferous	0-50	P.a.	50-100	0
2	2014-03-05 18:00:00	18:00-19:00	0	0	0	0	0	0	0	0	0	0	0	0	0	0	0	0	0	0	0	0	coniferous	0-50	coniferous	0-50	P.a.	50-100	0
2	2014-03-05 19:00:00	19:00-20:00	0	0	0	0	0	0	0	0	0	0	0	0	0	0	0	0	0	0	0	0	coniferous	0-50	coniferous	0-50	P.a.	50-100	0
2	2014-03-05 20:00:00	20:00-21:00	0	0	0	0	0	0	0	0	0	0	0	0	0	0	0	0	0	0	0	0	coniferous	0-50	coniferous	0-50	P.a.	50-100	0
2	2014-03-05 21:00:00	21:00-22:00	0	0	0	0	0	0	0	0	0	0	0	0	0	0	0	0	0	0	0	0	coniferous	0-50	coniferous	0-50	P.a.	50-100	0
2	2014-03-05 22:00:00	22:00-23:00	0	0	0	0	0	0	0	0	0	0	0	0	0	0	0	0	0	0	0	0	coniferous	0-50	coniferous	0-50	P.a.	50-100	0
2	2014-03-05 23:00:00	23:00-24:00	0	0	0	0	0	0	0	0	0	0	0	0	0	0	0	0	0	0	0	0	coniferous	0-50	coniferous	0-50	P.a.	50-100	0
2	2014-03-06 00:00:00	00:00-01:00	0	0	0	0	0	0	0	0	0	0	0	0	0	0	0	0	0	0	0	0	coniferous	0-50	coniferous	0-50	P.a.	50-100	0
2	2014-03-06 01:00:00	01:00-02:00	0	0	0	0	0	0	0	0	0	0	0	0	0	0	0	0	0	0	0	0	coniferous	0-50	coniferous	0-50	P.a.	50-100	0
2	2014-03-06 02:00:00	02:00-03:00	0	0	0	0	0	0	0	0	0	0	0	0	0	0	0	0	0	0	0	0	coniferous	0-50	coniferous	0-50	P.a.	50-100	0
2	2014-03-06 03:00:00	03:00-04:00	0	0	0	0	0	0	0	0	0	0	0	0	0	0	0	0	0	0	0	0	coniferous	0-50	coniferous	0-50	P.a.	50-100	0
2	2014-03-06 04:00:00	04:00-05:00	0	0	0	0	0	0	0	0	0	0	0	0	0	0	0	0	0	0	0	0	coniferous	0-50	coniferous	0-50	P.a.	50-100	0
2	2014-03-06 05:00:00	05:00-06:00	0	0	0	0	0	0	0	0	0	0	0	0	0	0	0	0	0	0	0	0	coniferous	0-50	coniferous	0-50	P.a.	50-100	0
2	2014-03-06 06:00:00	06:00-07:00	0	0	0	0	0	0	0	0	0	0	0	0	0	0	0	0	0	0	0	0	coniferous	0-50	coniferous	0-50	P.a.	50-100	0
2	2014-03-06 07:00:00	07:00-08:00	0	0	0	0	0	0	0	0	0	0	0	0	0	0	0	0	0	0	0	0	coniferous	0-50	coniferous	0-50	P.a.	50-100	0
2	2014-03-06 08:00:00	08:00-09:00	0	0	0	0	0	0	0	0	0	0	0	0	0	0	0	0	0	0	0	0	coniferous	0-50	coniferous	0-50	P.a.	50-100	0
2	2014-03-06 09:00:00	09:00-10:00	0	0	0	0	0	0	0	0	0	0	0	0	0	0	0	0	0	0	0	0	coniferous	0-50	coniferous	0-50	P.a.	50-100	0
2	2014-03-06 10:00:00	10:00-11:00	0	0	0	0	0	0	0	0	0	0	0	0	0	0	0	0	0	0	0	0	coniferous	0-50	coniferous	0-50	P.a.	50-100	0
2	2014-03-06 11:00:00	11:00-12:00	0	0	0	0	0	0	0	0	0	0	0	0	0	0	0	0	0	0	0	0	coniferous	0-50	coniferous	0-50	P.a.	50-100	0
2	2014-03-06 12:00:00	12:00-13:00	0	0	0	0	0	0	0	0	0	0	0	0	0	0	0	0	0	0	0	0	coniferous	0-50	coniferous	0-50	P.a.	50-100	0
2	2014-03-06 13:00:00	13:00-14:00	0	0	0	0	0	0	0	0	0	0	0	0	0	0	0	0	0	0	0	0	coniferous	0-50	coniferous	0-50	P.a.	50-100	0
2	2014-03-06 14:00:00	14:00-15:00	0	0	0	0	0	0	0	0	0	0	0	0	0	0	0	0	0	0	0	0	coniferous	0-50	coniferous	0-50	P.a.	50-100	0
2	2014-03-06 15:00:00	15:00-16:00	0	0	0	0	0	0	0	0	0	0	0	0	0	0	0	0	0	0	0	0	coniferous	0-50	coniferous	0-50	P.a.	50-100	0
2	2014-03-06 16:00:00	16:00-17:00	0	0	0	0	0	0	0	0	0	0	0	0	0	0	0	0	0	0	0	0	coniferous	0-50	coniferous	0-50	P.a.	50-100	0
2	2014-03-06 17:00:00	17:00-18:00	0	0	0	0	0	0	0	0	0	0	0	0	0	0	0	0	0	0	0	0	coniferous	0-50	coniferous	0-50	P.a.	50-100	0
2	2014-03-06 18:00:00	18:00-19:00	0	0	0	0	0	0	0	0	0	0	0	0	0	0	0	0	0	0	0	0	coniferous	0-50	coniferous	0-50	P.a.	50-100	0
2	2014-03-06 19:00:00	19:00-20:00	0	0	0	0	0	0	0	0	0	0	0	0	0	0	0	0	0	0	0	0	coniferous	0-50	coniferous	0-50	P.a.	50-100	0
2	2014-03-06 20:00:00	20:00-21:00	0	0	0	0	0	0	0	0	0	0	0	0	0	0	0	0	0	0	0	0	coniferous	0-50	coniferous	0-50	P.a.	50-100	0
2	2014-03-06 21:00:00	21:00-22:00	0	0	0	0	0	0	0	0	0	0	0	0	0	0	0	0	0	0	0	0	coniferous	0-50	coniferous	0-50	P.a.	50-100	0
2	2014-03-06 22:00:00	22:00-23:00	0	0	0	0	0	0	0	0	0	0	0	0	0	0	0	0	0	0	0	0	coniferous	0-50	coniferous	0-50	P.a.	50-100	0
2	2014-03-06 23:00:00	23:00-24:00	0	0	0	0	0	0	0	0	0	0	0	0	0	0	0	0	0	0	0	0	coniferous	0-50	coniferous	0-50	P.a.	50-100	0
2	2014-03-07 00:00:00	00:00-01:00	0	0	0	0	0	0	0	0	0	0	0	0	0	0	0	0	0	0	0	0	coniferous	0-50	coniferous	0-50	P.a.	50-100	0
2	2014-03-07 01:00:00	01:00-02:00	0	0	0	0	0	0	0	0	0	0	0	0	0	0	0	0	0	0	0	0	coniferous	0-50	coniferous	0-50	P.a.	50-100	0
2	2014-03-07 02:00:00	02:00-03:00	0	0	0	0	0	0	0	0	0	0	0	0	0	0	0	0	0	0	0	0	coniferous	0-50	coniferous	0-50	P.a.	50-100	0
2	2014-03-07 03:00:00	03:00-04:00	0	0	0	0	0	0	0	0	0	0	0	0	0	0	0	0	0	0	0	0	coniferous	0-50	coniferous	0-50	P.a.	50-100	0
2	2014-03-07 04:00:00	04:00-05:00	0	0	0	0	0	0	0	0	0	0	0	0	0	0	0	0	0	0	0	0	coniferous	0-50	coniferous	0-50	P.a.	50-100	0
2	2014-03-07 05:00:00	05:00-06:00	0	0	0	0	0	0	0	0	0	0	0	0	0	0	0	0	0	0	0	0	coniferous	0-50	coniferous	0-50	P.a.	50-100	0
2	2014-03-07 06:00:00	06:00-07:00	0	0	0	0	0	0	0	0	0	0	0	0	0	0	0	0	0	0	0	0	coniferous	0-50	coniferous	0-50	P.a.	50-100	0
2	2014-03-07 07:00:00	07:00-08:00	0	0	0	0	0	0	0	0	0	0	0	0	0	0	0	0	0	0	0	0	coniferous	0-50	coniferous	0-50	P.a.	50-100	0
2	2014-03-07 08:00:00	08:00-09:00	0	0	0	0	0	0	0	0	0	0	0	0	0	0	0	0	0	0	0	0	coniferous	0-50	coniferous	0-50	P.a.	50-100	0
2	2014-03-07 09:00:00	09:00-10:00	0	0	0	0	0	0	0	0	0	0	0	0	0	0	0	0	0	0	0	0	coniferous	0-50	coniferous	0-50	P.a.	50-100	0
2	2014-03-07 10:00:00	10:00-11:00	0	0	0	0	0	0	0	0	0	0	0	0	0	0	0	0	0	0	0	0	coniferous	0-50	coniferous	0-50	P.a.	50-100	0
2	2014-03-07 11:00:00	11:00-12:00	0	0	0	0	0	0	0	0	0	0	0	0	0	0	0	0	0	0	0	0	coniferous	0-50	coniferous	0-50	P.a.	50-100	0
2	2014-03-07 12:00:00	12:00-13:00	0	0	0	0	0	0	0	0	0	0	0	0	0	0	0	0	0	0	0	0	coniferous	0-50	coniferous	0-50	P.a.	50-100	0
2	2014-03-07 13:00:00	13:00-14:00	0	0	0	0	0	0	0	0	0	0	0	0	0	0	0	0	0	0	0	0	coniferous	0-50	coniferous	0-50	P.a.	50-100	0
2	2014-03-07 14:00:00	14:00-15:00	0	0	0	0	0	0	0	0	0	0	0	0	0	0	0	0	0	0	0	0	coniferous	0-50	coniferous	0-50	P.a.	50-100	0
2	2014-03-07 15:00:00	15:00-16:00	0	0	0	0	0	0	0	0	0	0	0	0	0	0	0	0	0	0	0	0	coniferous	0-50	coniferous	0-50	P.a.	50-100	0
2	2014-03-07 16:00:00	16:00-17:00	0	0	0	0	0	0	0	0	0	0	0	0	0	0	0	0	0	0	0	0	coniferous	0-50	coniferous	0-50	P.a.	50-100	0
2	2014-03-07 17:00:00	17:00-18:00	0	0	0	0	0	0	0	0	0	0	0	0	0	0	0	0	0	0	0	0	coniferous	0-50	coniferous	0-50	P.a.	50-100	0
2	2014-03-07 18:00:00	18:00-19:00	0	0	0	0	0	0	0	0	0	0	0	0	0	0	0	0	0	0	0	0	coniferous	0-50	coniferous	0-50	P.a.	50-100	0
2	2014-03-07 19:00:00	19:00-20:00	0	0	0	0	0	0	0	0	0	0	0	0	0	0	0	0	0	0	0	0	coniferous	0-50	coniferous	0-50	P.a.	50-100	0
2	2014-03-07 20:00:00	20:00-21:00	0	0	0	0	0	0	0	0	0	0	0	0	0	0	0	0	0	0	0	0	coniferous	0-50	coniferous	0-50	P.a.	50-100	0
2	2014-03-07 21:00:00	21:00-22:00	0	0	0	0	0	0	0	0	0	0	0	0	0	0	0	0	0	0	0	0	coniferous	0-50	coniferous	0-50	P.a.	50-100	0
2	2014-03-07 22:00:00	22:00-23:00	0	0	0	0	0	0	0	0	0	0	0	0	0	0	0	0	0	0	0	0	coniferous	0-50	coniferous	0-50	P.a.	50-100	0
2	2014-03-07 23:00:00	23:00-24:00	0	0	0	0	0	0	0	0	0	0	0	0	0	0	0	0	0	0	0	0	coniferous	0-50	coniferous	0-50	P.a.	50-100	0
2	2014-03-08 00:00:00	00:00-01:00	0	0	0	0	0	0	0	0	0	0	0	0	0	0	0	0	0	0	0	0	coniferous	0-50	coniferous	0-50	P.a.	50-100	0
2	2014-03-08 01:00:00	01:00-02:00	0	0	0	0	0	0	0	0	0	0	0	0	0	0	0	0	0	0	0	0	coniferous	0-50	coniferous	0-50	P.a.	50-100	0
2	2014-03-08 02:00:00	02:00-03:00	0	0	0	0	0	0	0	0	0	0	0	0	0	0	0	0	0	0	0	0	coniferous	0-50	coniferous	0-50	P.a.	50-100	0
2	2014-03-08 03:00:00	03:00-04:00	0	0	0	0	0	0	0	0	0	0	0	0	0	0	0	0	0	0	0	0	coniferous	0-50	coniferous	0-50	P.a.	50-100	0
2	2014-03-08 04:00:00	04:00-05:00	0	0	0	0	0	0	0	0	0	0	0	0	0	0	0	0	0	0	0	0	coniferous	0-50	coniferous	0-50	P.a.	50-100	0
2	2014-03-08 05:00:00	05:00-06:00	0	0	0	0	0	0	0	0	0	0	0	0	0	0	0	0	0	0	0	0	coniferous	0-50	coniferous	0-50	P.a.	50-100	0
2	2014-03-08 06:00:00	06:00-07:00	0	0	0	0	0	0	0	0	0	0	0	0	0	0	0	0	0	0	0	0	coniferous	0-50	coniferous	0-50	P.a.	50-100	0
2	2014-03-08 07:00:00	07:00-08:00	0	0	0	0	0	0	0	0	0	0	0	0	0	0	0	0	0	0	0	0	coniferous	0-50	coniferous	0-50	P.a.	50-100	0
2	2014-03-08 08:00:00	08:00-09:00	0	0	0	0	0	0	0	0	0	0	0	0	0	0	0	0	0	0	0	0	coniferous	0-50	coniferous	0-50	P.a.	50-100	0
2	2014-03-08 09:00:00	09:00-10:00	0	0	0	0	0	0	0	0	0	0	0	0	0	0	0	0	0	0	0	0	coniferous	0-50	coniferous	0-50	P.a.	50-100	0
2	2014-03-08 10:00:00	10:00-11:00	0	0	0	0	0	0	0	0	0	0	0	0	0	0	0	0	0	0	0	0	coniferous	0-50	coniferous	0-50	P.a.	50-100	0
2	2014-03-08 11:00:00	11:00-12:00	0	0	0	0	0	0	0	0	0	0	0	0	0	0	0	0	0	0	0	0	coniferous	0-50	coniferous	0-50	P.a.	50-100	0
2	2014-03-08 12:00:00	12:00-13:00	0	0	0	0	0	0	0	0	0	0	0	0	0	0	0	0	0	0	0	0	coniferous	0-50	coniferous	0-50	P.a.	50-100	0
2	2014-03-08 13:00:00	13:00-14:00	0	0	0	0	0	0	0	0	0	0	0	0	0	0	0	0	0	0	0	0	coniferous	0-50	coniferous	0-50	P.a.	50-100	0
2	2014-03-08 14:00:00	14:00-15:00	0	0	0	0	0	0	0	0	0	0	0	0	0	0	0	0	0	0	0	0	coniferous	0-50	coniferous	0-50	P.a.	50-100	0
2	2014-03-08 15:00:00	15:00-16:00	0	0	0	0	0	0	0	0	0	0	0	0	0	0	0	0	0	0	0	0	coniferous	0-50	coniferous	0-50	P.a.	50-100	0
2	2014-03-08 16:00:00	16:00-17:00	0	0	0	0	0	0	0	0	0	0	0	0	0	0	0	0	0	0	0	0	coniferous	0-50	coniferous	0-50	P.a.	50-100	0
2	2014-03-08 17:00:00	17:00-18:00	0	0	0	0	0	0	0	0	0	0	0	0	0	0	0	0	0	0	0	0	coniferous	0-50	coniferous	0-50	P.a.	50-100	0
2	2014-03-08 18:00:00	18:00-19:00	0	0	0	0	0	0	0	0	0	0	0	0	0	0	0	0	0	0	0	0	coniferous	0-50	coniferous	0-50	P.a.	50-100	0
2	2014-03-08 19:00:00	19:00-20:00	0	0	0	0	0	0	0	0	0	0	0	0	0	0	0	0	0	0	0	0	coniferous	0-50	coniferous	0-50	P.a.	50-100	0
2	2014-03-08 20:00:00	20:00-21:00	0	0	0	0	0	0	0	0	0	0	0	0	0	0	0	0	0	0	0	0	coniferous	0-50	coniferous	0-50	P.a.	50-100	0
2	2014-03-08 21:00:00	21:00-22:00	0	0	0	0	0	0	0	0	0	0	0	0	0	0	0	0	0	0	0	0	coniferous	0-50	coniferous	0-50	P.a.	50-100	0
2	2014-03-08 22:00:00	22:00-23:00	0	0	0	0	0	0	0	0	0	0	0	0	0	0	0	0	0	0	0	0	coniferous	0-50	coniferous	0-50	P.a.	50-100	0
2	2014-03-08 23:00:00	23:00-24:00	0	0	0	0	0	0	0	0	0	0	0	0	0	0	0	0	0	0	0	0	coniferous	0-50	coniferous	0-50	P.a.	50-100	0
2	2014-03-09 00:00:00	00:00-01:00	0	0	0	0	0	0	0	0	0	0	0	0	0	0	0	0	0	0	0	0	coniferous	0-50	coniferous	0-50	P.a.	50-100	0
2	2014-03-09 01:00:00	01:00-02:00	0	0	0	0	0	0	0	0	0	0	0	0	0	0	0	0	0	0	0	0	coniferous	0-50	coniferous	0-50	P.a.	50-100	0
2	2014-03-09 02:00:00	02:00-03:00	0	0	0	0	0	0	0	0	0	0	0	0	0	0	0	0	0	0	0	0	coniferous	0-50	coniferous	0-50	P.a.	50-100	0
2	2014-03-09 03:00:00	03:00-04:00	0	0	0	0	0	0	0	0	0	0	0	0	0	0	0	0	0	0	0	0	coniferous	0-50	coniferous	0-50	P.a.	50-100	0
2	2014-03-09 04:00:00	04:00-05:00	0	0	0	0	0	0	0	0	0	0	0	0	0	0	0	0	0	0	0	0	coniferous	0-50	coniferous	0-50	P.a.	50-100	0
2	2014-03-09 05:00:00	05:00-06:00	0	0	0	0	0	0	0	0	0	0	0	0	0	0	0	0	0	0	0	0	coniferous	0-50	coniferous	0-50	P.a.	50-100	0
2	2014-03-09 06:00:00	06:00-07:00	0	0	0	0	0	0	0	0	0	0	0	0	0	0	0	0	0	0	0	0	coniferous	0-50	coniferous	0-50	P.a.	50-100	0
2	2014-03-09 07:00:00	07:00-08:00	0	0	0	0	0	0	0	0	0	0	0	0	0	0	0	0	0	0	0	0	coniferous	0-50	coniferous	0-50	P.a.	50-100	0
2	2014-03-09 08:00:00	08:00-09:00	0	0	0	0	0	0	0	0	0	0	0	0	0	0	0	0	0	0	0	0	coniferous	0-50	coniferous	0-50	P.a.	50-100	0
2	2014-03-09 09:00:00	09:00-10:00	0	0	0	0	0	0	0	0	0	0	0	0	0	0	0	0	0	0	0	0	coniferous	0-50	coniferous	0-50	P.a.	50-100	0
2	2014-03-09 10:00:00	10:00-11:00	0	0	0	0	0	0	0	0	0	0	0	0	0	0	0	0	0	0	0	0	coniferous	0-50	coniferous	0-50	P.a.	50-100	0
2	2014-03-09 11:00:00	11:00-12:00	0	0	0	0	0	0	0	0	0	0	0	0	0	0	0	0	0	0	0	0	coniferous	0-50	coniferous	0-50	P.a.	50-100	0
2	2014-03-09 12:00:00	12:00-13:00	0	0	0	0	0	0	0	0	0	0	0	0	0	0	0	0	0	0	0	0	coniferous	0-50	coniferous	0-50	P.a.	50-100	0
2	2014-03-09 13:00:00	13:00-14:00	0	0	0	0	0	0	0	0	0	0	0	0	0	0	0	0	0	0	0	0	coniferous	0-50	coniferous	0-50	P.a.	50-100	0
2	2014-03-09 14:00:00	14:00-15:00	0	0	0	0	0	0	0	0	0	0	0	0	0	0	0	0	0	0	0	0	coniferous	0-50	coniferous	0-50	P.a.	50-100	0
2	2014-03-09 15:00:00	15:00-16:00	0	0	0	0	0	0	0	0	0	0	0	0	0	0	0	0	0	0	0	0	coniferous	0-50	coniferous	0-50	P.a.	50-100	0
2	2014-03-09 16:00:00	16:00-17:00	0	0	0	0	0	0	0	0	0	0	0	0	0	0	0	0	0	0	0	0	coniferous	0-50	coniferous	0-50	P.a.	50-100	0
2	2014-03-09 17:00:00	17:00-18:00	0	0	0	0	0	0	0	0	0	0	0	0	0	0	0	0	0	0	0	0	coniferous	0-50	coniferous	0-50	P.a.	50-100	0
2	2014-03-09 18:00:00	18:00-19:00	0	0	0	0	0	0	0	0	0	0	0	0	0	0	0	0	0	0	0	0	coniferous	0-50	coniferous	0-50	P.a.	50-100	0
2	2014-03-09 19:00:00	19:00-20:00	0	0	0	0	0	0	0	0	0	0	0	0	0	0	0	0	0	0	0	0	coniferous	0-50	coniferous	0-50	P.a.	50-100	0
2	2014-03-09 20:00:00	20:00-21:00	0	0	0	0	0	0	0	0	0	0	0	0	0	0	0	0	0	0	0	0	coniferous	0-50	coniferous	0-50	P.a.	50-100	0
2	2014-03-09 21:00:00	21:00-22:00	0	0	0	0	0	0	0	0	0	0	0	0	0	0	0	0	0	0	0	0	coniferous	0-50	coniferous	0-50	P.a.	50-100	0
2	2014-03-09 22:00:00	22:00-23:00	0	0	0	0	0	0	0	0	0	0	0	0	0	0	0	0	0	0	0	0	coniferous	0-50	coniferous	0-50	P.a.	50-100	0
2	2014-03-09 23:00:00	23:00-24:00	0	0	0	0	0	0	0	0	0	0	0	0	0	0	0	0	0	0	0	0	coniferous	0-50	coniferous	0-50	P.a.	50-100	0
2	2014-03-10 00:00:00	00:00-01:00	0	0	0	0	0	0	0	0	0	0	0	0	0	0	0	0	0	0	0	0	coniferous	0-50	coniferous	0-50	P.a.	50-100	0
2	2014-03-10 01:00:00	01:00-02:00	0	0	0	0	0	0	0	0	0	0	0	0	0	0	0	0	0	0	0	0	coniferous	0-50	coniferous	0-50	P.a.	50-100	0
2	2014-03-10 02:00:00	02:00-03:00	0	0	0	0	0	0	0	0	0	0	0	0	0	0	0	0	0	0	0	0	coniferous	0-50	coniferous	0-50	P.a.	50-100	0
2	2014-03-10 03:00:00	03:00-04:00	0	0	0	0	0	0	0	0	0	0	0	0	0	0	0	0	0	0	0	0	coniferous	0-50	coniferous	0-50	P.a.	50-100	0
2	2014-03-10 04:00:00	04:00-05:00	0	0	0	0	0	0	0	0	0	0	0	0	0	0	0	0	0	0	0	0	coniferous	0-50	coniferous	0-50	P.a.	50-100	0
2	2014-03-10 05:00:00	05:00-06:00	0	0	0	0	0	0	0	0	0	0	0	0	0	0	0	0	0	0	0	0	coniferous	0-50	coniferous	0-50	P.a.	50-100	0
2	2014-03-10 06:00:00	06:00-07:00	0	0	0	0	0	0	0	0	0	0	0	0	0	0	0	0	0	0	0	0	coniferous	0-50	coniferous	0-50	P.a.	50-100	0
2	2014-03-10 07:00:00	07:00-08:00	0	0	0	0	0	0	0	0	0	0	0	0	0	0	0	0	0	0	0	0	coniferous	0-50	coniferous	0-50	P.a.	50-100	0
2	2014-03-10 08:00:00	08:00-09:00	0	0	0	0	0	0	0	0	0	0	0	0	0	0	0	0	0	0	0	0	coniferous	0-50	coniferous	0-50	P.a.	50-100	0
2	2014-03-10 09:00:00	09:00-10:00	0	0	0	0	0	0	0	0	0	0	0	0	0	0	0	0	0	0	0	0	coniferous	0-50	coniferous	0-50	P.a.	50-100	0
2	2014-03-10 10:00:00	10:00-11:00	0	0	0	0	0	0	0	0	0	0	0	0	0	0	0	0	0	0	0	0	coniferous	0-50	coniferous	0-50	P.a.	50-100	0
2	2014-03-10 11:00:00	11:00-12:00	0	0	0	0	0	0	0	0	0	0	0	0	0	0	0	0	0	0	0	0	coniferous	0-50	coniferous	0-50	P.a.	50-100	0
2	2014-03-10 12:00:00	12:00-13:00	0	0	0	0	0	0	0	0	0	0	0	0	0	0	0	0	0	0	0	0	coniferous	0-50	coniferous	0-50	P.a.	50-100	0
2	2014-03-10 13:00:00	13:00-14:00	0	0	0	0	0	0	0	0	0	0	0	0	0	0	0	0	0	0	0	0	coniferous	0-50	coniferous	0-50	P.a.	50-100	0
2	2014-03-10 14:00:00	14:00-15:00	0	0	0	0	0	0	0	0	0	0	0	0	0	0	0	0	0	0	0	0	coniferous	0-50	coniferous	0-50	P.a.	50-100	0
2	2014-03-10 15:00:00	15:00-16:00	0	0	0	0	0	0	0	0	0	0	0	0	0	0	0	0	0	0	0	0	coniferous	0-50	coniferous	0-50	P.a.	50-100	0
2	2014-03-10 16:00:00	16:00-17:00	0	0	0	0	0	0	0	0	0	0	0	0	0	0	0	0	0	0	0	0	coniferous	0-50	coniferous	0-50	P.a.	50-100	0
2	2014-03-10 17:00:00	17:00-18:00	0	0	0	0	0	0	0	0	0	0	0	0	0	0	0	0	0	0	0	0	coniferous	0-50	coniferous	0-50	P.a.	50-100	0
2	2014-03-10 18:00:00	18:00-19:00	0	0	0	0	0	0	0	0	0	0	0	0	0	0	0	0	0	0	0	0	coniferous	0-50	coniferous	0-50	P.a.	50-100	0
2	2014-03-10 19:00:00	19:00-20:00	0	0	0	0	0	0	0	0	0	0	0	0	0	0	0	0	0	0	0	0	coniferous	0-50	coniferous	0-50	P.a.	50-100	0
2	2014-03-10 20:00:00	20:00-21:00	0	0	0	0	0	0	0	0	0	0	0	0	0	0	0	0	0	0	0	0	coniferous	0-50	coniferous	0-50	P.a.	50-100	0
2	2014-03-10 21:00:00	21:00-22:00	0	0	0	0	0	0	0	0	0	0	0	0	0	0	0	0	0	0	0	0	coniferous	0-50	coniferous	0-50	P.a.	50-100	0
2	2014-03-10 22:00:00	22:00-23:00	0	0	0	0	0	0	0	0	0	0	0	0	0	0	0	0	0	0	0	0	coniferous	0-50	coniferous	0-50	P.a.	50-100	0
2	2014-03-10 23:00:00	23:00-24:00	0	0	0	0	0	0	0	0	0	0	0	0	0	0	0	0	0	0	0	0	coniferous	0-50	coniferous	0-50	P.a.	50-100	0
2	2014-03-11 00:00:00	00:00-01:00	0	0	0	0	0	0	0	0	0	0	0	0	0	0	0	0	0	0	0	0	coniferous	0-50	coniferous	0-50	P.a.	50-100	0
2	2014-03-11 01:00:00	01:00-02:00	0	0	0	0	0	0	0	0	0	0	0	0	0	0	0	0	0	0	0	0	coniferous	0-50	coniferous	0-50	P.a.	50-100	0
2	2014-03-11 02:00:00	02:00-03:00	0	0	0	0	0	0	0	0	0	0	0	0	0	0	0	0	0	0	0	0	coniferous	0-50	coniferous	0-50	P.a.	50-100	0
2	2014-03-11 03:00:00	03:00-04:00	0	0	0	0	0	0	0	0	0	0	0	0	0	0	0	0	0	0	0	0	coniferous	0-50	coniferous	0-50	P.a.	50-100	0
2	2014-03-11 04:00:00	04:00-05:00	0	0	0	0	0	0	0	0	0	0	0	0	0	0	0	0	0	0	0	0	coniferous	0-50	coniferous	0-50	P.a.	50-100	0
2	2014-03-11 05:00:00	05:00-06:00	0	0	0	0	0	0	0	0	0	0	0	0	0	0	0	0	0	0	0	0	coniferous	0-50	coniferous	0-50	P.a.	50-100	0
2	2014-03-11 06:00:00	06:00-07:00	0	0	0	0	0	0	0	0	0	0	0	0	0	0	0	0	0	0	0	0	coniferous	0-50	coniferous	0-50	P.a.	50-100	0
2	2014-03-11 07:00:00	07:00-08:00	0	0	0	0	0	0	0	0	0	0	0	0	0	0	0	0	0	0	0	0	coniferous	0-50	coniferous	0-50	P.a.	50-100	0
2	2014-03-11 08:00:00	08:00-09:00	0	0	0	0	0	0	0	0	0	0	0	0	0	0	0	0	0	0	0	0	coniferous	0-50	coniferous	0-50	P.a.	50-100	0
2	2014-03-11 09:00:00	09:00-10:00	0	0	0	0	0	0	0	0	0	0	0	0	0	0	0	0	0	0	0	0	coniferous	0-50	coniferous	0-50	P.a.	50-100	0
2	2014-03-11 10:00:00	10:00-11:00	0	0	0	0	0	0	0	0	0	0	0	0	0	0	0	0	0	0	0	0	coniferous	0-50	coniferous	0-50	P.a.	50-100	0
2	2014-03-11 11:00:00	11:00-12:00	0	0	0	0	0	0	0	0	0	0	0	0	0	0	0	0	0	0	0	0	coniferous	0-50	coniferous	0-50	P.a.	50-100	0
2	2014-03-11 12:00:00	12:00-13:00	0	0	0	0	0	0	0	0	0	0	0	0	0	0	0	0	0	0	0	0	coniferous	0-50	coniferous	0-50	P.a.	50-100	0
2	2014-03-11 13:00:00	13:00-14:00	0	0	0	0	0	0	0	0	0	0	0	0	0	0	0	0	0	0	0	0	coniferous	0-50	coniferous	0-50	P.a.	50-100	0
2	2014-03-11 14:00:00	14:00-15:00	0	0	0	0	0	0	0	0	0	0	0	0	0	0	0	0	0	0	0	0	coniferous	0-50	coniferous	0-50	P.a.	50-100	0
2	2014-03-11 15:00:00	15:00-16:00	0	0	0	0	0	0	0	0	0	0	0	0	0	0	0	0	0	0	0	0	coniferous	0-50	coniferous	0-50	P.a.	50-100	0
2	2014-03-11 16:00:00	16:00-17:00	0	0	0	0	0	0	0	0	0	0	0	0	0	0	0	0	0	0	0	0	coniferous	0-50	coniferous	0-50	P.a.	50-100	0
2	2014-03-11 17:00:00	17:00-18:00	0	0	0	0	0	0	0	0	0	0	0	0	0	0	0	0	0	0	0	0	coniferous	0-50	coniferous	0-50	P.a.	50-100	0
2	2014-03-11 18:00:00	18:00-19:00	0	0	0	0	0	0	0	0	0	0	0	0	0	0	0	0	0	0	0	0	coniferous	0-50	coniferous	0-50	P.a.	50-100	0
2	2014-03-11 19:00:00	19:00-20:00	0	0	0	0	0	0	0	0	0	0	0	0	0	0	0	0	0	0	0	0	coniferous	0-50	coniferous	0-50	P.a.	50-100	0
2	2014-03-11 20:00:00	20:00-21:00	0	0	0	0	0	0	0	0	0	0	0	0	0	0	0	0	0	0	0	0	coniferous	0-50	coniferous	0-50	P.a.	50-100	0
2	2014-03-11 21:00:00	21:00-22:00	0	0	0	0	0	0	0	0	0	0	0	0	0	0	0	0	0	0	0	0	coniferous	0-50	coniferous	0-50	P.a.	50-100	0
2	2014-03-11 22:00:00	22:00-23:00	0	0	0	0	0	0	0	0	0	0	0	0	0	0	0	0	0	0	0	0	coniferous	0-50	coniferous	0-50	P.a.	50-100	0
2	2014-03-11 23:00:00	23:00-24:00	0	0	0	0	0	0	0	0	0	0	0	0	0	0	0	0	0	0	0	0	coniferous	0-50	coniferous	0-50	P.a.	50-100	0
2	2014-03-12 00:00:00	00:00-01:00	0	0	0	0	0	0	0	0	0	0	0	0	0	0	0	0	0	0	0	0	coniferous	0-50	coniferous	0-50	P.a.	50-100	0
2	2014-03-12 01:00:00	01:00-02:00	0	0	0	0	0	0	0	0	0	0	0	0	0	0	0	0	0	0	0	0	coniferous	0-50	coniferous	0-50	P.a.	50-100	0
2	2014-03-12 02:00:00	02:00-03:00	0	0	0	0	0	0	0	0	0	0	0	0	0	0	0	0	0	0	0	0	coniferous	0-50	coniferous	0-50	P.a.	50-100	0
2	2014-03-12 03:00:00	03:00-04:00	0	0	0	0	0	0	0	0	0	0	0	0	0	0	0	0	0	0	0	0	coniferous	0-50	coniferous	0-50	P.a.	50-100	0
2	2014-03-12 04:00:00	04:00-05:00	0	0	0	0	0	0	0	0	0	0	0	0	0	0	0	0	0	0	0	0	coniferous	0-50	coniferous	0-50	P.a.	50-100	0
2	2014-03-12 05:00:00	05:00-06:00	0	0	0	0	0	0	0	0	0	0	0	0	0	0	0	0	0	0	0	0	coniferous	0-50	coniferous	0-50	P.a.	50-100	0
2	2014-03-12 06:00:00	06:00-07:00	0	0	0	0	0	0	0	0	0	0	0	0	0	0	0	0	0	0	0	0	coniferous	0-50	coniferous	0-50	P.a.	50-100	0
2	2014-03-12 07:00:00	07:00-08:00	0	0	0	0	0	0	0	0	0	0	0	0	0	0	0	0	0	0	0	0	coniferous	0-50	coniferous	0-50	P.a.	50-100	0
2	2014-03-12 08:00:00	08:00-09:00	0	0	0	0	0	0	0	0	0	0	0	0	0	0	0	0	0	0	0	0	coniferous	0-50	coniferous	0-50	P.a.	50-100	0
2	2014-03-12 09:00:00	09:00-10:00	0	0	0	0	0	0	0	0	0	0	0	0	0	0	0	0	0	0	0	0	coniferous	0-50	coniferous	0-50	P.a.	50-100	0
2	2014-03-12 10:00:00	10:00-11:00	0	0	0	0	0	0	0	0	0	0	0	0	0	0	0	0	0	0	0	0	coniferous	0-50	coniferous	0-50	P.a.	50-100	0
2	2014-03-12 11:00:00	11:00-12:00	0	0	0	0	0	0	0	0	0	0	0	0	0	0	0	0	0	0	0	0	coniferous	0-50	coniferous	0-50	P.a.	50-100	0
2	2014-03-12 12:00:00	12:00-13:00	0	0	0	0	0	0	0	0	0	0	0	0	0	0	0	0	0	0	0	0	coniferous	0-50	coniferous	0-50	P.a.	50-100	0
2	2014-03-12 13:00:00	13:00-14:00	0	0	0	0	0	0	0	0	0	0	0	0	0	0	0	0	0	0	0	0	coniferous	0-50	coniferous	0-50	P.a.	50-100	0
2	2014-03-12 14:00:00	14:00-15:00	0	0	0	0	0	0	0	0	0	0	0	0	0	0	0	0	0	0	0	0	coniferous	0-50	coniferous	0-50	P.a.	50-100	0
2	2014-03-12 15:00:00	15:00-16:00	0	0	0	0	0	0	0	0	0	0	0	0	0	0	0	0	0	0	0	0	coniferous	0-50	coniferous	0-50	P.a.	50-100	0
2	2014-03-12 16:00:00	16:00-17:00	0	0	0	0	0	0	0	0	0	0	0	0	0	0	0	0	0	0	0	0	coniferous	0-50	coniferous	0-50	P.a.	50-100	0
2	2014-03-12 17:00:00	17:00-18:00	0	0	0	0	0	0	0	0	0	0	0	0	0	0	0	0	0	0	0	0	coniferous	0-50	coniferous	0-50	P.a.	50-100	0
2	2014-03-12 18:00:00	18:00-19:00	0	0	0	0	0	0	0	0	0	0	0	0	0	0	0	0	0	0	0	0	coniferous	0-50	coniferous	0-50	P.a.	50-100	0
2	2014-03-12 19:00:00	19:00-20:00	0	0	0	0	0	0	0	0	0	0	0	0	0	0	0	0	0	0	0	0	coniferous	0-50	coniferous	0-50	P.a.	50-100	0
2	2014-03-12 20:00:00	20:00-21:00	0	0	0	0	0	0	0	0	0	0	0	0	0	0	0	0	0	0	0	0	coniferous	0-50	coniferous	0-50	P.a.	50-100	0
2	2014-03-12 21:00:00	21:00-22:00	0	0	0	0	0	0	0	0	0	0	0	0	0	0	0	0	0	0	0	0	coniferous	0-50	coniferous	0-50	P.a.	50-100	0
2	2014-03-12 22:00:00	22:00-23:00	0	0	0	0	0	0	0	0	0	0	0	0	0	0	0	0	0	0	0	0	coniferous	0-50	coniferous	0-50	P.a.	50-100	0
2	2014-03-12 23:00:00	23:00-24:00	0	0	0	0	0	0	0	0	0	0	0	0	0	0	0	0	0	0	0	0	coniferous	0-50	coniferous	0-50	P.a.	50-100	0
2	2014-03-13 00:00:00	00:00-01:00	0	0	0	0	0	0	0	0	0	0	0	0	0	0	0	0	0	0	0	0	coniferous	0-50	coniferous	0-50	P.a.	50-100	0
2	2014-03-13 01:00:00	01:00-02:00	0	0	0	0	0	0	0	0	0	0	0	0	0	0	0	0	0	0	0	0	coniferous	0-50	coniferous	0-50	P.a.	50-100	0
2	2014-03-13 02:00:00	02:00-03:00	0	0	0	0	0	0	0	0	0	0	0	0	0	0	0	0	0	0	0	0	coniferous	0-50	coniferous	0-50	P.a.	50-100	0
2	2014-03-13 03:00:00	03:00-04:00	0	0	0	0	0	0	0	0	0	0	0	0	0	0	0	0	0	0	0	0	coniferous	0-50	coniferous	0-50	P.a.	50-100	0
2	2014-03-13 04:00:00	04:00-05:00	0	0	0	0	0	0	0	0	0	0	0	0	0	0	0	0	0	0	0	0	coniferous	0-50	coniferous	0-50	P.a.	50-100	0
2	2014-03-13 05:00:00	05:00-06:00	0	0	0	0	0	0	0	0	0	0	0	0	0	0	0	0	0	0	0	0	coniferous	0-50	coniferous	0-50	P.a.	50-100	0
2	2014-03-13 06:00:00	06:00-07:00	0	0	0	0	0	0	0	0	0	0	0	0	0	0	0	0	0	0	0	0	coniferous	0-50	coniferous	0-50	P.a.	50-100	0
2	2014-03-13 07:00:00	07:00-08:00	0	0	0	0	0	0	0	0	0	0	0	0	0	0	0	0	0	0	0	0	coniferous	0-50	coniferous	0-50	P.a.	50-100	0
2	2014-03-13 08:00:00	08:00-09:00	0	0	0	0	0	0	0	0	0	0	0	0	0	0	0	0	0	0	0	0	coniferous	0-50	coniferous	0-50	P.a.	50-100	0
2	2014-03-13 09:00:00	09:00-10:00	0	0	0	0	0	0	0	0	0	0	0	0	0	0	0	0	0	0	0	0	coniferous	0-50	coniferous	0-50	P.a.	50-100	0
2	2014-03-13 10:00:00	10:00-11:00	0	0	0	0	0	0	0	0	0	0	0	0	0	0	0	0	0	0	0	0	coniferous	0-50	coniferous	0-50	P.a.	50-100	0
2	2014-03-13 11:00:00	11:00-12:00	0	0	0	0	0	0	0	0	0	0	0	0	0	0	0	0	0	0	0	0	coniferous	0-50	coniferous	0-50	P.a.	50-100	0
2	2014-03-13 12:00:00	12:00-13:00	0	0	0	0	0	0	0	0	0	0	0	0	0	0	0	0	0	0	0	0	coniferous	0-50	coniferous	0-50	P.a.	50-100	0
2	2014-03-13 13:00:00	13:00-14:00	0	0	0	0	0	0	0	0	0	0	0	0	0	0	0	0	0	0	0	0	coniferous	0-50	coniferous	0-50	P.a.	50-100	0
2	2014-03-13 14:00:00	14:00-15:00	0	0	0	0	0	0	0	0	0	0	0	0	0	0	0	0	0	0	0	0	coniferous	0-50	coniferous	0-50	P.a.	50-100	0
2	2014-03-13 15:00:00	15:00-16:00	0	0	0	0	0	0	0	0	0	0	0	0	0	0	0	0	0	0	0	0	coniferous	0-50	coniferous	0-50	P.a.	50-100	0
2	2014-03-13 16:00:00	16:00-17:00	0	0	0	0	0	0	0	0	0	0	0	0	0	0	0	0	0	0	0	0	coniferous	0-50	coniferous	0-50	P.a.	50-100	0
2	2014-03-13 17:00:00	17:00-18:00	0	0	0	0	0	0	0	0	0	0	0	0	0	0	0	0	0	0	0	0	coniferous	0-50	coniferous	0-50	P.a.	50-100	0
2	2014-03-13 18:00:00	18:00-19:00	0	0	0	0	0	0	0	0	0	0	0	0	0	0	0	0	0	0	0	0	coniferous	0-50	coniferous	0-50	P.a.	50-100	0
2	2014-03-13 19:00:00	19:00-20:00	0	0	0	0	0	0	0	0	0	0	0	0	0	0	0	0	0	0	0	0	coniferous	0-50	coniferous	0-50	P.a.	50-100	0
2	2014-03-13 20:00:00	20:00-21:00	0	0	0	0	0	0	0	0	0	0	0	0	0	0	0	0	0	0	0	0	coniferous	0-50	coniferous	0-50	P.a.	50-100	0
2	2014-03-13 21:00:00	21:00-22:00	0	0	0	0	0	0	0	0	0	0	0	0	0	0	0	0	0	0	0	0	coniferous	0-50	coniferous	0-50	P.a.	50-100	0
2	2014-03-13 22:00:00	22:00-23:00	0	0	0	0	0	0	0	0	0	0	0	0	0	0	0	0	0	0	0	0	coniferous	0-50	coniferous	0-50	P.a.	50-100	0
2	2014-03-13 23:00:00	23:00-24:00	0	0	0	0	0	0	0	0	0	0	0	0	0	0	0	0	0	0	0	0	coniferous	0-50	coniferous	0-50	P.a.	50-100	0
2	2014-03-14 00:00:00	00:00-01:00	0	0	0	0	0	0	0	0	0	0	0	0	0	0	0	0	0	0	0	0	coniferous	0-50	coniferous	0-50	P.a.	50-100	0
2	2014-03-14 01:00:00	01:00-02:00	0	0	0	0	0	0	0	0	0	0	0	0	0	0	0	0	0	0	0	0	coniferous	0-50	coniferous	0-50	P.a.	50-100	0
2	2014-03-14 02:00:01	02:00-03:00	0	0	0	0	0	0	0	0	0	0	0	0	0	0	0	0	0	0	0	0	coniferous	0-50	coniferous	0-50	P.a.	50-100	0
2	2014-03-14 03:00:01	03:00-04:00	0	0	0	0	0	0	0	0	0	0	0	0	0	0	0	0	0	0	0	0	coniferous	0-50	coniferous	0-50	P.a.	50-100	0
2	2014-03-14 04:00:01	04:00-05:00	0	0	0	0	0	0	0	0	0	0	0	0	0	0	0	0	0	0	0	0	coniferous	0-50	coniferous	0-50	P.a.	50-100	0
2	2014-03-14 05:00:01	05:00-06:00	0	0	0	0	0	0	0	0	0	0	0	0	0	0	0	0	0	0	0	0	coniferous	0-50	coniferous	0-50	P.a.	50-100	0
2	2014-03-14 06:00:01	06:00-07:00	0	0	0	0	0	0	0	0	0	0	0	0	0	0	0	0	0	0	0	0	coniferous	0-50	coniferous	0-50	P.a.	50-100	0
2	2014-03-14 07:00:01	07:00-08:00	0	0	0	0	0	0	0	0	0	0	0	0	0	0	0	0	0	0	0	0	coniferous	0-50	coniferous	0-50	P.a.	50-100	0
2	2014-03-14 08:00:01	08:00-09:00	0	0	0	0	0	0	0	0	0	0	0	0	0	0	0	0	0	0	0	0	coniferous	0-50	coniferous	0-50	P.a.	50-100	0
2	2014-03-14 09:00:01	09:00-10:00	0	0	0	0	0	0	0	0	0	0	0	0	0	0	0	0	0	0	0	0	coniferous	0-50	coniferous	0-50	P.a.	50-100	0
2	2014-03-14 10:00:01	10:00-11:00	0	0	0	0	0	0	0	0	0	0	0	0	0	0	0	0	0	0	0	0	coniferous	0-50	coniferous	0-50	P.a.	50-100	0
2	2014-03-14 11:00:01	11:00-12:00	0	0	0	0	0	0	0	0	0	0	0	0	0	0	0	0	0	0	0	0	coniferous	0-50	coniferous	0-50	P.a.	50-100	0
2	2014-03-14 12:00:01	12:00-13:00	0	0	0	0	0	0	0	0	0	0	0	0	0	0	0	0	0	0	0	0	coniferous	0-50	coniferous	0-50	P.a.	50-100	0
2	2014-03-14 13:00:01	13:00-14:00	0	0	0	0	0	0	0	0	0	0	0	0	0	0	0	0	0	0	0	0	coniferous	0-50	coniferous	0-50	P.a.	50-100	0
2	2014-03-14 14:00:01	14:00-15:00	0	0	0	0	0	0	0	0	0	0	0	0	0	0	0	0	0	0	0	0	coniferous	0-50	coniferous	0-50	P.a.	50-100	0
2	2014-03-14 15:00:01	15:00-16:00	0	0	0	0	0	0	0	0	0	0	0	0	0	0	0	0	0	0	0	0	coniferous	0-50	coniferous	0-50	P.a.	50-100	0
2	2014-03-14 16:00:01	16:00-17:00	0	0	0	0	0	0	0	0	0	0	0	0	0	0	0	0	0	0	0	0	coniferous	0-50	coniferous	0-50	P.a.	50-100	0
2	2014-03-14 17:00:01	17:00-18:00	0	0	0	0	0	0	0	0	0	0	0	0	0	0	0	0	0	0	0	0	coniferous	0-50	coniferous	0-50	P.a.	50-100	0
2	2014-03-14 18:00:01	18:00-19:00	0	0	0	0	0	0	0	0	0	0	0	0	0	0	0	0	0	0	0	0	coniferous	0-50	coniferous	0-50	P.a.	50-100	0
2	2014-03-14 19:00:01	19:00-20:00	0	0	0	0	0	0	0	0	0	0	0	0	0	0	0	0	0	0	0	0	coniferous	0-50	coniferous	0-50	P.a.	50-100	0
2	2014-03-14 20:00:01	20:00-21:00	0	0	0	0	0	0	0	0	0	0	0	0	0	0	0	0	0	0	0	0	coniferous	0-50	coniferous	0-50	P.a.	50-100	0
2	2014-03-14 21:00:01	21:00-22:00	0	0	0	0	0	0	0	0	0	0	0	0	0	0	0	0	0	0	0	0	coniferous	0-50	coniferous	0-50	P.a.	50-100	0
2	2014-03-14 22:00:01	22:00-23:00	0	0	0	0	0	0	0	0	0	0	0	0	0	0	0	0	0	0	0	0	coniferous	0-50	coniferous	0-50	P.a.	50-100	0
2	2014-03-14 23:00:01	23:00-24:00	0	0	0	0	0	0	0	0	0	0	0	0	0	0	0	0	0	0	0	0	coniferous	0-50	coniferous	0-50	P.a.	50-100	0
2	2014-03-15 00:00:01	00:00-01:00	0	0	0	0	0	0	0	0	0	0	0	0	0	0	0	0	0	0	0	0	coniferous	0-50	coniferous	0-50	P.a.	50-100	0
2	2014-03-15 01:00:01	01:00-02:00	0	0	0	0	0	0	0	0	0	0	0	0	0	0	0	0	0	0	0	0	coniferous	0-50	coniferous	0-50	P.a.	50-100	0
2	2014-03-15 02:00:01	02:00-03:00	0	0	0	0	0	0	0	0	0	0	0	0	0	0	0	0	0	0	0	0	coniferous	0-50	coniferous	0-50	P.a.	50-100	0
2	2014-03-15 03:00:01	03:00-04:00	0	0	0	0	0	0	0	0	0	0	0	0	0	0	0	0	0	0	0	0	coniferous	0-50	coniferous	0-50	P.a.	50-100	0
2	2014-03-15 04:00:01	04:00-05:00	0	0	0	0	0	0	0	0	0	0	0	0	0	0	0	0	0	0	0	0	coniferous	0-50	coniferous	0-50	P.a.	50-100	0
2	2014-03-15 05:00:01	05:00-06:00	0	0	0	0	0	0	0	0	0	0	0	0	0	0	0	0	0	0	0	0	coniferous	0-50	coniferous	0-50	P.a.	50-100	0
2	2014-03-15 06:00:01	06:00-07:00	0	0	0	0	0	0	0	0	0	0	0	0	0	0	0	0	0	0	0	0	coniferous	0-50	coniferous	0-50	P.a.	50-100	0
2	2014-03-15 07:00:01	07:00-08:00	0	0	0	0	0	0	0	0	0	0	0	0	0	0	0	0	0	0	0	0	coniferous	0-50	coniferous	0-50	P.a.	50-100	0
2	2014-03-15 08:00:01	08:00-09:00	0	0	0	0	0	0	0	0	0	0	0	0	0	0	0	0	0	0	0	0	coniferous	0-50	coniferous	0-50	P.a.	50-100	0
2	2014-03-15 09:00:01	09:00-10:00	0	0	0	0	0	0	0	0	0	0	0	0	0	0	0	0	0	0	0	0	coniferous	0-50	coniferous	0-50	P.a.	50-100	0
2	2014-03-15 10:00:01	10:00-11:00	0	0	0	0	0	0	0	0	0	0	0	0	0	0	0	0	0	0	0	0	coniferous	0-50	coniferous	0-50	P.a.	50-100	0
2	2014-03-15 11:00:01	11:00-12:00	0	0	0	0	0	0	0	0	0	0	0	0	0	0	0	0	0	0	0	0	coniferous	0-50	coniferous	0-50	P.a.	50-100	0
2	2014-03-15 12:00:01	12:00-13:00	0	0	0	0	0	0	0	0	0	0	0	0	0	0	0	0	0	0	0	0	coniferous	0-50	coniferous	0-50	P.a.	50-100	0
2	2014-03-15 13:00:01	13:00-14:00	0	0	0	0	0	0	0	0	0	0	0	0	0	0	0	0	0	0	0	0	coniferous	0-50	coniferous	0-50	P.a.	50-100	0
2	2014-03-15 14:00:01	14:00-15:00	0	0	0	0	0	0	0	0	0	0	0	0	0	0	0	0	0	0	0	0	coniferous	0-50	coniferous	0-50	P.a.	50-100	0
2	2014-03-15 15:00:01	15:00-16:00	0	0	0	0	0	0	0	0	0	0	0	0	0	0	0	0	0	0	0	0	coniferous	0-50	coniferous	0-50	P.a.	50-100	0
2	2014-03-15 16:00:01	16:00-17:00	0	0	0	0	0	0	0	0	0	0	0	0	0	0	0	0	0	0	0	0	coniferous	0-50	coniferous	0-50	P.a.	50-100	0
2	2014-03-15 17:00:01	17:00-18:00	0	0	0	0	0	0	0	0	0	0	0	0	0	0	0	0	0	0	0	0	coniferous	0-50	coniferous	0-50	P.a.	50-100	0
2	2014-03-15 18:00:01	18:00-19:00	0	0	0	0	0	0	0	0	0	0	0	0	0	0	0	0	0	0	0	0	coniferous	0-50	coniferous	0-50	P.a.	50-100	0
2	2014-03-15 19:00:01	19:00-20:00	0	0	0	0	0	0	0	0	0	0	0	0	0	0	0	0	0	0	0	0	coniferous	0-50	coniferous	0-50	P.a.	50-100	0
2	2014-03-15 20:00:01	20:00-21:00	0	0	0	0	0	0	0	0	0	0	0	0	0	0	0	0	0	0	0	0	coniferous	0-50	coniferous	0-50	P.a.	50-100	0
2	2014-03-15 21:00:01	21:00-22:00	0	0	0	0	0	0	0	0	0	0	0	0	0	0	0	0	0	0	0	0	coniferous	0-50	coniferous	0-50	P.a.	50-100	0
2	2014-03-15 22:00:01	22:00-23:00	0	0	0	0	0	0	0	0	0	0	0	0	0	0	0	0	0	0	0	0	coniferous	0-50	coniferous	0-50	P.a.	50-100	0
2	2014-03-15 23:00:01	23:00-24:00	0	0	0	0	0	0	0	0	0	0	0	0	0	0	0	0	0	0	0	0	coniferous	0-50	coniferous	0-50	P.a.	50-100	0
2	2014-03-16 00:00:01	00:00-01:00	0	0	0	0	0	0	0	0	0	0	0	0	0	0	0	0	0	0	0	0	coniferous	0-50	coniferous	0-50	P.a.	50-100	0
2	2014-03-16 01:00:01	01:00-02:00	0	0	0	0	0	0	0	0	0	0	0	0	0	0	0	0	0	0	0	0	coniferous	0-50	coniferous	0-50	P.a.	50-100	0
2	2014-03-16 02:00:01	02:00-03:00	0	0	0	0	0	0	0	0	0	0	0	0	0	0	0	0	0	0	0	0	coniferous	0-50	coniferous	0-50	P.a.	50-100	0
2	2014-03-16 03:00:01	03:00-04:00	0	0	0	0	0	0	0	0	0	0	0	0	0	0	0	0	0	0	0	0	coniferous	0-50	coniferous	0-50	P.a.	50-100	0
2	2014-03-16 04:00:01	04:00-05:00	0	0	0	0	0	0	0	0	0	0	0	0	0	0	0	0	0	0	0	0	coniferous	0-50	coniferous	0-50	P.a.	50-100	0
2	2014-03-16 05:00:01	05:00-06:00	0	0	0	0	0	0	0	0	0	0	0	0	0	0	0	0	0	0	0	0	coniferous	0-50	coniferous	0-50	P.a.	50-100	0
2	2014-03-16 06:00:01	06:00-07:00	0	0	0	0	0	0	0	0	0	0	0	0	0	0	0	0	0	0	0	0	coniferous	0-50	coniferous	0-50	P.a.	50-100	0
2	2014-03-16 07:00:01	07:00-08:00	0	0	0	0	0	0	0	0	0	0	0	0	0	0	0	0	0	0	0	0	coniferous	0-50	coniferous	0-50	P.a.	50-100	0
2	2014-03-16 08:00:01	08:00-09:00	0	0	0	0	0	0	0	0	0	0	0	0	0	0	0	0	0	0	0	0	coniferous	0-50	coniferous	0-50	P.a.	50-100	0
2	2014-03-16 09:00:01	09:00-10:00	0	0	0	0	0	0	0	0	0	0	0	0	0	0	0	0	0	0	0	0	coniferous	0-50	coniferous	0-50	P.a.	50-100	0
2	2014-03-16 10:00:01	10:00-11:00	0	0	0	0	0	0	0	0	0	0	0	0	0	0	0	0	0	0	0	0	coniferous	0-50	coniferous	0-50	P.a.	50-100	0
2	2014-03-16 11:00:01	11:00-12:00	0	0	0	0	0	0	0	0	0	0	0	0	0	0	0	0	0	0	0	0	coniferous	0-50	coniferous	0-50	P.a.	50-100	0
2	2014-03-16 12:00:01	12:00-13:00	0	0	0	0	0	0	0	0	0	0	0	0	0	0	0	0	0	0	0	0	coniferous	0-50	coniferous	0-50	P.a.	50-100	0
2	2014-03-16 13:00:01	13:00-14:00	0	0	0	0	0	0	0	0	0	0	0	0	0	0	0	0	0	0	0	0	coniferous	0-50	coniferous	0-50	P.a.	50-100	0
2	2014-03-16 14:00:01	14:00-15:00	0	0	0	0	0	0	0	0	0	0	0	0	0	0	0	0	0	0	0	0	coniferous	0-50	coniferous	0-50	P.a.	50-100	0
2	2014-03-16 15:00:01	15:00-16:00	0	0	0	0	0	0	0	0	0	0	0	0	0	0	0	0	0	0	0	0	coniferous	0-50	coniferous	0-50	P.a.	50-100	0
2	2014-03-16 16:00:01	16:00-17:00	0	0	0	0	0	0	0	0	0	0	0	0	0	0	0	0	0	0	0	0	coniferous	0-50	coniferous	0-50	P.a.	50-100	0
2	2014-03-16 17:00:01	17:00-18:00	0	0	0	0	0	0	0	0	0	0	0	0	0	0	0	0	0	0	0	0	coniferous	0-50	coniferous	0-50	P.a.	50-100	0
2	2014-03-16 18:00:01	18:00-19:00	0	0	0	0	0	0	0	0	0	0	0	0	0	0	0	0	0	0	0	0	coniferous	0-50	coniferous	0-50	P.a.	50-100	0
2	2014-03-16 19:00:01	19:00-20:00	0	0	0	0	0	0	0	0	0	0	0	0	0	0	0	0	0	0	0	0	coniferous	0-50	coniferous	0-50	P.a.	50-100	0
2	2014-03-16 20:00:01	20:00-21:00	0	0	0	0	0	0	0	0	0	0	0	0	0	0	0	0	0	0	0	0	coniferous	0-50	coniferous	0-50	P.a.	50-100	0
2	2014-03-16 21:00:01	21:00-22:00	0	0	0	0	0	0	0	0	0	0	0	0	0	0	0	0	0	0	0	0	coniferous	0-50	coniferous	0-50	P.a.	50-100	0
2	2014-03-16 22:00:01	22:00-23:00	0	0	0	0	0	0	0	0	0	0	0	0	0	0	0	0	0	0	0	0	coniferous	0-50	coniferous	0-50	P.a.	50-100	0
2	2014-03-16 23:00:01	23:00-24:00	0	0	0	0	0	0	0	0	0	0	0	0	0	0	0	0	0	0	0	0	coniferous	0-50	coniferous	0-50	P.a.	50-100	0
2	2014-03-17 00:00:01	00:00-01:00	0	0	0	0	0	0	0	0	0	0	0	0	0	0	0	0	0	0	0	0	coniferous	0-50	coniferous	0-50	P.a.	50-100	0
2	2014-03-17 01:00:01	01:00-02:00	0	0	0	0	0	0	0	0	0	0	0	0	0	0	0	0	0	0	0	0	coniferous	0-50	coniferous	0-50	P.a.	50-100	0
2	2014-03-17 02:00:01	02:00-03:00	0	0	0	0	0	0	0	0	0	0	0	0	0	0	0	0	0	0	0	0	coniferous	0-50	coniferous	0-50	P.a.	50-100	0
2	2014-03-17 03:00:01	03:00-04:00	0	0	0	0	0	0	0	0	0	0	0	0	0	0	0	0	0	0	0	0	coniferous	0-50	coniferous	0-50	P.a.	50-100	0
2	2014-03-17 04:00:01	04:00-05:00	0	0	0	0	0	0	0	0	0	0	0	0	0	0	0	0	0	0	0	0	coniferous	0-50	coniferous	0-50	P.a.	50-100	0
2	2014-03-17 05:00:01	05:00-06:00	0	0	0	0	0	0	0	0	0	0	0	0	0	0	0	0	0	0	0	0	coniferous	0-50	coniferous	0-50	P.a.	50-100	0
2	2014-03-17 06:00:01	06:00-07:00	0	0	0	0	0	0	0	0	0	0	0	0	0	0	0	0	0	0	0	0	coniferous	0-50	coniferous	0-50	P.a.	50-100	0
2	2014-03-17 07:00:01	07:00-08:00	0	0	0	0	0	0	0	0	0	0	0	0	0	0	0	0	0	0	0	0	coniferous	0-50	coniferous	0-50	P.a.	50-100	0
2	2014-03-17 08:00:01	08:00-09:00	0	0	0	0	0	0	0	0	0	0	0	0	0	0	0	0	0	0	0	0	coniferous	0-50	coniferous	0-50	P.a.	50-100	0
2	2014-03-17 09:00:01	09:00-10:00	0	0	0	0	0	0	0	0	0	0	0	0	0	0	0	0	0	0	0	0	coniferous	0-50	coniferous	0-50	P.a.	50-100	0
2	2014-03-17 10:00:01	10:00-11:00	0	0	0	0	0	0	0	0	0	0	0	0	0	0	0	0	0	0	0	0	coniferous	0-50	coniferous	0-50	P.a.	50-100	0
2	2014-03-17 11:00:01	11:00-12:00	0	0	0	0	0	0	0	0	0	0	0	0	0	0	0	0	0	0	0	0	coniferous	0-50	coniferous	0-50	P.a.	50-100	0
2	2014-03-17 12:00:01	12:00-13:00	0	0	0	0	0	0	0	0	0	0	0	0	0	0	0	0	0	0	0	0	coniferous	0-50	coniferous	0-50	P.a.	50-100	0
2	2014-03-17 13:00:01	13:00-14:00	0	0	0	0	0	0	0	0	0	0	0	0	0	0	0	0	0	0	0	0	coniferous	0-50	coniferous	0-50	P.a.	50-100	0
2	2014-03-17 14:00:01	14:00-15:00	0	0	0	0	0	0	0	0	0	0	0	0	0	0	0	0	0	0	0	0	coniferous	0-50	coniferous	0-50	P.a.	50-100	0
2	2014-03-17 15:00:01	15:00-16:00	0	0	0	0	0	0	0	0	0	0	0	0	0	0	0	0	0	0	0	0	coniferous	0-50	coniferous	0-50	P.a.	50-100	0
2	2014-03-17 16:00:01	16:00-17:00	0	0	0	0	0	0	0	0	0	0	0	0	0	0	0	0	0	0	0	0	coniferous	0-50	coniferous	0-50	P.a.	50-100	0
2	2014-03-17 17:00:01	17:00-18:00	0	0	0	0	0	0	0	0	0	0	0	0	0	0	0	0	0	0	0	0	coniferous	0-50	coniferous	0-50	P.a.	50-100	0
2	2014-03-17 18:00:01	18:00-19:00	0	0	0	0	0	0	0	0	0	0	0	0	0	0	0	0	0	0	0	0	coniferous	0-50	coniferous	0-50	P.a.	50-100	0
2	2014-03-17 19:00:01	19:00-20:00	0	0	0	0	0	0	0	0	0	0	0	0	0	0	0	0	0	0	0	0	coniferous	0-50	coniferous	0-50	P.a.	50-100	0
2	2014-03-17 20:00:01	20:00-21:00	0	0	0	0	0	0	0	0	0	0	0	0	0	0	0	0	0	0	0	0	coniferous	0-50	coniferous	0-50	P.a.	50-100	0
2	2014-03-17 21:00:01	21:00-22:00	0	0	0	0	0	0	0	0	0	0	0	0	0	0	0	0	0	0	0	0	coniferous	0-50	coniferous	0-50	P.a.	50-100	0
2	2014-03-17 22:00:01	22:00-23:00	0	0	0	0	0	0	0	0	0	0	0	0	0	0	0	0	0	0	0	0	coniferous	0-50	coniferous	0-50	P.a.	50-100	0
2	2014-03-17 23:00:01	23:00-24:00	2	2	0	0	0	0	0	0	0	0	0	0	0	0	0	0	0	0	0	0	coniferous	0-50	coniferous	0-50	P.a.	50-100	0
2	2014-03-18 00:00:01	00:00-01:00	0	0	0	0	0	0	0	0	0	0	0	0	0	0	0	0	0	0	0	0	coniferous	0-50	coniferous	0-50	P.a.	50-100	0
2	2014-03-18 01:00:01	01:00-02:00	0	0	0	0	0	0	0	0	0	0	0	0	0	0	0	0	0	0	0	0	coniferous	0-50	coniferous	0-50	P.a.	50-100	0
2	2014-03-18 02:00:01	02:00-03:00	0	0	0	0	0	0	0	0	0	0	0	0	0	0	0	0	0	0	0	0	coniferous	0-50	coniferous	0-50	P.a.	50-100	0
2	2014-03-18 03:00:01	03:00-04:00	0	0	0	0	0	0	0	0	0	0	0	0	0	0	0	0	0	0	0	0	coniferous	0-50	coniferous	0-50	P.a.	50-100	0
2	2014-03-18 04:00:01	04:00-05:00	0	0	0	0	0	0	0	0	0	0	0	0	0	0	0	0	0	0	0	0	coniferous	0-50	coniferous	0-50	P.a.	50-100	0
2	2014-03-18 05:00:01	05:00-06:00	0	0	0	0	0	0	0	0	0	0	0	0	0	0	0	0	0	0	0	0	coniferous	0-50	coniferous	0-50	P.a.	50-100	0
2	2014-03-18 06:00:01	06:00-07:00	0	0	0	0	0	0	0	0	0	0	0	0	0	0	0	0	0	0	0	0	coniferous	0-50	coniferous	0-50	P.a.	50-100	0
2	2014-03-18 07:00:01	07:00-08:00	0	0	0	0	0	0	0	0	0	0	0	0	0	0	0	0	0	0	0	0	coniferous	0-50	coniferous	0-50	P.a.	50-100	0
2	2014-03-18 08:00:01	08:00-09:00	0	0	0	0	0	0	0	0	0	0	0	0	0	0	0	0	0	0	0	0	coniferous	0-50	coniferous	0-50	P.a.	50-100	0
2	2014-03-18 09:00:01	09:00-10:00	0	0	0	0	0	0	0	0	0	0	0	0	0	0	0	0	0	0	0	0	coniferous	0-50	coniferous	0-50	P.a.	50-100	0
2	2014-03-18 10:00:01	10:00-11:00	0	0	0	0	0	0	0	0	0	0	0	0	0	0	0	0	0	0	0	0	coniferous	0-50	coniferous	0-50	P.a.	50-100	0
2	2014-03-18 11:00:01	11:00-12:00	0	0	0	0	0	0	0	0	0	0	0	0	0	0	0	0	0	0	0	0	coniferous	0-50	coniferous	0-50	P.a.	50-100	0
2	2014-03-18 12:00:01	12:00-13:00	0	0	0	0	0	0	0	0	0	0	0	0	0	0	0	0	0	0	0	0	coniferous	0-50	coniferous	0-50	P.a.	50-100	0
2	2014-03-18 13:00:01	13:00-14:00	0	0	0	0	0	0	0	0	0	0	0	0	0	0	0	0	0	0	0	0	coniferous	0-50	coniferous	0-50	P.a.	50-100	0
2	2014-03-18 14:00:01	14:00-15:00	0	0	0	0	0	0	0	0	0	0	0	0	0	0	0	0	0	0	0	0	coniferous	0-50	coniferous	0-50	P.a.	50-100	0
2	2014-03-18 15:00:01	15:00-16:00	0	0	0	0	0	0	0	0	0	0	0	0	0	0	0	0	0	0	0	0	coniferous	0-50	coniferous	0-50	P.a.	50-100	0
2	2014-03-18 16:00:01	16:00-17:00	0	0	0	0	0	0	0	0	0	0	0	0	0	0	0	0	0	0	0	0	coniferous	0-50	coniferous	0-50	P.a.	50-100	0
2	2014-03-18 17:00:01	17:00-18:00	0	0	0	0	0	0	0	0	0	0	0	0	0	0	0	0	0	0	0	0	coniferous	0-50	coniferous	0-50	P.a.	50-100	0
2	2014-03-18 18:00:01	18:00-19:00	0	0	0	0	0	0	0	0	0	0	0	0	0	0	0	0	0	0	0	0	coniferous	0-50	coniferous	0-50	P.a.	50-100	0
2	2014-03-18 19:00:01	19:00-20:00	0	0	0	0	0	0	0	0	0	0	0	0	0	0	0	0	0	0	0	0	coniferous	0-50	coniferous	0-50	P.a.	50-100	0
2	2014-03-18 20:00:01	20:00-21:00	0	0	0	0	0	0	0	0	0	0	0	0	0	0	0	0	0	0	0	0	coniferous	0-50	coniferous	0-50	P.a.	50-100	0
2	2014-03-18 21:00:01	21:00-22:00	0	0	0	0	0	0	0	0	0	0	0	0	0	0	0	0	0	0	0	0	coniferous	0-50	coniferous	0-50	P.a.	50-100	0
2	2014-03-18 22:00:01	22:00-23:00	0	0	0	0	0	0	0	0	0	0	0	0	0	0	0	0	0	0	0	0	coniferous	0-50	coniferous	0-50	P.a.	50-100	0
2	2014-03-18 23:00:01	23:00-24:00	0	0	0	0	0	0	0	0	0	0	0	0	0	0	0	0	0	0	0	0	coniferous	0-50	coniferous	0-50	P.a.	50-100	0
2	2014-03-19 00:00:01	00:00-01:00	0	0	0	0	0	0	0	0	0	0	0	0	0	0	0	0	0	0	0	0	coniferous	0-50	coniferous	0-50	P.a.	50-100	0
2	2014-03-19 01:00:01	01:00-02:00	0	0	0	0	0	0	0	0	0	0	0	0	0	0	0	0	0	0	0	0	coniferous	0-50	coniferous	0-50	P.a.	50-100	0
2	2014-03-19 02:00:01	02:00-03:00	0	0	0	0	0	0	0	0	0	0	0	0	0	0	0	0	0	0	0	0	coniferous	0-50	coniferous	0-50	P.a.	50-100	0
2	2014-03-19 03:00:01	03:00-04:00	0	0	0	0	0	0	0	0	0	0	0	0	0	0	0	0	0	0	0	0	coniferous	0-50	coniferous	0-50	P.a.	50-100	0
2	2014-03-19 04:00:01	04:00-05:00	0	0	0	0	0	0	0	0	0	0	0	0	0	0	0	0	0	0	0	0	coniferous	0-50	coniferous	0-50	P.a.	50-100	0
2	2014-03-19 05:00:01	05:00-06:00	0	0	0	0	0	0	0	0	0	0	0	0	0	0	0	0	0	0	0	0	coniferous	0-50	coniferous	0-50	P.a.	50-100	0
2	2014-03-19 06:00:01	06:00-07:00	0	0	0	0	0	0	0	0	0	0	0	0	0	0	0	0	0	0	0	0	coniferous	0-50	coniferous	0-50	P.a.	50-100	0
2	2014-03-19 07:00:01	07:00-08:00	0	0	0	0	0	0	0	0	0	0	0	0	0	0	0	0	0	0	0	0	coniferous	0-50	coniferous	0-50	P.a.	50-100	0
2	2014-03-19 08:00:01	08:00-09:00	0	0	0	0	0	0	0	0	0	0	0	0	0	0	0	0	0	0	0	0	coniferous	0-50	coniferous	0-50	P.a.	50-100	0
2	2014-03-19 09:00:01	09:00-10:00	0	0	0	0	0	0	0	0	0	0	0	0	0	0	0	0	0	0	0	0	coniferous	0-50	coniferous	0-50	P.a.	50-100	0
2	2014-03-19 10:00:01	10:00-11:00	0	0	0	0	0	0	0	0	0	0	0	0	0	0	0	0	0	0	0	0	coniferous	0-50	coniferous	0-50	P.a.	50-100	0
2	2014-03-19 11:00:01	11:00-12:00	0	0	0	0	0	0	0	0	0	0	0	0	0	0	0	0	0	0	0	0	coniferous	0-50	coniferous	0-50	P.a.	50-100	0
2	2014-03-19 12:00:01	12:00-13:00	0	0	0	0	0	0	0	0	0	0	0	0	0	0	0	0	0	0	0	0	coniferous	0-50	coniferous	0-50	P.a.	50-100	0
2	2014-03-19 13:00:01	13:00-14:00	0	0	0	0	0	0	0	0	0	0	0	0	0	0	0	0	0	0	0	0	coniferous	0-50	coniferous	0-50	P.a.	50-100	0
2	2014-03-19 14:00:01	14:00-15:00	0	0	0	0	0	0	0	0	0	0	0	0	0	0	0	0	0	0	0	0	coniferous	0-50	coniferous	0-50	P.a.	50-100	0
2	2014-03-19 15:00:01	15:00-16:00	0	0	0	0	0	0	0	0	0	0	0	0	0	0	0	0	0	0	0	0	coniferous	0-50	coniferous	0-50	P.a.	50-100	0
2	2014-03-19 16:00:01	16:00-17:00	0	0	0	0	0	0	0	0	0	0	0	0	0	0	0	0	0	0	0	0	coniferous	0-50	coniferous	0-50	P.a.	50-100	0
2	2014-03-19 17:00:01	17:00-18:00	0	0	0	0	0	0	0	0	0	0	0	0	0	0	0	0	0	0	0	0	coniferous	0-50	coniferous	0-50	P.a.	50-100	0
2	2014-03-19 18:00:01	18:00-19:00	0	0	0	0	0	0	0	0	0	0	0	0	0	0	0	0	0	0	0	0	coniferous	0-50	coniferous	0-50	P.a.	50-100	0
2	2014-03-19 19:00:01	19:00-20:00	0	0	0	0	0	0	0	0	0	0	0	0	0	0	0	0	0	0	0	0	coniferous	0-50	coniferous	0-50	P.a.	50-100	0
2	2014-03-19 20:00:01	20:00-21:00	0	0	0	0	0	0	0	0	0	0	0	0	0	0	0	0	0	0	0	0	coniferous	0-50	coniferous	0-50	P.a.	50-100	0
2	2014-03-19 21:00:01	21:00-22:00	0	0	0	0	0	0	0	0	0	0	0	0	0	0	0	0	0	0	0	0	coniferous	0-50	coniferous	0-50	P.a.	50-100	0
2	2014-03-19 22:00:01	22:00-23:00	0	0	0	0	0	0	0	0	0	0	0	0	0	0	0	0	0	0	0	0	coniferous	0-50	coniferous	0-50	P.a.	50-100	0
2	2014-03-19 23:00:01	23:00-24:00	0	0	0	0	0	0	0	0	0	0	0	0	0	0	0	0	0	0	0	0	coniferous	0-50	coniferous	0-50	P.a.	50-100	0
2	2014-03-20 00:00:01	00:00-01:00	0	0	0	0	0	0	0	0	0	0	0	0	0	0	0	0	0	0	0	0	coniferous	0-50	coniferous	0-50	P.a.	50-100	0
2	2014-03-20 01:00:01	01:00-02:00	0	0	0	0	0	0	0	0	0	0	0	0	0	0	0	0	0	0	0	0	coniferous	0-50	coniferous	0-50	P.a.	50-100	0
2	2014-03-20 02:00:01	02:00-03:00	0	0	0	0	0	0	0	0	0	0	0	0	0	0	0	0	0	0	0	0	coniferous	0-50	coniferous	0-50	P.a.	50-100	0
2	2014-03-20 03:00:01	03:00-04:00	0	0	0	0	0	0	0	0	0	0	0	0	0	0	0	0	0	0	0	0	coniferous	0-50	coniferous	0-50	P.a.	50-100	0
2	2014-03-20 04:00:01	04:00-05:00	0	0	0	0	0	0	0	0	0	0	0	0	0	0	0	0	0	0	0	0	coniferous	0-50	coniferous	0-50	P.a.	50-100	0
2	2014-03-20 05:00:01	05:00-06:00	0	0	0	0	0	0	0	0	0	0	0	0	0	0	0	0	0	0	0	0	coniferous	0-50	coniferous	0-50	P.a.	50-100	0
2	2014-03-20 06:00:01	06:00-07:00	0	0	0	0	0	0	0	0	0	0	0	0	0	0	0	0	0	0	0	0	coniferous	0-50	coniferous	0-50	P.a.	50-100	0
2	2014-03-20 07:00:01	07:00-08:00	0	0	0	0	0	0	0	0	0	0	0	0	0	0	0	0	0	0	0	0	coniferous	0-50	coniferous	0-50	P.a.	50-100	0
2	2014-03-20 08:00:01	08:00-09:00	0	0	0	0	0	0	0	0	0	0	0	0	0	0	0	0	0	0	0	0	coniferous	0-50	coniferous	0-50	P.a.	50-100	0
2	2014-03-20 09:00:01	09:00-10:00	0	0	0	0	0	0	0	0	0	0	0	0	0	0	0	0	0	0	0	0	coniferous	0-50	coniferous	0-50	P.a.	50-100	0
2	2014-03-20 10:00:01	10:00-11:00	0	0	0	0	0	0	0	0	0	0	0	0	0	0	0	0	0	0	0	0	coniferous	0-50	coniferous	0-50	P.a.	50-100	0
2	2014-03-20 11:00:01	11:00-12:00	0	0	0	0	0	0	0	0	0	0	0	0	0	0	0	0	0	0	0	0	coniferous	0-50	coniferous	0-50	P.a.	50-100	0
2	2014-03-20 12:00:01	12:00-13:00	0	0	0	0	0	0	0	0	0	0	0	0	0	0	0	0	0	0	0	0	coniferous	0-50	coniferous	0-50	P.a.	50-100	0
2	2014-03-20 13:00:01	13:00-14:00	0	0	0	0	0	0	0	0	0	0	0	0	0	0	0	0	0	0	0	0	coniferous	0-50	coniferous	0-50	P.a.	50-100	0
2	2014-03-20 14:00:01	14:00-15:00	0	0	0	0	0	0	0	0	0	0	0	0	0	0	0	0	0	0	0	0	coniferous	0-50	coniferous	0-50	P.a.	50-100	0
2	2014-03-20 15:00:01	15:00-16:00	0	0	0	0	0	0	0	0	0	0	0	0	0	0	0	0	0	0	0	0	coniferous	0-50	coniferous	0-50	P.a.	50-100	0
2	2014-03-20 16:00:01	16:00-17:00	0	0	0	0	0	0	0	0	0	0	0	0	0	0	0	0	0	0	0	0	coniferous	0-50	coniferous	0-50	P.a.	50-100	0
2	2014-03-20 17:00:01	17:00-18:00	0	0	0	0	0	0	0	0	0	0	0	0	0	0	0	0	0	0	0	0	coniferous	0-50	coniferous	0-50	P.a.	50-100	0
2	2014-03-20 18:00:01	18:00-19:00	0	0	0	0	0	0	0	0	0	0	0	0	0	0	0	0	0	0	0	0	coniferous	0-50	coniferous	0-50	P.a.	50-100	0
2	2014-03-20 19:00:01	19:00-20:00	0	0	0	0	0	0	0	0	0	0	0	0	0	0	0	0	0	0	0	0	coniferous	0-50	coniferous	0-50	P.a.	50-100	0
2	2014-03-20 20:00:01	20:00-21:00	0	0	0	0	0	0	0	0	0	0	0	0	0	0	0	0	0	0	0	0	coniferous	0-50	coniferous	0-50	P.a.	50-100	0
2	2014-03-20 21:00:01	21:00-22:00	0	0	0	0	0	0	0	0	0	0	0	0	0	0	0	0	0	0	0	0	coniferous	0-50	coniferous	0-50	P.a.	50-100	0
2	2014-03-20 22:00:01	22:00-23:00	0	0	0	0	0	0	0	0	0	0	0	0	0	0	0	0	0	0	0	0	coniferous	0-50	coniferous	0-50	P.a.	50-100	0
2	2014-03-20 23:00:01	23:00-24:00	0	0	0	0	0	0	0	0	0	0	0	0	0	0	0	0	0	0	0	0	coniferous	0-50	coniferous	0-50	P.a.	50-100	0
2	2014-03-21 00:00:01	00:00-01:00	0	0	0	0	0	0	0	0	0	0	0	0	0	0	0	0	0	0	0	0	coniferous	0-50	coniferous	0-50	P.a.	50-100	0
2	2014-03-21 01:00:01	01:00-02:00	0	0	0	0	0	0	0	0	0	0	0	0	0	0	0	0	0	0	0	0	coniferous	0-50	coniferous	0-50	P.a.	50-100	0
2	2014-03-21 02:00:01	02:00-03:00	0	0	0	0	0	0	0	0	0	0	0	0	0	0	0	0	0	0	0	0	coniferous	0-50	coniferous	0-50	P.a.	50-100	0
2	2014-03-21 03:00:01	03:00-04:00	0	0	0	0	0	0	0	0	0	0	0	0	0	0	0	0	0	0	0	0	coniferous	0-50	coniferous	0-50	P.a.	50-100	0
2	2014-03-21 04:00:01	04:00-05:00	0	0	0	0	0	0	0	0	0	0	0	0	0	0	0	0	0	0	0	0	coniferous	0-50	coniferous	0-50	P.a.	50-100	0
2	2014-03-21 05:00:01	05:00-06:00	0	0	0	0	0	0	0	0	0	0	0	0	0	0	0	0	0	0	0	0	coniferous	0-50	coniferous	0-50	P.a.	50-100	0
2	2014-03-21 06:00:01	06:00-07:00	0	0	0	0	0	0	0	0	0	0	0	0	0	0	0	0	0	0	0	0	coniferous	0-50	coniferous	0-50	P.a.	50-100	0
2	2014-03-21 07:00:01	07:00-08:00	0	0	0	0	0	0	0	0	0	0	0	0	0	0	0	0	0	0	0	0	coniferous	0-50	coniferous	0-50	P.a.	50-100	0
2	2014-03-21 08:00:01	08:00-09:00	0	0	0	0	0	0	0	0	0	0	0	0	0	0	0	0	0	0	0	0	coniferous	0-50	coniferous	0-50	P.a.	50-100	0
2	2014-03-21 09:00:01	09:00-10:00	0	0	0	0	0	0	0	0	0	0	0	0	0	0	0	0	0	0	0	0	coniferous	0-50	coniferous	0-50	P.a.	50-100	0
2	2014-03-21 10:00:01	10:00-11:00	0	0	0	0	0	0	0	0	0	0	0	0	0	0	0	0	0	0	0	0	coniferous	0-50	coniferous	0-50	P.a.	50-100	0
2	2014-03-21 11:00:01	11:00-12:00	0	0	0	0	0	0	0	0	0	0	0	0	0	0	0	0	0	0	0	0	coniferous	0-50	coniferous	0-50	P.a.	50-100	0
2	2014-03-21 12:00:01	12:00-13:00	0	0	0	0	0	0	0	0	0	0	0	0	0	0	0	0	0	0	0	0	coniferous	0-50	coniferous	0-50	P.a.	50-100	0
2	2014-03-21 13:00:01	13:00-14:00	0	0	0	0	0	0	0	0	0	0	0	0	0	0	0	0	0	0	0	0	coniferous	0-50	coniferous	0-50	P.a.	50-100	0
2	2014-03-21 14:00:01	14:00-15:00	0	0	0	0	0	0	0	0	0	0	0	0	0	0	0	0	0	0	0	0	coniferous	0-50	coniferous	0-50	P.a.	50-100	0
2	2014-03-21 15:00:01	15:00-16:00	0	0	0	0	0	0	0	0	0	0	0	0	0	0	0	0	0	0	0	0	coniferous	0-50	coniferous	0-50	P.a.	50-100	0
2	2014-03-21 16:00:01	16:00-17:00	0	0	0	0	0	0	0	0	0	0	0	0	0	0	0	0	0	0	0	0	coniferous	0-50	coniferous	0-50	P.a.	50-100	0
2	2014-03-21 17:00:01	17:00-18:00	0	0	0	0	0	0	0	0	0	0	0	0	0	0	0	0	0	0	0	0	coniferous	0-50	coniferous	0-50	P.a.	50-100	0
2	2014-03-21 18:00:01	18:00-19:00	0	0	0	0	0	0	0	0	0	0	0	0	0	0	0	0	0	0	0	0	coniferous	0-50	coniferous	0-50	P.a.	50-100	0
2	2014-03-21 19:00:01	19:00-20:00	0	0	0	0	0	0	0	0	0	0	0	0	0	0	0	0	0	0	0	0	coniferous	0-50	coniferous	0-50	P.a.	50-100	0
2	2014-03-21 20:00:01	20:00-21:00	0	0	0	0	0	0	0	0	0	0	0	0	0	0	0	0	0	0	0	0	coniferous	0-50	coniferous	0-50	P.a.	50-100	0
2	2014-03-21 21:00:01	21:00-22:00	0	0	0	0	0	0	0	0	0	0	0	0	0	0	0	0	0	0	0	0	coniferous	0-50	coniferous	0-50	P.a.	50-100	0
2	2014-03-21 22:00:01	22:00-23:00	0	0	0	0	0	0	0	0	0	0	0	0	0	0	0	0	0	0	0	0	coniferous	0-50	coniferous	0-50	P.a.	50-100	0
2	2014-03-21 23:00:01	23:00-24:00	0	0	0	0	0	0	0	0	0	0	0	0	0	0	0	0	0	0	0	0	coniferous	0-50	coniferous	0-50	P.a.	50-100	0
2	2014-03-22 00:00:01	00:00-01:00	0	0	0	0	0	0	0	0	0	0	0	0	0	0	0	0	0	0	0	0	coniferous	0-50	coniferous	0-50	P.a.	50-100	0
2	2014-03-22 01:00:01	01:00-02:00	0	0	0	0	0	0	0	0	0	0	0	0	0	0	0	0	0	0	0	0	coniferous	0-50	coniferous	0-50	P.a.	50-100	0
2	2014-03-22 02:00:01	02:00-03:00	0	0	0	0	0	0	0	0	0	0	0	0	0	0	0	0	0	0	0	0	coniferous	0-50	coniferous	0-50	P.a.	50-100	0
2	2014-03-22 03:00:01	03:00-04:00	0	0	0	0	0	0	0	0	0	0	0	0	0	0	0	0	0	0	0	0	coniferous	0-50	coniferous	0-50	P.a.	50-100	0
2	2014-03-22 04:00:01	04:00-05:00	0	0	0	0	0	0	0	0	0	0	0	0	0	0	0	0	0	0	0	0	coniferous	0-50	coniferous	0-50	P.a.	50-100	0
2	2014-03-22 05:00:01	05:00-06:00	0	0	0	0	0	0	0	0	0	0	0	0	0	0	0	0	0	0	0	0	coniferous	0-50	coniferous	0-50	P.a.	50-100	0
2	2014-03-22 06:00:01	06:00-07:00	0	0	0	0	0	0	0	0	0	0	0	0	0	0	0	0	0	0	0	0	coniferous	0-50	coniferous	0-50	P.a.	50-100	0
2	2014-03-22 07:00:01	07:00-08:00	0	0	0	0	0	0	0	0	0	0	0	0	0	0	0	0	0	0	0	0	coniferous	0-50	coniferous	0-50	P.a.	50-100	0
2	2014-03-22 08:00:01	08:00-09:00	0	0	0	0	0	0	0	0	0	0	0	0	0	0	0	0	0	0	0	0	coniferous	0-50	coniferous	0-50	P.a.	50-100	0
2	2014-03-22 09:00:01	09:00-10:00	0	0	0	0	0	0	0	0	0	0	0	0	0	0	0	0	0	0	0	0	coniferous	0-50	coniferous	0-50	P.a.	50-100	0
2	2014-03-22 10:00:02	10:00-11:00	0	0	0	0	0	0	0	0	0	0	0	0	0	0	0	0	0	0	0	0	coniferous	0-50	coniferous	0-50	P.a.	50-100	0
2	2014-03-22 11:00:02	11:00-12:00	0	0	0	0	0	0	0	0	0	0	0	0	0	0	0	0	0	0	0	0	coniferous	0-50	coniferous	0-50	P.a.	50-100	0
2	2014-03-22 12:00:02	12:00-13:00	0	0	0	0	0	0	0	0	0	0	0	0	0	0	0	0	0	0	0	0	coniferous	0-50	coniferous	0-50	P.a.	50-100	0
2	2014-03-22 13:00:02	13:00-14:00	0	0	0	0	0	0	0	0	0	0	0	0	0	0	0	0	0	0	0	0	coniferous	0-50	coniferous	0-50	P.a.	50-100	0
2	2014-03-22 14:00:02	14:00-15:00	0	0	0	0	0	0	0	0	0	0	0	0	0	0	0	0	0	0	0	0	coniferous	0-50	coniferous	0-50	P.a.	50-100	0
2	2014-03-22 15:00:02	15:00-16:00	0	0	0	0	0	0	0	0	0	0	0	0	0	0	0	0	0	0	0	0	coniferous	0-50	coniferous	0-50	P.a.	50-100	0
2	2014-03-22 16:00:02	16:00-17:00	0	0	0	0	0	0	0	0	0	0	0	0	0	0	0	0	0	0	0	0	coniferous	0-50	coniferous	0-50	P.a.	50-100	0
2	2014-03-22 17:00:02	17:00-18:00	0	0	0	0	0	0	0	0	0	0	0	0	0	0	0	0	0	0	0	0	coniferous	0-50	coniferous	0-50	P.a.	50-100	0
2	2014-03-22 18:00:02	18:00-19:00	0	0	0	0	0	0	0	0	0	0	0	0	0	0	0	0	0	0	0	0	coniferous	0-50	coniferous	0-50	P.a.	50-100	0
2	2014-03-22 19:00:02	19:00-20:00	0	0	0	0	0	0	0	0	0	0	0	0	0	0	0	0	0	0	0	0	coniferous	0-50	coniferous	0-50	P.a.	50-100	0
2	2014-03-22 20:00:02	20:00-21:00	0	0	0	0	0	0	0	0	0	0	0	0	0	0	0	0	0	0	0	0	coniferous	0-50	coniferous	0-50	P.a.	50-100	0
2	2014-03-22 21:00:02	21:00-22:00	0	0	0	0	0	0	0	0	0	0	0	0	0	0	0	0	0	0	0	0	coniferous	0-50	coniferous	0-50	P.a.	50-100	0
2	2014-03-22 22:00:02	22:00-23:00	0	0	0	0	0	0	0	0	0	0	0	0	0	0	0	0	0	0	0	0	coniferous	0-50	coniferous	0-50	P.a.	50-100	0
2	2014-03-22 23:00:02	23:00-24:00	0	0	0	0	0	0	0	0	0	0	0	0	0	0	0	0	0	0	0	0	coniferous	0-50	coniferous	0-50	P.a.	50-100	0
2	2014-03-23 00:00:02	00:00-01:00	0	0	0	0	0	0	0	0	0	0	0	0	0	0	0	0	0	0	0	0	coniferous	0-50	coniferous	0-50	P.a.	50-100	0
2	2014-03-23 01:00:02	01:00-02:00	0	0	0	0	0	0	0	0	0	0	0	0	0	0	0	0	0	0	0	0	coniferous	0-50	coniferous	0-50	P.a.	50-100	0
2	2014-03-23 02:00:02	02:00-03:00	0	0	0	0	0	0	0	0	0	0	0	0	0	0	0	0	0	0	0	0	coniferous	0-50	coniferous	0-50	P.a.	50-100	0
2	2014-03-23 03:00:02	03:00-04:00	0	0	0	0	0	0	0	0	0	0	0	0	0	0	0	0	0	0	0	0	coniferous	0-50	coniferous	0-50	P.a.	50-100	0
2	2014-03-23 04:00:02	04:00-05:00	0	0	0	0	0	0	0	0	0	0	0	0	0	0	0	0	0	0	0	0	coniferous	0-50	coniferous	0-50	P.a.	50-100	0
2	2014-03-23 05:00:02	05:00-06:00	0	0	0	0	0	0	0	0	0	0	0	0	0	0	0	0	0	0	0	0	coniferous	0-50	coniferous	0-50	P.a.	50-100	0
2	2014-03-23 06:00:02	06:00-07:00	0	0	0	0	0	0	0	0	0	0	0	0	0	0	0	0	0	0	0	0	coniferous	0-50	coniferous	0-50	P.a.	50-100	0
2	2014-03-23 07:00:02	07:00-08:00	0	0	0	0	0	0	0	0	0	0	0	0	0	0	0	0	0	0	0	0	coniferous	0-50	coniferous	0-50	P.a.	50-100	0
2	2014-03-23 08:00:02	08:00-09:00	0	0	0	0	0	0	0	0	0	0	0	0	0	0	0	0	0	0	0	0	coniferous	0-50	coniferous	0-50	P.a.	50-100	0
2	2014-03-23 09:00:02	09:00-10:00	0	0	0	0	0	0	0	0	0	0	0	0	0	0	0	0	0	0	0	0	coniferous	0-50	coniferous	0-50	P.a.	50-100	0
2	2014-03-23 10:00:02	10:00-11:00	0	0	0	0	0	0	0	0	0	0	0	0	0	0	0	0	0	0	0	0	coniferous	0-50	coniferous	0-50	P.a.	50-100	0
2	2014-03-23 11:00:02	11:00-12:00	0	0	0	0	0	0	0	0	0	0	0	0	0	0	0	0	0	0	0	0	coniferous	0-50	coniferous	0-50	P.a.	50-100	0
2	2014-03-23 12:00:02	12:00-13:00	0	0	0	0	0	0	0	0	0	0	0	0	0	0	0	0	0	0	0	0	coniferous	0-50	coniferous	0-50	P.a.	50-100	0
2	2014-03-23 13:00:02	13:00-14:00	0	0	0	0	0	0	0	0	0	0	0	0	0	0	0	0	0	0	0	0	coniferous	0-50	coniferous	0-50	P.a.	50-100	0
2	2014-03-23 14:00:02	14:00-15:00	0	0	0	0	0	0	0	0	0	0	0	0	0	0	0	0	0	0	0	0	coniferous	0-50	coniferous	0-50	P.a.	50-100	0
2	2014-03-23 15:00:02	15:00-16:00	0	0	0	0	0	0	0	0	0	0	0	0	0	0	0	0	0	0	0	0	coniferous	0-50	coniferous	0-50	P.a.	50-100	0
2	2014-03-23 16:00:02	16:00-17:00	0	0	0	0	0	0	0	0	0	0	0	0	0	0	0	0	0	0	0	0	coniferous	0-50	coniferous	0-50	P.a.	50-100	0
2	2014-03-23 17:00:02	17:00-18:00	0	0	0	0	0	0	0	0	0	0	0	0	0	0	0	0	0	0	0	0	coniferous	0-50	coniferous	0-50	P.a.	50-100	0
2	2014-03-23 18:00:02	18:00-19:00	0	0	0	0	0	0	0	0	0	0	0	0	0	0	0	0	0	0	0	0	coniferous	0-50	coniferous	0-50	P.a.	50-100	0
2	2014-03-23 19:00:02	19:00-20:00	0	0	0	0	0	0	0	0	0	0	0	0	0	0	0	0	0	0	0	0	coniferous	0-50	coniferous	0-50	P.a.	50-100	0
2	2014-03-23 20:00:02	20:00-21:00	0	0	0	0	0	0	0	0	0	0	0	0	0	0	0	0	0	0	0	0	coniferous	0-50	coniferous	0-50	P.a.	50-100	0
2	2014-03-23 21:00:02	21:00-22:00	0	0	0	0	0	0	0	0	0	0	0	0	0	0	0	0	0	0	0	0	coniferous	0-50	coniferous	0-50	P.a.	50-100	0
2	2014-03-23 22:00:02	22:00-23:00	0	0	0	0	0	0	0	0	0	0	0	0	0	0	0	0	0	0	0	0	coniferous	0-50	coniferous	0-50	P.a.	50-100	0
2	2014-03-23 23:00:02	23:00-24:00	0	0	0	0	0	0	0	0	0	0	0	0	0	0	0	0	0	0	0	0	coniferous	0-50	coniferous	0-50	P.a.	50-100	0
2	2014-03-24 00:00:02	00:00-01:00	0	0	0	0	0	0	0	0	0	0	0	0	0	0	0	0	0	0	0	0	coniferous	0-50	coniferous	0-50	P.a.	50-100	0
2	2014-03-24 01:00:02	01:00-02:00	0	0	0	0	0	0	0	0	0	0	0	0	0	0	0	0	0	0	0	0	coniferous	0-50	coniferous	0-50	P.a.	50-100	0
2	2014-03-24 02:00:02	02:00-03:00	0	0	0	0	0	0	0	0	0	0	0	0	0	0	0	0	0	0	0	0	coniferous	0-50	coniferous	0-50	P.a.	50-100	0
2	2014-03-24 03:00:02	03:00-04:00	0	0	0	0	0	0	0	0	0	0	0	0	0	0	0	0	0	0	0	0	coniferous	0-50	coniferous	0-50	P.a.	50-100	0
2	2014-03-24 04:00:02	04:00-05:00	0	0	0	0	0	0	0	0	0	0	0	0	0	0	0	0	0	0	0	0	coniferous	0-50	coniferous	0-50	P.a.	50-100	0
2	2014-03-24 05:00:02	05:00-06:00	0	0	0	0	0	0	0	0	0	0	0	0	0	0	0	0	0	0	0	0	coniferous	0-50	coniferous	0-50	P.a.	50-100	0
2	2014-03-24 06:00:02	06:00-07:00	0	0	0	0	0	0	0	0	0	0	0	0	0	0	0	0	0	0	0	0	coniferous	0-50	coniferous	0-50	P.a.	50-100	0
2	2014-03-24 07:00:02	07:00-08:00	0	0	0	0	0	0	0	0	0	0	0	0	0	0	0	0	0	0	0	0	coniferous	0-50	coniferous	0-50	P.a.	50-100	0
2	2014-03-24 08:00:02	08:00-09:00	0	0	0	0	0	0	0	0	0	0	0	0	0	0	0	0	0	0	0	0	coniferous	0-50	coniferous	0-50	P.a.	50-100	0
2	2014-03-24 09:00:02	09:00-10:00	0	0	0	0	0	0	0	0	0	0	0	0	0	0	0	0	0	0	0	0	coniferous	0-50	coniferous	0-50	P.a.	50-100	0
2	2014-03-24 10:00:02	10:00-11:00	0	0	0	0	0	0	0	0	0	0	0	0	0	0	0	0	0	0	0	0	coniferous	0-50	coniferous	0-50	P.a.	50-100	0
2	2014-03-24 11:00:02	11:00-12:00	0	0	0	0	0	0	0	0	0	0	0	0	0	0	0	0	0	0	0	0	coniferous	0-50	coniferous	0-50	P.a.	50-100	0
2	2014-03-24 12:00:02	12:00-13:00	0	0	0	0	0	0	0	0	0	0	0	0	0	0	0	0	0	0	0	0	coniferous	0-50	coniferous	0-50	P.a.	50-100	0
2	2014-03-24 13:00:02	13:00-14:00	0	0	0	0	0	0	0	0	0	0	0	0	0	0	0	0	0	0	0	0	coniferous	0-50	coniferous	0-50	P.a.	50-100	0
2	2014-03-24 14:00:02	14:00-15:00	0	0	0	0	0	0	0	0	0	0	0	0	0	0	0	0	0	0	0	0	coniferous	0-50	coniferous	0-50	P.a.	50-100	0
2	2014-03-24 15:00:02	15:00-16:00	0	0	0	0	0	0	0	0	0	0	0	0	0	0	0	0	0	0	0	0	coniferous	0-50	coniferous	0-50	P.a.	50-100	0
2	2014-03-24 16:00:02	16:00-17:00	0	0	0	0	0	0	0	0	0	0	0	0	0	0	0	0	0	0	0	0	coniferous	0-50	coniferous	0-50	P.a.	50-100	0
2	2014-03-24 17:00:02	17:00-18:00	0	0	0	0	0	0	0	0	0	0	0	0	0	0	0	0	0	0	0	0	coniferous	0-50	coniferous	0-50	P.a.	50-100	0
2	2014-03-24 18:00:02	18:00-19:00	0	0	0	0	0	0	0	0	0	0	0	0	0	0	0	0	0	0	0	0	coniferous	0-50	coniferous	0-50	P.a.	50-100	0
2	2014-03-24 19:00:02	19:00-20:00	0	0	0	0	0	0	0	0	0	0	0	0	0	0	0	0	0	0	0	0	coniferous	0-50	coniferous	0-50	P.a.	50-100	0
2	2014-03-24 20:00:02	20:00-21:00	0	0	0	0	0	0	0	0	0	0	0	0	0	0	0	0	0	0	0	0	coniferous	0-50	coniferous	0-50	P.a.	50-100	0
2	2014-03-24 21:00:02	21:00-22:00	0	0	0	0	0	0	0	0	0	0	0	0	0	0	0	0	0	0	0	0	coniferous	0-50	coniferous	0-50	P.a.	50-100	0
2	2014-03-24 22:00:02	22:00-23:00	0	0	0	0	0	0	0	0	0	0	0	0	0	0	0	0	0	0	0	0	coniferous	0-50	coniferous	0-50	P.a.	50-100	0
2	2014-03-24 23:00:02	23:00-24:00	0	0	0	0	0	0	0	0	0	0	0	0	0	0	0	0	0	0	0	0	coniferous	0-50	coniferous	0-50	P.a.	50-100	0
2	2014-03-25 00:00:02	00:00-01:00	0	0	0	0	0	0	0	0	0	0	0	0	0	0	0	0	0	0	0	0	coniferous	0-50	coniferous	0-50	P.a.	50-100	0
2	2014-03-25 01:00:02	01:00-02:00	0	0	0	0	0	0	0	0	0	0	0	0	0	0	0	0	0	0	0	0	coniferous	0-50	coniferous	0-50	P.a.	50-100	0
2	2014-03-25 02:00:02	02:00-03:00	0	0	0	0	0	0	0	0	0	0	0	0	0	0	0	0	0	0	0	0	coniferous	0-50	coniferous	0-50	P.a.	50-100	0
2	2014-03-25 03:00:02	03:00-04:00	0	0	0	0	0	0	0	0	0	0	0	0	0	0	0	0	0	0	0	0	coniferous	0-50	coniferous	0-50	P.a.	50-100	0
2	2014-03-25 04:00:02	04:00-05:00	0	0	0	0	0	0	0	0	0	0	0	0	0	0	0	0	0	0	0	0	coniferous	0-50	coniferous	0-50	P.a.	50-100	0
2	2014-03-25 05:00:02	05:00-06:00	0	0	0	0	0	0	0	0	0	0	0	0	0	0	0	0	0	0	0	0	coniferous	0-50	coniferous	0-50	P.a.	50-100	0
2	2014-03-25 06:00:02	06:00-07:00	0	0	0	0	0	0	0	0	0	0	0	0	0	0	0	0	0	0	0	0	coniferous	0-50	coniferous	0-50	P.a.	50-100	0
2	2014-03-25 07:00:02	07:00-08:00	0	0	0	0	0	0	0	0	0	0	0	0	0	0	0	0	0	0	0	0	coniferous	0-50	coniferous	0-50	P.a.	50-100	0
2	2014-03-25 08:00:02	08:00-09:00	0	0	0	0	0	0	0	0	0	0	0	0	0	0	0	0	0	0	0	0	coniferous	0-50	coniferous	0-50	P.a.	50-100	0
2	2014-03-25 09:00:02	09:00-10:00	0	0	0	0	0	0	0	0	0	0	0	0	0	0	0	0	0	0	0	0	coniferous	0-50	coniferous	0-50	P.a.	50-100	0
2	2014-03-25 10:00:02	10:00-11:00	0	0	0	0	0	0	0	0	0	0	0	0	0	0	0	0	0	0	0	0	coniferous	0-50	coniferous	0-50	P.a.	50-100	0
2	2014-03-25 11:00:02	11:00-12:00	0	0	0	0	0	0	0	0	0	0	0	0	0	0	0	0	0	0	0	0	coniferous	0-50	coniferous	0-50	P.a.	50-100	0
2	2014-03-25 12:00:02	12:00-13:00	0	0	0	0	0	0	0	0	0	0	0	0	0	0	0	0	0	0	0	0	coniferous	0-50	coniferous	0-50	P.a.	50-100	0
2	2014-03-25 13:00:02	13:00-14:00	0	0	0	0	0	0	0	0	0	0	0	0	0	0	0	0	0	0	0	0	coniferous	0-50	coniferous	0-50	P.a.	50-100	0
2	2014-03-25 14:00:02	14:00-15:00	0	0	0	0	0	0	0	0	0	0	0	0	0	0	0	0	0	0	0	0	coniferous	0-50	coniferous	0-50	P.a.	50-100	0
2	2014-03-25 15:00:02	15:00-16:00	0	0	0	0	0	0	0	0	0	0	0	0	0	0	0	0	0	0	0	0	coniferous	0-50	coniferous	0-50	P.a.	50-100	0
2	2014-03-25 16:00:02	16:00-17:00	0	0	0	0	0	0	0	0	0	0	0	0	0	0	0	0	0	0	0	0	coniferous	0-50	coniferous	0-50	P.a.	50-100	0
2	2014-03-25 17:00:02	17:00-18:00	0	0	0	0	0	0	0	0	0	0	0	0	0	0	0	0	0	0	0	0	coniferous	0-50	coniferous	0-50	P.a.	50-100	0
2	2014-03-25 18:00:02	18:00-19:00	0	0	0	0	0	0	0	0	0	0	0	0	0	0	0	0	0	0	0	0	coniferous	0-50	coniferous	0-50	P.a.	50-100	0
2	2014-03-25 19:00:02	19:00-20:00	0	0	0	0	0	0	0	0	0	0	0	0	0	0	0	0	0	0	0	0	coniferous	0-50	coniferous	0-50	P.a.	50-100	0
2	2014-03-25 20:00:02	20:00-21:00	0	0	0	0	0	0	0	0	0	0	0	0	0	0	0	0	0	0	0	0	coniferous	0-50	coniferous	0-50	P.a.	50-100	0
2	2014-03-25 21:00:02	21:00-22:00	0	0	0	0	0	0	0	0	0	0	0	0	0	0	0	0	0	0	0	0	coniferous	0-50	coniferous	0-50	P.a.	50-100	0
2	2014-03-25 22:00:02	22:00-23:00	0	0	0	0	0	0	0	0	0	0	0	0	0	0	0	0	0	0	0	0	coniferous	0-50	coniferous	0-50	P.a.	50-100	0
2	2014-03-25 23:00:02	23:00-24:00	0	0	0	0	0	0	0	0	0	0	0	0	0	0	0	0	0	0	0	0	coniferous	0-50	coniferous	0-50	P.a.	50-100	0
2	2014-03-26 00:00:02	00:00-01:00	0	0	0	0	0	0	0	0	0	0	0	0	0	0	0	0	0	0	0	0	coniferous	0-50	coniferous	0-50	P.a.	50-100	0
2	2014-03-26 01:00:02	01:00-02:00	0	0	0	0	0	0	0	0	0	0	0	0	0	0	0	0	0	0	0	0	coniferous	0-50	coniferous	0-50	P.a.	50-100	0
2	2014-03-26 02:00:02	02:00-03:00	0	0	0	0	0	0	0	0	0	0	0	0	0	0	0	0	0	0	0	0	coniferous	0-50	coniferous	0-50	P.a.	50-100	0
2	2014-03-26 03:00:02	03:00-04:00	0	0	0	0	0	0	0	0	0	0	0	0	0	0	0	0	0	0	0	0	coniferous	0-50	coniferous	0-50	P.a.	50-100	0
2	2014-03-26 04:00:02	04:00-05:00	0	0	0	0	0	0	0	0	0	0	0	0	0	0	0	0	0	0	0	0	coniferous	0-50	coniferous	0-50	P.a.	50-100	0
2	2014-03-26 05:00:02	05:00-06:00	0	0	0	0	0	0	0	0	0	0	0	0	0	0	0	0	0	0	0	0	coniferous	0-50	coniferous	0-50	P.a.	50-100	0
2	2014-03-26 06:00:02	06:00-07:00	0	0	0	0	0	0	0	0	0	0	0	0	0	0	0	0	0	0	0	0	coniferous	0-50	coniferous	0-50	P.a.	50-100	0
2	2014-03-26 07:00:02	07:00-08:00	0	0	0	0	0	0	0	0	0	0	0	0	0	0	0	0	0	0	0	0	coniferous	0-50	coniferous	0-50	P.a.	50-100	0
2	2014-03-26 08:00:02	08:00-09:00	0	0	0	0	0	0	0	0	0	0	0	0	0	0	0	0	0	0	0	0	coniferous	0-50	coniferous	0-50	P.a.	50-100	0
2	2014-03-26 09:00:02	09:00-10:00	0	0	0	0	0	0	0	0	0	0	0	0	0	0	0	0	0	0	0	0	coniferous	0-50	coniferous	0-50	P.a.	50-100	0
2	2014-03-26 10:00:02	10:00-11:00	0	0	0	0	0	0	0	0	0	0	0	0	0	0	0	0	0	0	0	0	coniferous	0-50	coniferous	0-50	P.a.	50-100	0
2	2014-03-26 11:00:02	11:00-12:00	0	0	0	0	0	0	0	0	0	0	0	0	0	0	0	0	0	0	0	0	coniferous	0-50	coniferous	0-50	P.a.	50-100	0
2	2014-03-26 12:00:02	12:00-13:00	0	0	0	0	0	0	0	0	0	0	0	0	0	0	0	0	0	0	0	0	coniferous	0-50	coniferous	0-50	P.a.	50-100	0
2	2014-03-26 13:00:02	13:00-14:00	0	0	0	0	0	0	0	0	0	0	0	0	0	0	0	0	0	0	0	0	coniferous	0-50	coniferous	0-50	P.a.	50-100	0
2	2014-03-26 14:00:02	14:00-15:00	0	0	0	0	0	0	0	0	0	0	0	0	0	0	0	0	0	0	0	0	coniferous	0-50	coniferous	0-50	P.a.	50-100	0
2	2014-03-26 15:00:02	15:00-16:00	0	0	0	0	0	0	0	0	0	0	0	0	0	0	0	0	0	0	0	0	coniferous	0-50	coniferous	0-50	P.a.	50-100	0
2	2014-03-26 16:00:02	16:00-17:00	0	0	0	0	0	0	0	0	0	0	0	0	0	0	0	0	0	0	0	0	coniferous	0-50	coniferous	0-50	P.a.	50-100	0
2	2014-03-26 17:00:02	17:00-18:00	0	0	0	0	0	0	0	0	0	0	0	0	0	0	0	0	0	0	0	0	coniferous	0-50	coniferous	0-50	P.a.	50-100	0
2	2014-03-26 18:00:02	18:00-19:00	0	0	0	0	0	0	0	0	0	0	0	0	0	0	0	0	0	0	0	0	coniferous	0-50	coniferous	0-50	P.a.	50-100	0
2	2014-03-26 19:00:02	19:00-20:00	0	0	0	0	0	0	0	0	0	0	0	0	0	0	0	0	0	0	0	0	coniferous	0-50	coniferous	0-50	P.a.	50-100	0
2	2014-03-26 20:00:02	20:00-21:00	0	0	0	0	0	0	0	0	0	0	0	0	0	0	0	0	0	0	0	0	coniferous	0-50	coniferous	0-50	P.a.	50-100	0
2	2014-03-26 21:00:02	21:00-22:00	0	0	0	0	0	0	0	0	0	0	0	0	0	0	0	0	0	0	0	0	coniferous	0-50	coniferous	0-50	P.a.	50-100	0
2	2014-03-26 22:00:02	22:00-23:00	0	0	0	0	0	0	0	0	0	0	0	0	0	0	0	0	0	0	0	0	coniferous	0-50	coniferous	0-50	P.a.	50-100	0
2	2014-03-26 23:00:02	23:00-24:00	0	0	0	0	0	0	0	0	0	0	0	0	0	0	0	0	0	0	0	0	coniferous	0-50	coniferous	0-50	P.a.	50-100	0
2	2014-03-27 00:00:02	00:00-01:00	0	0	0	0	0	0	0	0	0	0	0	0	0	0	0	0	0	0	0	0	coniferous	0-50	coniferous	0-50	P.a.	50-100	0
2	2014-03-27 01:00:02	01:00-02:00	0	0	0	0	0	0	0	0	0	0	0	0	0	0	0	0	0	0	0	0	coniferous	0-50	coniferous	0-50	P.a.	50-100	0
2	2014-03-27 02:00:02	02:00-03:00	0	0	0	0	0	0	0	0	0	0	0	0	0	0	0	0	0	0	0	0	coniferous	0-50	coniferous	0-50	P.a.	50-100	0
2	2014-03-27 03:00:02	03:00-04:00	0	0	0	0	0	0	0	0	0	0	0	0	0	0	0	0	0	0	0	0	coniferous	0-50	coniferous	0-50	P.a.	50-100	0
2	2014-03-27 04:00:02	04:00-05:00	0	0	0	0	0	0	0	0	0	0	0	0	0	0	0	0	0	0	0	0	coniferous	0-50	coniferous	0-50	P.a.	50-100	0
2	2014-03-27 05:00:02	05:00-06:00	0	0	0	0	0	0	0	0	0	0	0	0	0	0	0	0	0	0	0	0	coniferous	0-50	coniferous	0-50	P.a.	50-100	0
2	2014-03-27 06:00:02	06:00-07:00	0	0	0	0	0	0	0	0	0	0	0	0	0	0	0	0	0	0	0	0	coniferous	0-50	coniferous	0-50	P.a.	50-100	0
2	2014-03-27 07:00:02	07:00-08:00	0	0	0	0	0	0	0	0	0	0	0	0	0	0	0	0	0	0	0	0	coniferous	0-50	coniferous	0-50	P.a.	50-100	0
2	2014-03-27 08:00:02	08:00-09:00	0	0	0	0	0	0	0	0	0	0	0	0	0	0	0	0	0	0	0	0	coniferous	0-50	coniferous	0-50	P.a.	50-100	0
2	2014-03-27 09:00:02	09:00-10:00	0	0	0	0	0	0	0	0	0	0	0	0	0	0	0	0	0	0	0	0	coniferous	0-50	coniferous	0-50	P.a.	50-100	0
2	2014-03-27 10:00:02	10:00-11:00	0	0	0	0	0	0	0	0	0	0	0	0	0	0	0	0	0	0	0	0	coniferous	0-50	coniferous	0-50	P.a.	50-100	0
2	2014-03-27 11:00:02	11:00-12:00	0	0	0	0	0	0	0	0	0	0	0	0	0	0	0	0	0	0	0	0	coniferous	0-50	coniferous	0-50	P.a.	50-100	0
2	2014-03-27 12:00:02	12:00-13:00	0	0	0	0	0	0	0	0	0	0	0	0	0	0	0	0	0	0	0	0	coniferous	0-50	coniferous	0-50	P.a.	50-100	0
2	2014-03-27 13:00:02	13:00-14:00	0	0	0	0	0	0	0	0	0	0	0	0	0	0	0	0	0	0	0	0	coniferous	0-50	coniferous	0-50	P.a.	50-100	0
2	2014-03-27 14:00:02	14:00-15:00	0	0	0	0	0	0	0	0	0	0	0	0	0	0	0	0	0	0	0	0	coniferous	0-50	coniferous	0-50	P.a.	50-100	0
2	2014-03-27 15:00:02	15:00-16:00	0	0	0	0	0	0	0	0	0	0	0	0	0	0	0	0	0	0	0	0	coniferous	0-50	coniferous	0-50	P.a.	50-100	0
2	2014-03-27 16:00:02	16:00-17:00	0	0	0	0	0	0	0	0	0	0	0	0	0	0	0	0	0	0	0	0	coniferous	0-50	coniferous	0-50	P.a.	50-100	0
2	2014-03-27 17:00:02	17:00-18:00	0	0	0	0	0	0	0	0	0	0	0	0	0	0	0	0	0	0	0	0	coniferous	0-50	coniferous	0-50	P.a.	50-100	0
2	2014-03-27 18:00:02	18:00-19:00	0	0	0	0	0	0	0	0	0	0	0	0	0	0	0	0	0	0	0	0	coniferous	0-50	coniferous	0-50	P.a.	50-100	0
2	2014-03-27 19:00:02	19:00-20:00	0	0	0	0	0	0	0	0	0	0	0	0	0	0	0	0	0	0	0	0	coniferous	0-50	coniferous	0-50	P.a.	50-100	0
2	2014-03-27 20:00:02	20:00-21:00	0	0	0	0	0	0	0	0	0	0	0	0	0	0	0	0	0	0	0	0	coniferous	0-50	coniferous	0-50	P.a.	50-100	0
2	2014-03-27 21:00:02	21:00-22:00	0	0	0	0	0	0	0	0	0	0	0	0	0	0	0	0	0	0	0	0	coniferous	0-50	coniferous	0-50	P.a.	50-100	0
2	2014-03-27 22:00:02	22:00-23:00	0	0	0	0	0	0	0	0	0	0	0	0	0	0	0	0	0	0	0	0	coniferous	0-50	coniferous	0-50	P.a.	50-100	0
2	2014-03-27 23:00:02	23:00-24:00	0	0	0	0	0	0	0	0	0	0	0	0	0	0	0	0	0	0	0	0	coniferous	0-50	coniferous	0-50	P.a.	50-100	0
2	2014-03-28 00:00:02	00:00-01:00	0	0	0	0	0	0	0	0	0	0	0	0	0	0	0	0	0	0	0	0	coniferous	0-50	coniferous	0-50	P.a.	50-100	0
2	2014-03-28 01:00:02	01:00-02:00	0	0	0	0	0	0	0	0	0	0	0	0	0	0	0	0	0	0	0	0	coniferous	0-50	coniferous	0-50	P.a.	50-100	0
2	2014-03-28 02:00:02	02:00-03:00	0	0	0	0	0	0	0	0	0	0	0	0	0	0	0	0	0	0	0	0	coniferous	0-50	coniferous	0-50	P.a.	50-100	0
2	2014-03-28 03:00:02	03:00-04:00	0	0	0	0	0	0	0	0	0	0	0	0	0	0	0	0	0	0	0	0	coniferous	0-50	coniferous	0-50	P.a.	50-100	0
2	2014-03-28 04:00:02	04:00-05:00	0	0	0	0	0	0	0	0	0	0	0	0	0	0	0	0	0	0	0	0	coniferous	0-50	coniferous	0-50	P.a.	50-100	0
2	2014-03-28 05:00:02	05:00-06:00	0	0	0	0	0	0	0	0	0	0	0	0	0	0	0	0	0	0	0	0	coniferous	0-50	coniferous	0-50	P.a.	50-100	0
2	2014-03-28 06:00:02	06:00-07:00	0	0	0	0	0	0	0	0	0	0	0	0	0	0	0	0	0	0	0	0	coniferous	0-50	coniferous	0-50	P.a.	50-100	0
2	2014-03-28 07:00:02	07:00-08:00	0	0	0	0	0	0	0	0	0	0	0	0	0	0	0	0	0	0	0	0	coniferous	0-50	coniferous	0-50	P.a.	50-100	0
2	2014-03-28 08:00:02	08:00-09:00	0	0	0	0	0	0	0	0	0	0	0	0	0	0	0	0	0	0	0	0	coniferous	0-50	coniferous	0-50	P.a.	50-100	0
2	2014-03-28 09:00:02	09:00-10:00	0	0	0	0	0	0	0	0	0	0	0	0	0	0	0	0	0	0	0	0	coniferous	0-50	coniferous	0-50	P.a.	50-100	0
2	2014-03-28 10:00:02	10:00-11:00	0	0	0	0	0	0	0	0	0	0	0	0	0	0	0	0	0	0	0	0	coniferous	0-50	coniferous	0-50	P.a.	50-100	0
2	2014-03-28 11:00:02	11:00-12:00	0	0	0	0	0	0	0	0	0	0	0	0	0	0	0	0	0	0	0	0	coniferous	0-50	coniferous	0-50	P.a.	50-100	0
2	2014-03-28 12:00:02	12:00-13:00	0	0	0	0	0	0	0	0	0	0	0	0	0	0	0	0	0	0	0	0	coniferous	0-50	coniferous	0-50	P.a.	50-100	0
2	2014-03-28 13:00:02	13:00-14:00	0	0	0	0	0	0	0	0	0	0	0	0	0	0	0	0	0	0	0	0	coniferous	0-50	coniferous	0-50	P.a.	50-100	0
2	2014-03-28 14:00:02	14:00-15:00	0	0	0	0	0	0	0	0	0	0	0	0	0	0	0	0	0	0	0	0	coniferous	0-50	coniferous	0-50	P.a.	50-100	0
2	2014-03-28 15:00:02	15:00-16:00	0	0	0	0	0	0	0	0	0	0	0	0	0	0	0	0	0	0	0	0	coniferous	0-50	coniferous	0-50	P.a.	50-100	0
2	2014-03-28 16:00:02	16:00-17:00	0	0	0	0	0	0	0	0	0	0	0	0	0	0	0	0	0	0	0	0	coniferous	0-50	coniferous	0-50	P.a.	50-100	0
2	2014-03-28 17:00:02	17:00-18:00	0	0	0	0	0	0	0	0	0	0	0	0	0	0	0	0	0	0	0	0	coniferous	0-50	coniferous	0-50	P.a.	50-100	0
2	2014-03-28 18:00:02	18:00-19:00	0	0	0	0	0	0	0	0	0	0	0	0	0	0	0	0	0	0	0	0	coniferous	0-50	coniferous	0-50	P.a.	50-100	0
2	2014-03-28 19:00:02	19:00-20:00	0	0	0	0	0	0	0	0	0	0	0	0	0	0	0	0	0	0	0	0	coniferous	0-50	coniferous	0-50	P.a.	50-100	0
2	2014-03-28 20:00:02	20:00-21:00	0	0	0	0	0	0	0	0	0	0	0	0	0	0	0	0	0	0	0	0	coniferous	0-50	coniferous	0-50	P.a.	50-100	0
2	2014-03-28 21:00:02	21:00-22:00	0	0	0	0	0	0	0	0	0	0	0	0	0	0	0	0	0	0	0	0	coniferous	0-50	coniferous	0-50	P.a.	50-100	0
2	2014-03-28 22:00:02	22:00-23:00	0	0	0	0	0	0	0	0	0	0	0	0	0	0	0	0	0	0	0	0	coniferous	0-50	coniferous	0-50	P.a.	50-100	0
2	2014-03-28 23:00:02	23:00-24:00	0	0	0	0	0	0	0	0	0	0	0	0	0	0	0	0	0	0	0	0	coniferous	0-50	coniferous	0-50	P.a.	50-100	0
2	2014-03-29 00:00:02	00:00-01:00	0	0	0	0	0	0	0	0	0	0	0	0	0	0	0	0	0	0	0	0	coniferous	0-50	coniferous	0-50	P.a.	50-100	0
2	2014-03-29 01:00:02	01:00-02:00	0	0	0	0	0	0	0	0	0	0	0	0	0	0	0	0	0	0	0	0	coniferous	0-50	coniferous	0-50	P.a.	50-100	0
2	2014-03-29 02:00:02	02:00-03:00	0	0	0	0	0	0	0	0	0	0	0	0	0	0	0	0	0	0	0	0	coniferous	0-50	coniferous	0-50	P.a.	50-100	0
2	2014-03-29 03:00:02	03:00-04:00	0	0	0	0	0	0	0	0	0	0	0	0	0	0	0	0	0	0	0	0	coniferous	0-50	coniferous	0-50	P.a.	50-100	0
2	2014-03-29 04:00:02	04:00-05:00	0	0	0	0	0	0	0	0	0	0	0	0	0	0	0	0	0	0	0	0	coniferous	0-50	coniferous	0-50	P.a.	50-100	0
2	2014-03-29 05:00:02	05:00-06:00	0	0	0	0	0	0	0	0	0	0	0	0	0	0	0	0	0	0	0	0	coniferous	0-50	coniferous	0-50	P.a.	50-100	0
2	2014-03-29 06:00:02	06:00-07:00	0	0	0	0	0	0	0	0	0	0	0	0	0	0	0	0	0	0	0	0	coniferous	0-50	coniferous	0-50	P.a.	50-100	0
2	2014-03-29 07:00:02	07:00-08:00	0	0	0	0	0	0	0	0	0	0	0	0	0	0	0	0	0	0	0	0	coniferous	0-50	coniferous	0-50	P.a.	50-100	0
2	2014-03-29 08:00:02	08:00-09:00	0	0	0	0	0	0	0	0	0	0	0	0	0	0	0	0	0	0	0	0	coniferous	0-50	coniferous	0-50	P.a.	50-100	0
2	2014-03-29 09:00:02	09:00-10:00	0	0	0	0	0	0	0	0	0	0	0	0	0	0	0	0	0	0	0	0	coniferous	0-50	coniferous	0-50	P.a.	50-100	0
2	2014-03-29 10:00:02	10:00-11:00	0	0	0	0	0	0	0	0	0	0	0	0	0	0	0	0	0	0	0	0	coniferous	0-50	coniferous	0-50	P.a.	50-100	0
2	2014-03-29 11:00:02	11:00-12:00	0	0	0	0	0	0	0	0	0	0	0	0	0	0	0	0	0	0	0	0	coniferous	0-50	coniferous	0-50	P.a.	50-100	0
2	2014-03-29 12:00:02	12:00-13:00	0	0	0	0	0	0	0	0	0	0	0	0	0	0	0	0	0	0	0	0	coniferous	0-50	coniferous	0-50	P.a.	50-100	0
2	2014-03-29 13:00:02	13:00-14:00	0	0	0	0	0	0	0	0	0	0	0	0	0	0	0	0	0	0	0	0	coniferous	0-50	coniferous	0-50	P.a.	50-100	0
2	2014-03-29 14:00:02	14:00-15:00	0	0	0	0	0	0	0	0	0	0	0	0	0	0	0	0	0	0	0	0	coniferous	0-50	coniferous	0-50	P.a.	50-100	0
2	2014-03-29 15:00:02	15:00-16:00	0	0	0	0	0	0	0	0	0	0	0	0	0	0	0	0	0	0	0	0	coniferous	0-50	coniferous	0-50	P.a.	50-100	0
2	2014-03-29 16:00:02	16:00-17:00	0	0	0	0	0	0	0	0	0	0	0	0	0	0	0	0	0	0	0	0	coniferous	0-50	coniferous	0-50	P.a.	50-100	0
2	2014-03-29 17:00:02	17:00-18:00	0	0	0	0	0	0	0	0	0	0	0	0	0	0	0	0	0	0	0	0	coniferous	0-50	coniferous	0-50	P.a.	50-100	0
2	2014-03-29 18:00:02	18:00-19:00	0	0	0	0	0	0	0	0	0	0	0	0	0	0	0	0	0	0	0	0	coniferous	0-50	coniferous	0-50	P.a.	50-100	0
2	2014-03-29 19:00:02	19:00-20:00	0	0	0	0	0	0	0	0	0	0	0	0	0	0	0	0	0	0	0	0	coniferous	0-50	coniferous	0-50	P.a.	50-100	0
2	2014-03-29 20:00:02	20:00-21:00	0	0	0	0	0	0	0	0	0	0	0	0	0	0	0	0	0	0	0	0	coniferous	0-50	coniferous	0-50	P.a.	50-100	0
2	2014-03-29 21:00:02	21:00-22:00	0	0	0	0	0	0	0	0	0	0	0	0	0	0	0	0	0	0	0	0	coniferous	0-50	coniferous	0-50	P.a.	50-100	0
2	2014-03-29 22:00:02	22:00-23:00	0	0	0	0	0	0	0	0	0	0	0	0	0	0	0	0	0	0	0	0	coniferous	0-50	coniferous	0-50	P.a.	50-100	0
2	2014-03-29 23:00:02	23:00-24:00	0	0	0	0	0	0	0	0	0	0	0	0	0	0	0	0	0	0	0	0	coniferous	0-50	coniferous	0-50	P.a.	50-100	0
2	2014-03-30 00:00:02	00:00-01:00	0	0	0	0	0	0	0	0	0	0	0	0	0	0	0	0	0	0	0	0	coniferous	0-50	coniferous	0-50	P.a.	50-100	0
2	2014-03-30 01:00:02	01:00-02:00	0	0	0	0	0	0	0	0	0	0	0	0	0	0	0	0	0	0	0	0	coniferous	0-50	coniferous	0-50	P.a.	50-100	0
2	2014-03-30 02:00:02	02:00-03:00	0	0	0	0	0	0	0	0	0	0	0	0	0	0	0	0	0	0	0	0	coniferous	0-50	coniferous	0-50	P.a.	50-100	0
2	2014-03-30 03:00:02	03:00-04:00	0	0	0	0	0	0	0	0	0	0	0	0	0	0	0	0	0	0	0	0	coniferous	0-50	coniferous	0-50	P.a.	50-100	0
2	2014-03-30 04:00:02	04:00-05:00	0	0	0	0	0	0	0	0	0	0	0	0	0	0	0	0	0	0	0	0	coniferous	0-50	coniferous	0-50	P.a.	50-100	0
2	2014-03-30 05:00:02	05:00-06:00	0	0	0	0	0	0	0	0	0	0	0	0	0	0	0	0	0	0	0	0	coniferous	0-50	coniferous	0-50	P.a.	50-100	0
2	2014-03-30 06:00:02	06:00-07:00	0	0	0	0	0	0	0	0	0	0	0	0	0	0	0	0	0	0	0	0	coniferous	0-50	coniferous	0-50	P.a.	50-100	0
2	2014-03-30 07:00:02	07:00-08:00	0	0	0	0	0	0	0	0	0	0	0	0	0	0	0	0	0	0	0	0	coniferous	0-50	coniferous	0-50	P.a.	50-100	0
2	2014-03-30 08:00:02	08:00-09:00	0	0	0	0	0	0	0	0	0	0	0	0	0	0	0	0	0	0	0	0	coniferous	0-50	coniferous	0-50	P.a.	50-100	0
2	2014-03-30 09:00:02	09:00-10:00	0	0	0	0	0	0	0	0	0	0	0	0	0	0	0	0	0	0	0	0	coniferous	0-50	coniferous	0-50	P.a.	50-100	0
2	2014-03-30 10:00:02	10:00-11:00	0	0	0	0	0	0	0	0	0	0	0	0	0	0	0	0	0	0	0	0	coniferous	0-50	coniferous	0-50	P.a.	50-100	0
2	2014-03-30 11:00:02	11:00-12:00	0	0	0	0	0	0	0	0	0	0	0	0	0	0	0	0	0	0	0	0	coniferous	0-50	coniferous	0-50	P.a.	50-100	0
2	2014-03-30 12:00:02	12:00-13:00	0	0	0	0	0	0	0	0	0	0	0	0	0	0	0	0	0	0	0	0	coniferous	0-50	coniferous	0-50	P.a.	50-100	0
2	2014-03-30 13:00:02	13:00-14:00	0	0	0	0	0	0	0	0	0	0	0	0	0	0	0	0	0	0	0	0	coniferous	0-50	coniferous	0-50	P.a.	50-100	0
2	2014-03-30 14:00:02	14:00-15:00	0	0	0	0	0	0	0	0	0	0	0	0	0	0	0	0	0	0	0	0	coniferous	0-50	coniferous	0-50	P.a.	50-100	0
2	2014-03-30 15:00:02	15:00-16:00	0	0	0	0	0	0	0	0	0	0	0	0	0	0	0	0	0	0	0	0	coniferous	0-50	coniferous	0-50	P.a.	50-100	0
2	2014-03-30 16:00:02	16:00-17:00	0	0	0	0	0	0	0	0	0	0	0	0	0	0	0	0	0	0	0	0	coniferous	0-50	coniferous	0-50	P.a.	50-100	0
2	2014-03-30 17:00:02	17:00-18:00	0	0	0	0	0	0	0	0	0	0	0	0	0	0	0	0	0	0	0	0	coniferous	0-50	coniferous	0-50	P.a.	50-100	0
2	2014-03-30 18:00:03	18:00-19:00	0	0	0	0	0	0	0	0	0	0	0	0	0	0	0	0	0	0	0	0	coniferous	0-50	coniferous	0-50	P.a.	50-100	0
2	2014-03-30 19:00:03	19:00-20:00	0	0	0	0	0	0	0	0	0	0	0	0	0	0	0	0	0	0	0	0	coniferous	0-50	coniferous	0-50	P.a.	50-100	0
2	2014-03-30 20:00:03	20:00-21:00	0	0	0	0	0	0	0	0	0	0	0	0	0	0	0	0	0	0	0	0	coniferous	0-50	coniferous	0-50	P.a.	50-100	0
2	2014-03-30 21:00:03	21:00-22:00	0	0	0	0	0	0	0	0	0	0	0	0	0	0	0	0	0	0	0	0	coniferous	0-50	coniferous	0-50	P.a.	50-100	0
2	2014-03-30 22:00:03	22:00-23:00	0	0	0	0	0	0	0	0	0	0	0	0	0	0	0	0	0	0	0	0	coniferous	0-50	coniferous	0-50	P.a.	50-100	0
2	2014-03-30 23:00:03	23:00-24:00	0	0	0	0	0	0	0	0	0	0	0	0	0	0	0	0	0	0	0	0	coniferous	0-50	coniferous	0-50	P.a.	50-100	0
2	2014-03-31 00:00:03	00:00-01:00	0	0	0	0	0	0	0	0	0	0	0	0	0	0	0	0	0	0	0	0	coniferous	0-50	coniferous	0-50	P.a.	50-100	0
2	2014-03-31 01:00:03	01:00-02:00	0	0	0	0	0	0	0	0	0	0	0	0	0	0	0	0	0	0	0	0	coniferous	0-50	coniferous	0-50	P.a.	50-100	0
2	2014-03-31 02:00:03	02:00-03:00	0	0	0	0	0	0	0	0	0	0	0	0	0	0	0	0	0	0	0	0	coniferous	0-50	coniferous	0-50	P.a.	50-100	0
2	2014-03-31 03:00:03	03:00-04:00	0	0	0	0	0	0	0	0	0	0	0	0	0	0	0	0	0	0	0	0	coniferous	0-50	coniferous	0-50	P.a.	50-100	0
2	2014-03-31 04:00:03	04:00-05:00	0	0	0	0	0	0	0	0	0	0	0	0	0	0	0	0	0	0	0	0	coniferous	0-50	coniferous	0-50	P.a.	50-100	0
2	2014-03-31 05:00:03	05:00-06:00	0	0	0	0	0	0	0	0	0	0	0	0	0	0	0	0	0	0	0	0	coniferous	0-50	coniferous	0-50	P.a.	50-100	0
2	2014-03-31 06:00:03	06:00-07:00	0	0	0	0	0	0	0	0	0	0	0	0	0	0	0	0	0	0	0	0	coniferous	0-50	coniferous	0-50	P.a.	50-100	0
2	2014-03-31 07:00:03	07:00-08:00	0	0	0	0	0	0	0	0	0	0	0	0	0	0	0	0	0	0	0	0	coniferous	0-50	coniferous	0-50	P.a.	50-100	0
2	2014-03-31 08:00:03	08:00-09:00	0	0	0	0	0	0	0	0	0	0	0	0	0	0	0	0	0	0	0	0	coniferous	0-50	coniferous	0-50	P.a.	50-100	0
2	2014-03-31 09:00:03	09:00-10:00	0	0	0	0	0	0	0	0	0	0	0	0	0	0	0	0	0	0	0	0	coniferous	0-50	coniferous	0-50	P.a.	50-100	0
2	2014-03-31 10:00:03	10:00-11:00	0	0	0	0	0	0	0	0	0	0	0	0	0	0	0	0	0	0	0	0	coniferous	0-50	coniferous	0-50	P.a.	50-100	0
2	2014-03-31 11:00:03	11:00-12:00	0	0	0	0	0	0	0	0	0	0	0	0	0	0	0	0	0	0	0	0	coniferous	0-50	coniferous	0-50	P.a.	50-100	0
2	2014-03-31 12:00:03	12:00-13:00	0	0	0	0	0	0	0	0	0	0	0	0	0	0	0	0	0	0	0	0	coniferous	0-50	coniferous	0-50	P.a.	50-100	0
2	2014-03-31 13:00:03	13:00-14:00	0	0	0	0	0	0	0	0	0	0	0	0	0	0	0	0	0	0	0	0	coniferous	0-50	coniferous	0-50	P.a.	50-100	0
2	2014-03-31 14:00:03	14:00-15:00	0	0	0	0	0	0	0	0	0	0	0	0	0	0	0	0	0	0	0	0	coniferous	0-50	coniferous	0-50	P.a.	50-100	0
2	2014-03-31 15:00:03	15:00-16:00	0	0	0	0	0	0	0	0	0	0	0	0	0	0	0	0	0	0	0	0	coniferous	0-50	coniferous	0-50	P.a.	50-100	0
2	2014-03-31 16:00:03	16:00-17:00	0	0	0	0	0	0	0	0	0	0	0	0	0	0	0	0	0	0	0	0	coniferous	0-50	coniferous	0-50	P.a.	50-100	0
2	2014-03-31 17:00:03	17:00-18:00	0	0	0	0	0	0	0	0	0	0	0	0	0	0	0	0	0	0	0	0	coniferous	0-50	coniferous	0-50	P.a.	50-100	0
2	2014-03-31 18:00:03	18:00-19:00	0	0	0	0	0	0	0	0	0	0	0	0	0	0	0	0	0	0	0	0	coniferous	0-50	coniferous	0-50	P.a.	50-100	0
2	2014-03-31 19:00:03	19:00-20:00	0	0	0	0	0	0	0	0	0	0	0	0	0	0	0	0	0	0	0	0	coniferous	0-50	coniferous	0-50	P.a.	50-100	0
2	2014-03-31 20:00:03	20:00-21:00	0	0	0	0	0	0	0	0	0	0	0	0	0	0	0	0	0	0	0	0	coniferous	0-50	coniferous	0-50	P.a.	50-100	0
2	2014-03-31 21:00:03	21:00-22:00	0	0	0	0	0	0	0	0	0	0	0	0	0	0	0	0	0	0	0	0	coniferous	0-50	coniferous	0-50	P.a.	50-100	0
2	2014-03-31 22:00:03	22:00-23:00	0	0	0	0	0	0	0	0	0	0	0	0	0	0	0	0	0	0	0	0	coniferous	0-50	coniferous	0-50	P.a.	50-100	0
2	2014-03-31 23:00:03	23:00-24:00	0	0	0	0	0	0	0	0	0	0	0	0	0	0	0	0	0	0	0	0	coniferous	0-50	coniferous	0-50	P.a.	50-100	0
2	2014-04-01 00:00:03	00:00-01:00	0	0	0	0	0	0	0	0	0	0	0	0	0	0	0	0	0	0	0	0	coniferous	0-50	coniferous	0-50	P.a.	50-100	0
2	2014-04-01 01:00:03	01:00-02:00	0	0	0	0	0	0	0	0	0	0	0	0	0	0	0	0	0	0	0	0	coniferous	0-50	coniferous	0-50	P.a.	50-100	0
2	2014-04-01 02:00:03	02:00-03:00	0	0	0	0	0	0	0	0	0	0	0	0	0	0	0	0	0	0	0	0	coniferous	0-50	coniferous	0-50	P.a.	50-100	0
2	2014-04-01 03:00:03	03:00-04:00	0	0	0	0	0	0	0	0	0	0	0	0	0	0	0	0	0	0	0	0	coniferous	0-50	coniferous	0-50	P.a.	50-100	0
2	2014-04-01 04:00:03	04:00-05:00	0	0	0	0	0	0	0	0	0	0	0	0	0	0	0	0	0	0	0	0	coniferous	0-50	coniferous	0-50	P.a.	50-100	0
2	2014-04-01 05:00:03	05:00-06:00	0	0	0	0	0	0	0	0	0	0	0	0	0	0	0	0	0	0	0	0	coniferous	0-50	coniferous	0-50	P.a.	50-100	0
2	2014-04-01 06:00:03	06:00-07:00	0	0	0	0	0	0	0	0	0	0	0	0	0	0	0	0	0	0	0	0	coniferous	0-50	coniferous	0-50	P.a.	50-100	0
2	2014-04-01 07:00:03	07:00-08:00	0	0	0	0	0	0	0	0	0	0	0	0	0	0	0	0	0	0	0	0	coniferous	0-50	coniferous	0-50	P.a.	50-100	0
2	2014-04-01 08:00:03	08:00-09:00	0	0	0	0	0	0	0	0	0	0	0	0	0	0	0	0	0	0	0	0	coniferous	0-50	coniferous	0-50	P.a.	50-100	0
2	2014-04-01 09:00:03	09:00-10:00	0	0	0	0	0	0	0	0	0	0	0	0	0	0	0	0	0	0	0	0	coniferous	0-50	coniferous	0-50	P.a.	50-100	0
2	2014-04-01 10:00:03	10:00-11:00	0	0	0	0	0	0	0	0	0	0	0	0	0	0	0	0	0	0	0	0	coniferous	0-50	coniferous	0-50	P.a.	50-100	0
2	2014-04-01 11:00:03	11:00-12:00	0	0	0	0	0	0	0	0	0	0	0	0	0	0	0	0	0	0	0	0	coniferous	0-50	coniferous	0-50	P.a.	50-100	0
2	2014-04-01 12:00:03	12:00-13:00	0	0	0	0	0	0	0	0	0	0	0	0	0	0	0	0	0	0	0	0	coniferous	0-50	coniferous	0-50	P.a.	50-100	0
2	2014-04-01 13:00:03	13:00-14:00	0	0	0	0	0	0	0	0	0	0	0	0	0	0	0	0	0	0	0	0	coniferous	0-50	coniferous	0-50	P.a.	50-100	0
2	2014-04-01 14:00:03	14:00-15:00	0	0	0	0	0	0	0	0	0	0	0	0	0	0	0	0	0	0	0	0	coniferous	0-50	coniferous	0-50	P.a.	50-100	0
2	2014-04-01 15:00:03	15:00-16:00	0	0	0	0	0	0	0	0	0	0	0	0	0	0	0	0	0	0	0	0	coniferous	0-50	coniferous	0-50	P.a.	50-100	0
2	2014-04-01 16:00:03	16:00-17:00	0	0	0	0	0	0	0	0	0	0	0	0	0	0	0	0	0	0	0	0	coniferous	0-50	coniferous	0-50	P.a.	50-100	0
2	2014-04-01 17:00:03	17:00-18:00	0	0	0	0	0	0	0	0	0	0	0	0	0	0	0	0	0	0	0	0	coniferous	0-50	coniferous	0-50	P.a.	50-100	0
2	2014-04-01 18:00:03	18:00-19:00	0	0	0	0	0	0	0	0	0	0	0	0	0	0	0	0	0	0	0	0	coniferous	0-50	coniferous	0-50	P.a.	50-100	0
2	2014-04-01 19:00:03	19:00-20:00	1	0	0	0	0	0	0	0	0	0	0	0	0	0	0	0	0	0	0	0	coniferous	0-50	coniferous	0-50	P.a.	50-100	0
2	2014-04-01 20:00:03	20:00-21:00	0	0	0	0	0	0	0	0	0	0	0	0	0	0	0	0	0	0	0	0	coniferous	0-50	coniferous	0-50	P.a.	50-100	0
2	2014-04-01 21:00:03	21:00-22:00	0	0	0	0	0	0	0	0	0	0	0	0	0	0	0	0	0	0	0	0	coniferous	0-50	coniferous	0-50	P.a.	50-100	0
2	2014-04-01 22:00:03	22:00-23:00	0	0	0	0	0	0	0	0	0	0	0	0	0	0	0	0	0	0	0	0	coniferous	0-50	coniferous	0-50	P.a.	50-100	0
2	2014-04-01 23:00:03	23:00-24:00	0	0	0	0	0	0	0	0	0	0	0	0	0	0	0	0	0	0	0	0	coniferous	0-50	coniferous	0-50	P.a.	50-100	0
2	2014-04-02 00:00:03	00:00-01:00	0	0	0	0	0	0	0	0	0	0	0	0	0	0	0	0	0	0	0	0	coniferous	0-50	coniferous	0-50	P.a.	50-100	0
2	2014-04-02 01:00:03	01:00-02:00	0	0	0	0	0	0	0	0	0	0	0	0	0	0	0	0	0	0	0	0	coniferous	0-50	coniferous	0-50	P.a.	50-100	0
2	2014-04-02 02:00:03	02:00-03:00	0	0	0	0	0	0	0	0	0	0	0	0	0	0	0	0	0	0	0	0	coniferous	0-50	coniferous	0-50	P.a.	50-100	0
2	2014-04-02 03:00:03	03:00-04:00	0	0	0	0	0	0	0	0	0	0	0	0	0	0	0	0	0	0	0	0	coniferous	0-50	coniferous	0-50	P.a.	50-100	0
2	2014-04-02 04:00:03	04:00-05:00	3	4	0	0	0	0	0	0	0	0	0	0	0	0	0	0	0	0	0	0	coniferous	0-50	coniferous	0-50	P.a.	50-100	0
2	2014-04-02 05:00:03	05:00-06:00	0	0	0	0	0	0	0	0	0	0	0	0	0	0	0	0	0	0	0	0	coniferous	0-50	coniferous	0-50	P.a.	50-100	0
2	2014-04-02 06:00:03	06:00-07:00	0	0	0	0	0	0	0	0	0	0	0	0	0	0	0	0	0	0	0	0	coniferous	0-50	coniferous	0-50	P.a.	50-100	0
2	2014-04-02 07:00:03	07:00-08:00	0	0	0	0	0	0	0	0	0	0	0	0	0	0	0	0	0	0	0	0	coniferous	0-50	coniferous	0-50	P.a.	50-100	0
2	2014-04-02 08:00:03	08:00-09:00	0	0	0	0	0	0	0	0	0	0	0	0	0	0	0	0	0	0	0	0	coniferous	0-50	coniferous	0-50	P.a.	50-100	0
2	2014-04-02 09:00:03	09:00-10:00	0	0	0	0	0	0	0	0	0	0	0	0	0	0	0	0	0	0	0	0	coniferous	0-50	coniferous	0-50	P.a.	50-100	0
2	2014-04-02 10:00:03	10:00-11:00	0	0	0	0	0	0	0	0	0	0	0	0	0	0	0	0	0	0	0	0	coniferous	0-50	coniferous	0-50	P.a.	50-100	0
2	2014-04-02 11:00:03	11:00-12:00	0	0	0	0	0	0	0	0	0	0	0	0	0	0	0	0	0	0	0	0	coniferous	0-50	coniferous	0-50	P.a.	50-100	0
2	2014-04-02 12:00:03	12:00-13:00	0	0	0	0	0	0	0	0	0	0	0	0	0	0	0	0	0	0	0	0	coniferous	0-50	coniferous	0-50	P.a.	50-100	0
2	2014-04-02 13:00:03	13:00-14:00	0	0	0	0	0	0	0	0	0	0	0	0	0	0	0	0	0	0	0	0	coniferous	0-50	coniferous	0-50	P.a.	50-100	0
2	2014-04-02 14:00:03	14:00-15:00	0	0	0	0	0	0	0	0	0	0	0	0	0	0	0	0	0	0	0	0	coniferous	0-50	coniferous	0-50	P.a.	50-100	0
2	2014-04-02 15:00:03	15:00-16:00	0	0	0	0	0	0	0	0	0	0	0	0	0	0	0	0	0	0	0	0	coniferous	0-50	coniferous	0-50	P.a.	50-100	0
2	2014-04-02 16:00:03	16:00-17:00	0	0	0	0	0	0	0	0	0	0	0	0	0	0	0	0	0	0	0	0	coniferous	0-50	coniferous	0-50	P.a.	50-100	0
2	2014-04-02 17:00:03	17:00-18:00	0	0	0	0	0	0	0	0	0	0	0	0	0	0	0	0	0	0	0	0	coniferous	0-50	coniferous	0-50	P.a.	50-100	0
2	2014-04-02 18:00:03	18:00-19:00	0	0	0	0	0	0	0	0	0	0	0	0	0	0	0	0	0	0	0	0	coniferous	0-50	coniferous	0-50	P.a.	50-100	0
2	2014-04-02 19:00:03	19:00-20:00	0	0	0	0	0	0	0	0	0	0	0	0	0	0	0	0	0	0	0	0	coniferous	0-50	coniferous	0-50	P.a.	50-100	0
2	2014-04-02 20:00:03	20:00-21:00	0	0	0	0	0	0	0	0	0	0	0	0	0	0	0	0	0	0	0	0	coniferous	0-50	coniferous	0-50	P.a.	50-100	0
2	2014-04-02 21:00:03	21:00-22:00	0	0	0	0	0	0	0	0	0	0	0	0	0	0	0	0	0	0	0	0	coniferous	0-50	coniferous	0-50	P.a.	50-100	0
2	2014-04-02 22:00:03	22:00-23:00	0	0	0	0	0	0	0	0	0	0	0	0	0	0	0	0	0	0	0	0	coniferous	0-50	coniferous	0-50	P.a.	50-100	0
2	2014-04-02 23:00:03	23:00-24:00	0	0	0	0	0	0	0	0	0	0	0	0	0	0	0	0	0	0	0	0	coniferous	0-50	coniferous	0-50	P.a.	50-100	0
2	2014-04-03 00:00:03	00:00-01:00	0	0	0	0	0	0	0	0	0	0	0	0	0	0	0	0	0	0	0	0	coniferous	0-50	coniferous	0-50	P.a.	50-100	0
2	2014-04-03 01:00:03	01:00-02:00	0	0	0	0	0	0	0	0	0	0	0	0	0	0	0	0	0	0	0	0	coniferous	0-50	coniferous	0-50	P.a.	50-100	0
2	2014-04-03 02:00:03	02:00-03:00	0	0	0	0	0	0	0	0	0	0	0	0	0	0	0	0	0	0	0	0	coniferous	0-50	coniferous	0-50	P.a.	50-100	0
2	2014-04-03 03:00:03	03:00-04:00	0	0	0	0	0	0	0	0	0	0	0	0	0	0	0	0	0	0	0	0	coniferous	0-50	coniferous	0-50	P.a.	50-100	0
2	2014-04-03 04:00:03	04:00-05:00	0	0	0	0	0	0	0	0	0	0	0	0	0	0	0	0	0	0	0	0	coniferous	0-50	coniferous	0-50	P.a.	50-100	0
2	2014-04-03 05:00:03	05:00-06:00	0	0	0	0	0	0	0	0	0	0	0	0	0	0	0	0	0	0	0	0	coniferous	0-50	coniferous	0-50	P.a.	50-100	0
2	2014-04-03 06:00:03	06:00-07:00	0	0	0	0	0	0	0	0	0	0	0	0	0	0	0	0	0	0	0	0	coniferous	0-50	coniferous	0-50	P.a.	50-100	0
2	2014-04-03 07:00:03	07:00-08:00	0	0	0	0	0	0	0	0	0	0	0	0	0	0	0	0	0	0	0	0	coniferous	0-50	coniferous	0-50	P.a.	50-100	0
2	2014-04-03 08:00:03	08:00-09:00	0	0	0	0	0	0	0	0	0	0	0	0	0	0	0	0	0	0	0	0	coniferous	0-50	coniferous	0-50	P.a.	50-100	0
2	2014-04-03 09:00:03	09:00-10:00	0	0	0	0	0	0	0	0	0	0	0	0	0	0	0	0	0	0	0	0	coniferous	0-50	coniferous	0-50	P.a.	50-100	0
2	2014-04-03 10:00:03	10:00-11:00	0	0	0	0	0	0	0	0	0	0	0	0	0	0	0	0	0	0	0	0	coniferous	0-50	coniferous	0-50	P.a.	50-100	0
2	2014-04-03 11:00:03	11:00-12:00	0	0	0	0	0	0	0	0	0	0	0	0	0	0	0	0	0	0	0	0	coniferous	0-50	coniferous	0-50	P.a.	50-100	0
2	2014-04-03 12:00:03	12:00-13:00	0	0	0	0	0	0	0	0	0	0	0	0	0	0	0	0	0	0	0	0	coniferous	0-50	coniferous	0-50	P.a.	50-100	0
2	2014-04-03 13:00:03	13:00-14:00	0	0	0	0	0	0	0	0	0	0	0	0	0	0	0	0	0	0	0	0	coniferous	0-50	coniferous	0-50	P.a.	50-100	0
2	2014-04-03 14:00:03	14:00-15:00	0	0	0	0	0	0	0	0	0	0	0	0	0	0	0	0	0	0	0	0	coniferous	0-50	coniferous	0-50	P.a.	50-100	0
2	2014-04-03 15:00:03	15:00-16:00	0	0	0	0	0	0	0	0	0	0	0	0	0	0	0	0	0	0	0	0	coniferous	0-50	coniferous	0-50	P.a.	50-100	0
2	2014-04-03 16:00:03	16:00-17:00	0	0	0	0	0	0	0	0	0	0	0	0	0	0	0	0	0	0	0	0	coniferous	0-50	coniferous	0-50	P.a.	50-100	0
2	2014-04-03 17:00:03	17:00-18:00	0	0	0	0	0	0	0	0	0	0	0	0	0	0	0	0	0	0	0	0	coniferous	0-50	coniferous	0-50	P.a.	50-100	0
2	2014-04-03 18:00:03	18:00-19:00	0	0	0	0	0	0	0	0	0	0	0	0	0	0	0	0	0	0	0	0	coniferous	0-50	coniferous	0-50	P.a.	50-100	0
2	2014-04-03 19:00:03	19:00-20:00	0	0	0	0	0	0	0	0	0	0	0	0	0	0	0	0	0	0	0	0	coniferous	0-50	coniferous	0-50	P.a.	50-100	0
2	2014-04-03 20:00:03	20:00-21:00	0	0	0	0	0	0	0	0	0	0	0	0	0	0	0	0	0	0	0	0	coniferous	0-50	coniferous	0-50	P.a.	50-100	0
2	2014-04-03 21:00:03	21:00-22:00	0	0	0	0	0	0	0	0	0	0	0	0	0	0	0	0	0	0	0	0	coniferous	0-50	coniferous	0-50	P.a.	50-100	0
2	2014-04-03 22:00:03	22:00-23:00	0	0	0	0	0	0	0	0	0	0	0	0	0	0	0	0	0	0	0	0	coniferous	0-50	coniferous	0-50	P.a.	50-100	0
2	2014-04-03 23:00:03	23:00-24:00	0	0	0	0	0	0	0	0	0	0	0	0	0	0	0	0	0	0	0	0	coniferous	0-50	coniferous	0-50	P.a.	50-100	0
2	2014-04-04 00:00:03	00:00-01:00	0	0	0	0	0	0	0	0	0	0	0	0	0	0	0	0	0	0	0	0	coniferous	0-50	coniferous	0-50	P.a.	50-100	0
2	2014-04-04 01:00:03	01:00-02:00	0	0	0	0	0	0	0	0	0	0	0	0	0	0	0	0	0	0	0	0	coniferous	0-50	coniferous	0-50	P.a.	50-100	0
2	2014-04-04 02:00:03	02:00-03:00	0	0	0	0	0	0	0	0	0	0	0	0	0	0	0	0	0	0	0	0	coniferous	0-50	coniferous	0-50	P.a.	50-100	0
2	2014-04-04 03:00:03	03:00-04:00	0	0	0	0	0	0	0	0	0	0	0	0	0	0	0	0	0	0	0	0	coniferous	0-50	coniferous	0-50	P.a.	50-100	0
2	2014-04-04 04:00:03	04:00-05:00	0	0	0	0	0	0	0	0	0	0	0	0	0	0	0	0	0	0	0	0	coniferous	0-50	coniferous	0-50	P.a.	50-100	0
2	2014-04-04 05:00:03	05:00-06:00	0	0	0	0	0	0	0	0	0	0	0	0	0	0	0	0	0	0	0	0	coniferous	0-50	coniferous	0-50	P.a.	50-100	0
2	2014-04-04 06:00:03	06:00-07:00	0	0	0	0	0	0	0	0	0	0	0	0	0	0	0	0	0	0	0	0	coniferous	0-50	coniferous	0-50	P.a.	50-100	0
2	2014-04-04 07:00:03	07:00-08:00	0	0	0	0	0	0	0	0	0	0	0	0	0	0	0	0	0	0	0	0	coniferous	0-50	coniferous	0-50	P.a.	50-100	0
2	2014-04-04 08:00:03	08:00-09:00	0	0	0	0	0	0	0	0	0	0	0	0	0	0	0	0	0	0	0	0	coniferous	0-50	coniferous	0-50	P.a.	50-100	0
2	2014-04-04 09:00:03	09:00-10:00	0	0	0	0	0	0	0	0	0	0	0	0	0	0	0	0	0	0	0	0	coniferous	0-50	coniferous	0-50	P.a.	50-100	0
2	2014-04-04 10:00:03	10:00-11:00	0	0	0	0	0	0	0	0	0	0	0	0	0	0	0	0	0	0	0	0	coniferous	0-50	coniferous	0-50	P.a.	50-100	0
2	2014-04-04 11:00:03	11:00-12:00	0	0	0	0	0	0	0	0	0	0	0	0	0	0	0	0	0	0	0	0	coniferous	0-50	coniferous	0-50	P.a.	50-100	0
2	2014-04-04 12:00:03	12:00-13:00	0	0	0	0	0	0	0	0	0	0	0	0	0	0	0	0	0	0	0	0	coniferous	0-50	coniferous	0-50	P.a.	50-100	0
2	2014-04-04 13:00:03	13:00-14:00	0	0	0	0	0	0	0	0	0	0	0	0	0	0	0	0	0	0	0	0	coniferous	0-50	coniferous	0-50	P.a.	50-100	0
2	2014-04-04 14:00:03	14:00-15:00	0	0	0	0	0	0	0	0	0	0	0	0	0	0	0	0	0	0	0	0	coniferous	0-50	coniferous	0-50	P.a.	50-100	0
2	2014-04-04 15:00:03	15:00-16:00	0	0	0	0	0	0	0	0	0	0	0	0	0	0	0	0	0	0	0	0	coniferous	0-50	coniferous	0-50	P.a.	50-100	0
2	2014-04-04 16:00:03	16:00-17:00	0	0	0	0	0	0	0	0	0	0	0	0	0	0	0	0	0	0	0	0	coniferous	0-50	coniferous	0-50	P.a.	50-100	0
2	2014-04-04 17:00:03	17:00-18:00	0	0	0	0	0	0	0	0	0	0	0	0	0	0	0	0	0	0	0	0	coniferous	0-50	coniferous	0-50	P.a.	50-100	0
2	2014-04-04 18:00:03	18:00-19:00	0	0	0	0	0	0	0	0	0	0	0	0	0	0	0	0	0	0	0	0	coniferous	0-50	coniferous	0-50	P.a.	50-100	0
2	2014-04-04 19:00:03	19:00-20:00	0	0	0	0	0	0	0	0	0	0	0	0	0	0	0	0	0	0	0	0	coniferous	0-50	coniferous	0-50	P.a.	50-100	0
2	2014-04-04 20:00:03	20:00-21:00	0	0	0	0	0	0	0	0	0	0	0	0	0	0	0	0	0	0	0	0	coniferous	0-50	coniferous	0-50	P.a.	50-100	0
2	2014-04-04 21:00:03	21:00-22:00	0	0	0	0	0	0	0	0	0	0	0	0	0	0	0	0	0	0	0	0	coniferous	0-50	coniferous	0-50	P.a.	50-100	0
2	2014-04-04 22:00:03	22:00-23:00	0	0	0	0	0	0	0	0	0	0	0	0	0	0	0	0	0	0	0	0	coniferous	0-50	coniferous	0-50	P.a.	50-100	0
2	2014-04-04 23:00:03	23:00-24:00	0	0	0	0	0	0	0	0	0	0	0	0	0	0	0	0	0	0	0	0	coniferous	0-50	coniferous	0-50	P.a.	50-100	0
2	2014-04-05 00:00:03	00:00-01:00	0	0	0	0	0	0	0	0	0	0	0	0	0	0	0	0	0	0	0	0	coniferous	0-50	coniferous	0-50	P.a.	50-100	0
2	2014-04-05 01:00:03	01:00-02:00	0	0	0	0	0	0	0	0	0	0	0	0	0	0	0	0	0	0	0	0	coniferous	0-50	coniferous	0-50	P.a.	50-100	0
2	2014-04-05 02:00:03	02:00-03:00	0	0	0	0	0	0	0	0	0	0	0	0	0	0	0	0	0	0	0	0	coniferous	0-50	coniferous	0-50	P.a.	50-100	0
2	2014-04-05 03:00:03	03:00-04:00	0	0	0	0	0	0	0	0	0	0	0	0	0	0	0	0	0	0	0	0	coniferous	0-50	coniferous	0-50	P.a.	50-100	0
2	2014-04-05 04:00:03	04:00-05:00	0	0	0	0	0	0	0	0	0	0	0	0	0	0	0	0	0	0	0	0	coniferous	0-50	coniferous	0-50	P.a.	50-100	0
2	2014-04-05 05:00:03	05:00-06:00	0	0	0	0	0	0	0	0	0	0	0	0	0	0	0	0	0	0	0	0	coniferous	0-50	coniferous	0-50	P.a.	50-100	0
2	2014-04-05 06:00:03	06:00-07:00	0	0	0	0	0	0	0	0	0	0	0	0	0	0	0	0	0	0	0	0	coniferous	0-50	coniferous	0-50	P.a.	50-100	0
2	2014-04-05 07:00:03	07:00-08:00	0	0	0	0	0	0	0	0	0	0	0	0	0	0	0	0	0	0	0	0	coniferous	0-50	coniferous	0-50	P.a.	50-100	0
2	2014-04-05 08:00:03	08:00-09:00	0	0	0	0	0	0	0	0	0	0	0	0	0	0	0	0	0	0	0	0	coniferous	0-50	coniferous	0-50	P.a.	50-100	0
2	2014-04-05 09:00:03	09:00-10:00	0	0	0	0	0	0	0	0	0	0	0	0	0	0	0	0	0	0	0	0	coniferous	0-50	coniferous	0-50	P.a.	50-100	0
2	2014-04-05 10:00:03	10:00-11:00	0	0	0	0	0	0	0	0	0	0	0	0	0	0	0	0	0	0	0	0	coniferous	0-50	coniferous	0-50	P.a.	50-100	0
2	2014-04-05 11:00:03	11:00-12:00	0	0	0	0	0	0	0	0	0	0	0	0	0	0	0	0	0	0	0	0	coniferous	0-50	coniferous	0-50	P.a.	50-100	0
2	2014-04-05 12:00:03	12:00-13:00	0	0	0	0	0	0	0	0	0	0	0	0	0	0	0	0	0	0	0	0	coniferous	0-50	coniferous	0-50	P.a.	50-100	0
2	2014-04-05 13:00:03	13:00-14:00	0	0	0	0	0	0	0	0	0	0	0	0	0	0	0	0	0	0	0	0	coniferous	0-50	coniferous	0-50	P.a.	50-100	0
2	2014-04-05 14:00:03	14:00-15:00	0	0	0	0	0	0	0	0	0	0	0	0	0	0	0	0	0	0	0	0	coniferous	0-50	coniferous	0-50	P.a.	50-100	0
2	2014-04-05 15:00:03	15:00-16:00	0	0	0	0	0	0	0	0	0	0	0	0	0	0	0	0	0	0	0	0	coniferous	0-50	coniferous	0-50	P.a.	50-100	0
2	2014-04-05 16:00:03	16:00-17:00	0	0	0	0	0	0	0	0	0	0	0	0	0	0	0	0	0	0	0	0	coniferous	0-50	coniferous	0-50	P.a.	50-100	0
2	2014-04-05 17:00:03	17:00-18:00	0	0	0	0	0	0	0	0	0	0	0	0	0	0	0	0	0	0	0	0	coniferous	0-50	coniferous	0-50	P.a.	50-100	0
2	2014-04-05 18:00:03	18:00-19:00	0	0	0	0	0	0	0	0	0	0	0	0	0	0	0	0	0	0	0	0	coniferous	0-50	coniferous	0-50	P.a.	50-100	0
2	2014-04-05 19:00:03	19:00-20:00	0	0	0	0	0	0	0	0	0	0	0	0	0	0	0	0	0	0	0	0	coniferous	0-50	coniferous	0-50	P.a.	50-100	0
2	2014-04-05 20:00:03	20:00-21:00	0	0	0	0	0	0	0	0	0	0	0	0	0	0	0	0	0	0	0	0	coniferous	0-50	coniferous	0-50	P.a.	50-100	0
2	2014-04-05 21:00:03	21:00-22:00	0	0	0	0	0	0	0	0	0	0	0	0	0	0	0	0	0	0	0	0	coniferous	0-50	coniferous	0-50	P.a.	50-100	0
2	2014-04-05 22:00:03	22:00-23:00	0	0	0	0	0	0	0	0	0	0	0	0	0	0	0	0	0	0	0	0	coniferous	0-50	coniferous	0-50	P.a.	50-100	0
2	2014-04-05 23:00:03	23:00-24:00	0	0	0	0	0	0	0	0	0	0	0	0	0	0	0	0	0	0	0	0	coniferous	0-50	coniferous	0-50	P.a.	50-100	0
2	2014-04-06 00:00:03	00:00-01:00	0	0	0	0	0	0	0	0	0	0	0	0	0	0	0	0	0	0	0	0	coniferous	0-50	coniferous	0-50	P.a.	50-100	0
2	2014-04-06 01:00:03	01:00-02:00	0	0	0	0	0	0	0	0	0	0	0	0	0	0	0	0	0	0	0	0	coniferous	0-50	coniferous	0-50	P.a.	50-100	0
2	2014-04-06 02:00:03	02:00-03:00	0	0	0	0	0	0	0	0	0	0	0	0	0	0	0	0	0	0	0	0	coniferous	0-50	coniferous	0-50	P.a.	50-100	0
2	2014-04-06 03:00:03	03:00-04:00	0	0	0	0	0	0	0	0	0	0	0	0	0	0	0	0	0	0	0	0	coniferous	0-50	coniferous	0-50	P.a.	50-100	0
2	2014-04-06 04:00:03	04:00-05:00	0	0	0	0	0	0	0	0	0	0	0	0	0	0	0	0	0	0	0	0	coniferous	0-50	coniferous	0-50	P.a.	50-100	0
2	2014-04-06 05:00:03	05:00-06:00	0	0	0	0	0	0	0	0	0	0	0	0	0	0	0	0	0	0	0	0	coniferous	0-50	coniferous	0-50	P.a.	50-100	0
2	2014-04-06 06:00:03	06:00-07:00	0	0	0	0	0	0	0	0	0	0	0	0	0	0	0	0	0	0	0	0	coniferous	0-50	coniferous	0-50	P.a.	50-100	0
2	2014-04-06 07:00:03	07:00-08:00	0	0	0	0	0	0	0	0	0	0	0	0	0	0	0	0	0	0	0	0	coniferous	0-50	coniferous	0-50	P.a.	50-100	0
2	2014-04-06 08:00:03	08:00-09:00	0	0	0	0	0	0	0	0	0	0	0	0	0	0	0	0	0	0	0	0	coniferous	0-50	coniferous	0-50	P.a.	50-100	0
2	2014-04-06 09:00:03	09:00-10:00	0	0	0	0	0	0	0	0	0	0	0	0	0	0	0	0	0	0	0	0	coniferous	0-50	coniferous	0-50	P.a.	50-100	0
2	2014-04-06 10:00:03	10:00-11:00	0	0	0	0	0	0	0	0	0	0	0	0	0	0	0	0	0	0	0	0	coniferous	0-50	coniferous	0-50	P.a.	50-100	0
2	2014-04-06 11:00:03	11:00-12:00	0	0	0	0	0	0	0	0	0	0	0	0	0	0	0	0	0	0	0	0	coniferous	0-50	coniferous	0-50	P.a.	50-100	0
2	2014-04-06 12:00:03	12:00-13:00	0	0	0	0	0	0	0	0	0	0	0	0	0	0	0	0	0	0	0	0	coniferous	0-50	coniferous	0-50	P.a.	50-100	0
2	2014-04-06 13:00:03	13:00-14:00	0	0	0	0	0	0	0	0	0	0	0	0	0	0	0	0	0	0	0	0	coniferous	0-50	coniferous	0-50	P.a.	50-100	0
2	2014-04-06 14:00:03	14:00-15:00	0	0	0	0	0	0	0	0	0	0	0	0	0	0	0	0	0	0	0	0	coniferous	0-50	coniferous	0-50	P.a.	50-100	0
2	2014-04-06 15:00:03	15:00-16:00	0	0	0	0	0	0	0	0	0	0	0	0	0	0	0	0	0	0	0	0	coniferous	0-50	coniferous	0-50	P.a.	50-100	0
2	2014-04-06 16:00:03	16:00-17:00	0	0	0	0	0	0	0	0	0	0	0	0	0	0	0	0	0	0	0	0	coniferous	0-50	coniferous	0-50	P.a.	50-100	0
2	2014-04-06 17:00:03	17:00-18:00	0	0	0	0	0	0	0	0	0	0	0	0	0	0	0	0	0	0	0	0	coniferous	0-50	coniferous	0-50	P.a.	50-100	0
2	2014-04-06 18:00:03	18:00-19:00	0	0	0	0	0	0	0	0	0	0	0	0	0	0	0	0	0	0	0	0	coniferous	0-50	coniferous	0-50	P.a.	50-100	0
2	2014-04-06 19:00:03	19:00-20:00	0	0	0	0	0	0	0	0	0	0	0	0	0	0	0	0	0	0	0	0	coniferous	0-50	coniferous	0-50	P.a.	50-100	0
2	2014-04-06 20:00:03	20:00-21:00	0	0	0	0	0	0	0	0	0	0	0	0	0	0	0	0	0	0	0	0	coniferous	0-50	coniferous	0-50	P.a.	50-100	0
2	2014-04-06 21:00:03	21:00-22:00	0	0	0	0	0	0	0	0	0	0	0	0	0	0	0	0	0	0	0	0	coniferous	0-50	coniferous	0-50	P.a.	50-100	0
2	2014-04-06 22:00:03	22:00-23:00	0	0	0	0	0	0	0	0	0	0	0	0	0	0	0	0	0	0	0	0	coniferous	0-50	coniferous	0-50	P.a.	50-100	0
2	2014-04-06 23:00:03	23:00-24:00	0	0	0	0	0	0	0	0	0	0	0	0	0	0	0	0	0	0	0	0	coniferous	0-50	coniferous	0-50	P.a.	50-100	0
2	2014-04-07 00:00:03	00:00-01:00	0	0	0	0	0	0	0	0	0	0	0	0	0	0	0	0	0	0	0	0	coniferous	0-50	coniferous	0-50	P.a.	50-100	0
2	2014-04-07 01:00:03	01:00-02:00	0	0	0	0	0	0	0	0	0	0	0	0	0	0	0	0	0	0	0	0	coniferous	0-50	coniferous	0-50	P.a.	50-100	0
2	2014-04-07 02:00:03	02:00-03:00	0	0	0	0	0	0	0	0	0	0	0	0	0	0	0	0	0	0	0	0	coniferous	0-50	coniferous	0-50	P.a.	50-100	0
2	2014-04-07 03:00:03	03:00-04:00	0	0	0	0	0	0	0	0	0	0	0	0	0	0	0	0	0	0	0	0	coniferous	0-50	coniferous	0-50	P.a.	50-100	0
2	2014-04-07 04:00:03	04:00-05:00	0	0	0	0	0	0	0	0	0	0	0	0	0	0	0	0	0	0	0	0	coniferous	0-50	coniferous	0-50	P.a.	50-100	0
2	2014-04-07 05:00:03	05:00-06:00	0	0	0	0	0	0	0	0	0	0	0	0	0	0	0	0	0	0	0	0	coniferous	0-50	coniferous	0-50	P.a.	50-100	0
2	2014-04-07 06:00:03	06:00-07:00	0	0	0	0	0	0	0	0	0	0	0	0	0	0	0	0	0	0	0	0	coniferous	0-50	coniferous	0-50	P.a.	50-100	0
2	2014-04-07 07:00:03	07:00-08:00	0	0	0	0	0	0	0	0	0	0	0	0	0	0	0	0	0	0	0	0	coniferous	0-50	coniferous	0-50	P.a.	50-100	0
2	2014-04-07 08:00:03	08:00-09:00	0	0	0	0	0	0	0	0	0	0	0	0	0	0	0	0	0	0	0	0	coniferous	0-50	coniferous	0-50	P.a.	50-100	0
2	2014-04-07 09:00:03	09:00-10:00	0	0	0	0	0	0	0	0	0	0	0	0	0	0	0	0	0	0	0	0	coniferous	0-50	coniferous	0-50	P.a.	50-100	0
2	2014-04-07 10:00:03	10:00-11:00	0	0	0	0	0	0	0	0	0	0	0	0	0	0	0	0	0	0	0	0	coniferous	0-50	coniferous	0-50	P.a.	50-100	0
2	2014-04-07 11:00:03	11:00-12:00	0	0	0	0	0	0	0	0	0	0	0	0	0	0	0	0	0	0	0	0	coniferous	0-50	coniferous	0-50	P.a.	50-100	0
2	2014-04-07 12:00:03	12:00-13:00	0	0	0	0	0	0	0	0	0	0	0	0	0	0	0	0	0	0	0	0	coniferous	0-50	coniferous	0-50	P.a.	50-100	0
2	2014-04-07 13:00:03	13:00-14:00	0	0	0	0	0	0	0	0	0	0	0	0	0	0	0	0	0	0	0	0	coniferous	0-50	coniferous	0-50	P.a.	50-100	0
2	2014-04-07 14:00:03	14:00-15:00	0	0	0	0	0	0	0	0	0	0	0	0	0	0	0	0	0	0	0	0	coniferous	0-50	coniferous	0-50	P.a.	50-100	0
2	2014-04-07 15:00:03	15:00-16:00	0	0	0	0	0	0	0	0	0	0	0	0	0	0	0	0	0	0	0	0	coniferous	0-50	coniferous	0-50	P.a.	50-100	0
2	2014-04-07 16:00:03	16:00-17:00	0	0	0	0	0	0	0	0	0	0	0	0	0	0	0	0	0	0	0	0	coniferous	0-50	coniferous	0-50	P.a.	50-100	0
2	2014-04-07 17:00:03	17:00-18:00	0	0	0	0	0	0	0	0	0	0	0	0	0	0	0	0	0	0	0	0	coniferous	0-50	coniferous	0-50	P.a.	50-100	0
2	2014-04-07 18:00:03	18:00-19:00	0	0	0	0	0	0	0	0	0	0	0	0	0	0	0	0	0	0	0	0	coniferous	0-50	coniferous	0-50	P.a.	50-100	0
2	2014-04-07 19:00:03	19:00-20:00	0	0	0	0	0	0	0	0	0	0	0	0	0	0	0	0	0	0	0	0	coniferous	0-50	coniferous	0-50	P.a.	50-100	0
2	2014-04-07 20:00:03	20:00-21:00	0	0	0	0	0	0	0	0	0	0	0	0	0	0	0	0	0	0	0	0	coniferous	0-50	coniferous	0-50	P.a.	50-100	0
2	2014-04-07 21:00:03	21:00-22:00	0	0	0	0	0	0	0	0	0	0	0	0	0	0	0	0	0	0	0	0	coniferous	0-50	coniferous	0-50	P.a.	50-100	0
2	2014-04-07 22:00:03	22:00-23:00	0	0	0	0	0	0	0	0	0	0	0	0	0	0	0	0	0	0	0	0	coniferous	0-50	coniferous	0-50	P.a.	50-100	0
2	2014-04-07 23:00:03	23:00-24:00	0	0	0	0	0	0	0	0	0	0	0	0	0	0	0	0	0	0	0	0	coniferous	0-50	coniferous	0-50	P.a.	50-100	0
2	2014-04-08 00:00:03	00:00-01:00	0	0	0	0	0	0	0	0	0	0	0	0	0	0	0	0	0	0	0	0	coniferous	0-50	coniferous	0-50	P.a.	50-100	0
2	2014-04-08 01:00:03	01:00-02:00	0	0	0	0	0	0	0	0	0	0	0	0	0	0	0	0	0	0	0	0	coniferous	0-50	coniferous	0-50	P.a.	50-100	0
2	2014-04-08 02:00:04	02:00-03:00	0	0	0	0	0	0	0	0	0	0	0	0	0	0	0	0	0	0	0	0	coniferous	0-50	coniferous	0-50	P.a.	50-100	0
2	2014-04-08 03:00:04	03:00-04:00	0	0	0	0	0	0	0	0	0	0	0	0	0	0	0	0	0	0	0	0	coniferous	0-50	coniferous	0-50	P.a.	50-100	0
2	2014-04-08 04:00:04	04:00-05:00	0	0	0	0	0	0	0	0	0	0	0	0	0	0	0	0	0	0	0	0	coniferous	0-50	coniferous	0-50	P.a.	50-100	0
2	2014-04-08 05:00:04	05:00-06:00	0	0	0	0	0	0	0	0	0	0	0	0	0	0	0	0	0	0	0	0	coniferous	0-50	coniferous	0-50	P.a.	50-100	0
2	2014-04-08 06:00:04	06:00-07:00	0	0	0	0	0	0	0	0	0	0	0	0	0	0	0	0	0	0	0	0	coniferous	0-50	coniferous	0-50	P.a.	50-100	0
2	2014-04-08 07:00:04	07:00-08:00	0	0	0	0	0	0	0	0	0	0	0	0	0	0	0	0	0	0	0	0	coniferous	0-50	coniferous	0-50	P.a.	50-100	0
2	2014-04-08 08:00:04	08:00-09:00	0	0	0	0	0	0	0	0	0	0	0	0	0	0	0	0	0	0	0	0	coniferous	0-50	coniferous	0-50	P.a.	50-100	0
2	2014-04-08 09:00:04	09:00-10:00	0	0	0	0	0	0	0	0	0	0	0	0	0	0	0	0	0	0	0	0	coniferous	0-50	coniferous	0-50	P.a.	50-100	0
2	2014-04-08 10:00:04	10:00-11:00	0	0	0	0	0	0	0	0	0	0	0	0	0	0	0	0	0	0	0	0	coniferous	0-50	coniferous	0-50	P.a.	50-100	0
2	2014-04-08 11:00:04	11:00-12:00	0	0	0	0	0	0	0	0	0	0	0	0	0	0	0	0	0	0	0	0	coniferous	0-50	coniferous	0-50	P.a.	50-100	0
2	2014-04-08 12:00:04	12:00-13:00	0	0	0	0	0	0	0	0	0	0	0	0	0	0	0	0	0	0	0	0	coniferous	0-50	coniferous	0-50	P.a.	50-100	0
2	2014-04-08 13:00:04	13:00-14:00	0	0	0	0	0	0	0	0	0	0	0	0	0	0	0	0	0	0	0	0	coniferous	0-50	coniferous	0-50	P.a.	50-100	0
2	2014-04-08 14:00:04	14:00-15:00	0	0	0	0	0	0	0	0	0	0	0	0	0	0	0	0	0	0	0	0	coniferous	0-50	coniferous	0-50	P.a.	50-100	0
2	2014-04-08 15:00:04	15:00-16:00	0	0	0	0	0	0	0	0	0	0	0	0	0	0	0	0	0	0	0	0	coniferous	0-50	coniferous	0-50	P.a.	50-100	0
2	2014-04-08 16:00:04	16:00-17:00	0	0	0	0	0	0	0	0	0	0	0	0	0	0	0	0	0	0	0	0	coniferous	0-50	coniferous	0-50	P.a.	50-100	0
2	2014-04-08 17:00:04	17:00-18:00	0	0	0	0	0	0	0	0	0	0	0	0	0	0	0	0	0	0	0	0	coniferous	0-50	coniferous	0-50	P.a.	50-100	0
2	2014-04-08 18:00:04	18:00-19:00	0	0	0	0	0	0	0	0	0	0	0	0	0	0	0	0	0	0	0	0	coniferous	0-50	coniferous	0-50	P.a.	50-100	0
2	2014-04-08 19:00:04	19:00-20:00	0	0	0	0	0	0	0	0	0	0	0	0	0	0	0	0	0	0	0	0	coniferous	0-50	coniferous	0-50	P.a.	50-100	0
2	2014-04-08 20:00:04	20:00-21:00	1	0	0	0	0	0	0	0	0	0	0	0	0	0	0	0	0	0	0	0	coniferous	0-50	coniferous	0-50	P.a.	50-100	0
2	2014-04-08 21:00:04	21:00-22:00	0	0	0	0	0	0	0	0	0	0	0	0	0	0	0	0	0	0	0	0	coniferous	0-50	coniferous	0-50	P.a.	50-100	0
2	2014-04-08 22:00:04	22:00-23:00	0	0	0	0	0	0	0	0	0	0	0	0	0	0	0	0	0	0	0	0	coniferous	0-50	coniferous	0-50	P.a.	50-100	0
2	2014-04-08 23:00:04	23:00-24:00	0	0	0	0	0	0	0	0	0	0	0	0	0	0	0	0	0	0	0	0	coniferous	0-50	coniferous	0-50	P.a.	50-100	0
2	2014-04-09 00:00:04	00:00-01:00	0	0	0	0	0	0	0	0	0	0	0	0	0	0	0	0	0	0	0	0	coniferous	0-50	coniferous	0-50	P.a.	50-100	0
2	2014-04-09 01:00:04	01:00-02:00	0	0	0	0	0	0	0	0	0	0	0	0	0	0	0	0	0	0	0	0	coniferous	0-50	coniferous	0-50	P.a.	50-100	0
2	2014-04-09 02:00:04	02:00-03:00	0	0	0	0	0	0	0	0	0	0	0	0	0	0	0	0	0	0	0	0	coniferous	0-50	coniferous	0-50	P.a.	50-100	0
2	2014-04-09 03:00:04	03:00-04:00	0	0	0	0	0	0	0	0	0	0	0	0	0	0	0	0	0	0	0	0	coniferous	0-50	coniferous	0-50	P.a.	50-100	0
2	2014-04-09 04:00:04	04:00-05:00	0	0	0	0	0	0	0	0	0	0	0	0	0	0	0	0	0	0	0	0	coniferous	0-50	coniferous	0-50	P.a.	50-100	0
2	2014-04-09 05:00:04	05:00-06:00	0	0	0	0	0	0	0	0	0	0	0	0	0	0	0	0	0	0	0	0	coniferous	0-50	coniferous	0-50	P.a.	50-100	0
2	2014-04-09 06:00:04	06:00-07:00	0	0	0	0	0	0	0	0	0	0	0	0	0	0	0	0	0	0	0	0	coniferous	0-50	coniferous	0-50	P.a.	50-100	0
2	2014-04-09 07:00:04	07:00-08:00	0	0	0	0	0	0	0	0	0	0	0	0	0	0	0	0	0	0	0	0	coniferous	0-50	coniferous	0-50	P.a.	50-100	0
2	2014-04-09 08:00:04	08:00-09:00	0	0	0	0	0	0	0	0	0	0	0	0	0	0	0	0	0	0	0	0	coniferous	0-50	coniferous	0-50	P.a.	50-100	0
2	2014-04-09 09:00:04	09:00-10:00	0	0	0	0	0	0	0	0	0	0	0	0	0	0	0	0	0	0	0	0	coniferous	0-50	coniferous	0-50	P.a.	50-100	0
2	2014-04-09 10:00:04	10:00-11:00	0	0	0	0	0	0	0	0	0	0	0	0	0	0	0	0	0	0	0	0	coniferous	0-50	coniferous	0-50	P.a.	50-100	0
2	2014-04-09 11:00:04	11:00-12:00	0	0	0	0	0	0	0	0	0	0	0	0	0	0	0	0	0	0	0	0	coniferous	0-50	coniferous	0-50	P.a.	50-100	0
2	2014-04-09 12:00:04	12:00-13:00	0	0	0	0	0	0	0	0	0	0	0	0	0	0	0	0	0	0	0	0	coniferous	0-50	coniferous	0-50	P.a.	50-100	0
2	2014-04-09 13:00:04	13:00-14:00	0	0	0	0	0	0	0	0	0	0	0	0	0	0	0	0	0	0	0	0	coniferous	0-50	coniferous	0-50	P.a.	50-100	0
2	2014-04-09 14:00:04	14:00-15:00	0	0	0	0	0	0	0	0	0	0	0	0	0	0	0	0	0	0	0	0	coniferous	0-50	coniferous	0-50	P.a.	50-100	0
2	2014-04-09 15:00:04	15:00-16:00	0	0	0	0	0	0	0	0	0	0	0	0	0	0	0	0	0	0	0	0	coniferous	0-50	coniferous	0-50	P.a.	50-100	0
2	2014-04-09 16:00:04	16:00-17:00	0	0	0	0	0	0	0	0	0	0	0	0	0	0	0	0	0	0	0	0	coniferous	0-50	coniferous	0-50	P.a.	50-100	0
2	2014-04-09 17:00:04	17:00-18:00	0	0	0	0	0	0	0	0	0	0	0	0	0	0	0	0	0	0	0	0	coniferous	0-50	coniferous	0-50	P.a.	50-100	0
2	2014-04-09 18:00:04	18:00-19:00	0	0	0	0	0	0	0	0	0	0	0	0	0	0	0	0	0	0	0	0	coniferous	0-50	coniferous	0-50	P.a.	50-100	0
2	2014-04-09 19:00:04	19:00-20:00	0	0	0	0	0	0	0	0	0	0	0	0	0	0	0	0	0	0	0	0	coniferous	0-50	coniferous	0-50	P.a.	50-100	0
2	2014-04-09 20:00:04	20:00-21:00	0	0	0	0	0	0	0	0	0	0	0	0	0	0	0	0	0	0	0	0	coniferous	0-50	coniferous	0-50	P.a.	50-100	0
2	2014-04-09 21:00:04	21:00-22:00	0	0	0	0	0	0	0	0	0	0	0	0	0	0	0	0	0	0	0	0	coniferous	0-50	coniferous	0-50	P.a.	50-100	0
2	2014-04-09 22:00:04	22:00-23:00	0	0	0	0	0	0	0	0	0	0	0	0	0	0	0	0	0	0	0	0	coniferous	0-50	coniferous	0-50	P.a.	50-100	0
2	2014-04-09 23:00:04	23:00-24:00	0	0	0	0	0	0	0	0	0	0	0	0	0	0	0	0	0	0	0	0	coniferous	0-50	coniferous	0-50	P.a.	50-100	0
2	2014-04-10 00:00:04	00:00-01:00	0	0	0	0	0	0	0	0	0	0	0	0	0	0	0	0	0	0	0	0	coniferous	0-50	coniferous	0-50	P.a.	50-100	0
2	2014-04-10 01:00:04	01:00-02:00	0	0	0	0	0	0	0	0	0	0	0	0	0	0	0	0	0	0	0	0	coniferous	0-50	coniferous	0-50	P.a.	50-100	0
2	2014-04-10 02:00:04	02:00-03:00	0	0	0	0	0	0	0	0	0	0	0	0	0	0	0	0	0	0	0	0	coniferous	0-50	coniferous	0-50	P.a.	50-100	0
2	2014-04-10 03:00:04	03:00-04:00	0	0	0	0	0	0	0	0	0	0	0	0	0	0	0	0	0	0	0	0	coniferous	0-50	coniferous	0-50	P.a.	50-100	0
2	2014-04-10 04:00:04	04:00-05:00	1	0	0	0	0	0	0	0	0	0	0	0	0	0	0	0	0	0	0	0	coniferous	0-50	coniferous	0-50	P.a.	50-100	0
2	2014-04-10 05:00:04	05:00-06:00	0	0	0	0	0	0	0	0	0	0	0	0	0	0	0	0	0	0	0	0	coniferous	0-50	coniferous	0-50	P.a.	50-100	0
2	2014-04-10 06:00:04	06:00-07:00	0	0	0	0	0	0	0	0	0	0	0	0	0	0	0	0	0	0	0	0	coniferous	0-50	coniferous	0-50	P.a.	50-100	0
2	2014-04-10 07:00:04	07:00-08:00	0	0	0	0	0	0	0	0	0	0	0	0	0	0	0	0	0	0	0	0	coniferous	0-50	coniferous	0-50	P.a.	50-100	0
2	2014-04-10 08:00:04	08:00-09:00	0	0	0	0	0	0	0	0	0	0	0	0	0	0	0	0	0	0	0	0	coniferous	0-50	coniferous	0-50	P.a.	50-100	0
2	2014-04-10 09:00:04	09:00-10:00	0	0	0	0	0	0	0	0	0	0	0	0	0	0	0	0	0	0	0	0	coniferous	0-50	coniferous	0-50	P.a.	50-100	0
2	2014-04-10 10:00:04	10:00-11:00	0	0	0	0	0	0	0	0	0	0	0	0	0	0	0	0	0	0	0	0	coniferous	0-50	coniferous	0-50	P.a.	50-100	0
2	2014-04-10 11:00:04	11:00-12:00	0	0	0	0	0	0	0	0	0	0	0	0	0	0	0	0	0	0	0	0	coniferous	0-50	coniferous	0-50	P.a.	50-100	0
2	2014-04-10 12:00:04	12:00-13:00	0	0	0	0	0	0	0	0	0	0	0	0	0	0	0	0	0	0	0	0	coniferous	0-50	coniferous	0-50	P.a.	50-100	0
2	2014-04-10 13:00:04	13:00-14:00	0	0	0	0	0	0	0	0	0	0	0	0	0	0	0	0	0	0	0	0	coniferous	0-50	coniferous	0-50	P.a.	50-100	0
2	2014-04-10 14:00:04	14:00-15:00	0	0	0	0	0	0	0	0	0	0	0	0	0	0	0	0	0	0	0	0	coniferous	0-50	coniferous	0-50	P.a.	50-100	0
2	2014-04-10 15:00:04	15:00-16:00	0	0	0	0	0	0	0	0	0	0	0	0	0	0	0	0	0	0	0	0	coniferous	0-50	coniferous	0-50	P.a.	50-100	0
2	2014-04-10 16:00:04	16:00-17:00	0	0	0	0	0	0	0	0	0	0	0	0	0	0	0	0	0	0	0	0	coniferous	0-50	coniferous	0-50	P.a.	50-100	0
2	2014-04-10 17:00:04	17:00-18:00	0	0	0	0	0	0	0	0	0	0	0	0	0	0	0	0	0	0	0	0	coniferous	0-50	coniferous	0-50	P.a.	50-100	0
2	2014-04-10 18:00:04	18:00-19:00	0	0	0	0	0	0	0	0	0	0	0	0	0	0	0	0	0	0	0	0	coniferous	0-50	coniferous	0-50	P.a.	50-100	0
2	2014-04-10 19:00:04	19:00-20:00	0	0	0	0	0	0	0	0	0	0	0	0	0	0	0	0	0	0	0	0	coniferous	0-50	coniferous	0-50	P.a.	50-100	0
2	2014-04-10 20:00:04	20:00-21:00	0	0	0	0	0	0	0	0	0	0	0	0	0	0	0	0	0	0	0	0	coniferous	0-50	coniferous	0-50	P.a.	50-100	0
2	2014-04-10 21:00:04	21:00-22:00	0	0	0	0	0	0	0	0	0	0	0	0	0	0	0	0	0	0	0	0	coniferous	0-50	coniferous	0-50	P.a.	50-100	0
2	2014-04-10 22:00:04	22:00-23:00	0	0	0	0	0	0	0	0	0	0	0	0	0	0	0	0	0	0	0	0	coniferous	0-50	coniferous	0-50	P.a.	50-100	0
2	2014-04-10 23:00:04	23:00-24:00	0	0	0	0	0	0	0	0	0	0	0	0	0	0	0	0	0	0	0	0	coniferous	0-50	coniferous	0-50	P.a.	50-100	0
2	2014-04-11 00:00:04	00:00-01:00	0	0	0	0	0	0	0	0	0	0	0	0	0	0	0	0	0	0	0	0	coniferous	0-50	coniferous	0-50	P.a.	50-100	0
2	2014-04-11 01:00:04	01:00-02:00	0	0	0	0	0	0	0	0	0	0	0	0	0	0	0	0	0	0	0	0	coniferous	0-50	coniferous	0-50	P.a.	50-100	0
2	2014-04-11 02:00:04	02:00-03:00	0	0	0	0	0	0	0	0	0	0	0	0	0	0	0	0	0	0	0	0	coniferous	0-50	coniferous	0-50	P.a.	50-100	0
2	2014-04-11 03:00:04	03:00-04:00	0	0	0	0	0	0	0	0	0	0	0	0	0	0	0	0	0	0	0	0	coniferous	0-50	coniferous	0-50	P.a.	50-100	0
2	2014-04-11 04:00:04	04:00-05:00	0	0	0	0	0	0	0	0	0	0	0	0	0	0	0	0	0	0	0	0	coniferous	0-50	coniferous	0-50	P.a.	50-100	0
2	2014-04-11 05:00:04	05:00-06:00	0	0	0	0	0	0	0	0	0	0	0	0	0	0	0	0	0	0	0	0	coniferous	0-50	coniferous	0-50	P.a.	50-100	0
2	2014-04-11 06:00:04	06:00-07:00	0	0	0	0	0	0	0	0	0	0	0	0	0	0	0	0	0	0	0	0	coniferous	0-50	coniferous	0-50	P.a.	50-100	0
2	2014-04-11 07:00:04	07:00-08:00	0	0	0	0	0	0	0	0	0	0	0	0	0	0	0	0	0	0	0	0	coniferous	0-50	coniferous	0-50	P.a.	50-100	0
2	2014-04-11 08:00:04	08:00-09:00	0	0	0	0	0	0	0	0	0	0	0	0	0	0	0	0	0	0	0	0	coniferous	0-50	coniferous	0-50	P.a.	50-100	0
2	2014-04-11 09:00:04	09:00-10:00	0	0	0	0	0	0	0	0	0	0	0	0	0	0	0	0	0	0	0	0	coniferous	0-50	coniferous	0-50	P.a.	50-100	0
2	2014-04-11 10:00:04	10:00-11:00	0	0	0	0	0	0	0	0	0	0	0	0	0	0	0	0	0	0	0	0	coniferous	0-50	coniferous	0-50	P.a.	50-100	0
2	2014-04-11 11:00:04	11:00-12:00	0	0	0	0	0	0	0	0	0	0	0	0	0	0	0	0	0	0	0	0	coniferous	0-50	coniferous	0-50	P.a.	50-100	0
2	2014-04-11 12:00:04	12:00-13:00	0	0	0	0	0	0	0	0	0	0	0	0	0	0	0	0	0	0	0	0	coniferous	0-50	coniferous	0-50	P.a.	50-100	0
2	2014-04-11 13:00:04	13:00-14:00	0	0	0	0	0	0	0	0	0	0	0	0	0	0	0	0	0	0	0	0	coniferous	0-50	coniferous	0-50	P.a.	50-100	0
2	2014-04-11 14:00:04	14:00-15:00	0	0	0	0	0	0	0	0	0	0	0	0	0	0	0	0	0	0	0	0	coniferous	0-50	coniferous	0-50	P.a.	50-100	0
2	2014-04-11 15:00:04	15:00-16:00	0	0	0	0	0	0	0	0	0	0	0	0	0	0	0	0	0	0	0	0	coniferous	0-50	coniferous	0-50	P.a.	50-100	0
2	2014-04-11 16:00:04	16:00-17:00	0	0	0	0	0	0	0	0	0	0	0	0	0	0	0	0	0	0	0	0	coniferous	0-50	coniferous	0-50	P.a.	50-100	0
2	2014-04-11 17:00:04	17:00-18:00	0	0	0	0	0	0	0	0	0	0	0	0	0	0	0	0	0	0	0	0	coniferous	0-50	coniferous	0-50	P.a.	50-100	0
2	2014-04-11 18:00:04	18:00-19:00	0	0	0	0	0	0	0	0	0	0	0	0	0	0	0	0	0	0	0	0	coniferous	0-50	coniferous	0-50	P.a.	50-100	0
2	2014-04-11 19:00:04	19:00-20:00	0	0	0	0	0	0	0	0	0	0	0	0	0	0	0	0	0	0	0	0	coniferous	0-50	coniferous	0-50	P.a.	50-100	0
2	2014-04-11 20:00:04	20:00-21:00	0	0	0	0	0	0	0	0	0	0	0	0	0	0	0	0	0	0	0	0	coniferous	0-50	coniferous	0-50	P.a.	50-100	0
2	2014-04-11 21:00:04	21:00-22:00	0	0	0	0	0	0	0	0	0	0	0	0	0	0	0	0	0	0	0	0	coniferous	0-50	coniferous	0-50	P.a.	50-100	0
2	2014-04-11 22:00:04	22:00-23:00	0	0	0	0	0	0	0	0	0	0	0	0	0	0	0	0	0	0	0	0	coniferous	0-50	coniferous	0-50	P.a.	50-100	0
2	2014-04-11 23:00:04	23:00-24:00	0	0	0	0	0	0	0	0	0	0	0	0	0	0	0	0	0	0	0	0	coniferous	0-50	coniferous	0-50	P.a.	50-100	0
2	2014-04-12 00:00:04	00:00-01:00	0	0	0	0	0	0	0	0	0	0	0	0	0	0	0	0	0	0	0	0	coniferous	0-50	coniferous	0-50	P.a.	50-100	0
2	2014-04-12 01:00:04	01:00-02:00	0	0	0	0	0	0	0	0	0	0	0	0	0	0	0	0	0	0	0	0	coniferous	0-50	coniferous	0-50	P.a.	50-100	0
2	2014-04-12 02:00:04	02:00-03:00	0	0	0	0	0	0	0	0	0	0	0	0	0	0	0	0	0	0	0	0	coniferous	0-50	coniferous	0-50	P.a.	50-100	0
2	2014-04-12 03:00:04	03:00-04:00	0	0	0	0	0	0	0	0	0	0	0	0	0	0	0	0	0	0	0	0	coniferous	0-50	coniferous	0-50	P.a.	50-100	0
2	2014-04-12 04:00:04	04:00-05:00	0	0	0	0	0	0	0	0	0	0	0	0	0	0	0	0	0	0	0	0	coniferous	0-50	coniferous	0-50	P.a.	50-100	0
2	2014-04-12 05:00:04	05:00-06:00	0	0	0	0	0	0	0	0	0	0	0	0	0	0	0	0	0	0	0	0	coniferous	0-50	coniferous	0-50	P.a.	50-100	0
2	2014-04-12 06:00:04	06:00-07:00	0	0	0	0	0	0	0	0	0	0	0	0	0	0	0	0	0	0	0	0	coniferous	0-50	coniferous	0-50	P.a.	50-100	0
2	2014-04-12 07:00:04	07:00-08:00	0	0	0	0	0	0	0	0	0	0	0	0	0	0	0	0	0	0	0	0	coniferous	0-50	coniferous	0-50	P.a.	50-100	0
2	2014-04-12 08:00:04	08:00-09:00	0	0	0	0	0	0	0	0	0	0	0	0	0	0	0	0	0	0	0	0	coniferous	0-50	coniferous	0-50	P.a.	50-100	0
2	2014-04-12 09:00:04	09:00-10:00	0	0	0	0	0	0	0	0	0	0	0	0	0	0	0	0	0	0	0	0	coniferous	0-50	coniferous	0-50	P.a.	50-100	0
2	2014-04-12 10:00:04	10:00-11:00	0	0	0	0	0	0	0	0	0	0	0	0	0	0	0	0	0	0	0	0	coniferous	0-50	coniferous	0-50	P.a.	50-100	0
2	2014-04-12 11:00:04	11:00-12:00	0	0	0	0	0	0	0	0	0	0	0	0	0	0	0	0	0	0	0	0	coniferous	0-50	coniferous	0-50	P.a.	50-100	0
2	2014-04-12 12:00:04	12:00-13:00	0	0	0	0	0	0	0	0	0	0	0	0	0	0	0	0	0	0	0	0	coniferous	0-50	coniferous	0-50	P.a.	50-100	0
2	2014-04-12 13:00:04	13:00-14:00	0	0	0	0	0	0	0	0	0	0	0	0	0	0	0	0	0	0	0	0	coniferous	0-50	coniferous	0-50	P.a.	50-100	0
2	2014-04-12 14:00:04	14:00-15:00	0	0	0	0	0	0	0	0	0	0	0	0	0	0	0	0	0	0	0	0	coniferous	0-50	coniferous	0-50	P.a.	50-100	0
2	2014-04-12 15:00:04	15:00-16:00	0	0	0	0	0	0	0	0	0	0	0	0	0	0	0	0	0	0	0	0	coniferous	0-50	coniferous	0-50	P.a.	50-100	0
2	2014-04-12 16:00:04	16:00-17:00	0	0	0	0	0	0	0	0	0	0	0	0	0	0	0	0	0	0	0	0	coniferous	0-50	coniferous	0-50	P.a.	50-100	0
2	2014-04-12 17:00:04	17:00-18:00	0	0	0	0	0	0	0	0	0	0	0	0	0	0	0	0	0	0	0	0	coniferous	0-50	coniferous	0-50	P.a.	50-100	0
2	2014-04-12 18:00:04	18:00-19:00	0	0	0	0	0	0	0	0	0	0	0	0	0	0	0	0	0	0	0	0	coniferous	0-50	coniferous	0-50	P.a.	50-100	0
2	2014-04-12 19:00:04	19:00-20:00	0	0	0	0	0	0	0	0	0	0	0	0	0	0	0	0	0	0	0	0	coniferous	0-50	coniferous	0-50	P.a.	50-100	0
2	2014-04-12 20:00:04	20:00-21:00	0	0	0	0	0	0	0	0	0	0	0	0	0	0	0	0	0	0	0	0	coniferous	0-50	coniferous	0-50	P.a.	50-100	0
2	2014-04-12 21:00:04	21:00-22:00	0	0	0	0	0	0	0	0	0	0	0	0	0	0	0	0	0	0	0	0	coniferous	0-50	coniferous	0-50	P.a.	50-100	0
2	2014-04-12 22:00:04	22:00-23:00	0	0	0	0	0	0	0	0	0	0	0	0	0	0	0	0	0	0	0	0	coniferous	0-50	coniferous	0-50	P.a.	50-100	0
2	2014-04-12 23:00:04	23:00-24:00	0	0	0	0	0	0	0	0	0	0	0	0	0	0	0	0	0	0	0	0	coniferous	0-50	coniferous	0-50	P.a.	50-100	0
2	2014-04-13 00:00:04	00:00-01:00	0	0	0	0	0	0	0	0	0	0	0	0	0	0	0	0	0	0	0	0	coniferous	0-50	coniferous	0-50	P.a.	50-100	0
2	2014-04-13 01:00:04	01:00-02:00	0	0	0	0	0	0	0	0	0	0	0	0	0	0	0	0	0	0	0	0	coniferous	0-50	coniferous	0-50	P.a.	50-100	0
2	2014-04-13 02:00:04	02:00-03:00	0	0	0	0	0	0	0	0	0	0	0	0	0	0	0	0	0	0	0	0	coniferous	0-50	coniferous	0-50	P.a.	50-100	0
2	2014-04-13 03:00:04	03:00-04:00	0	0	0	0	0	0	0	0	0	0	0	0	0	0	0	0	0	0	0	0	coniferous	0-50	coniferous	0-50	P.a.	50-100	0
2	2014-04-13 04:00:04	04:00-05:00	0	0	0	0	0	0	0	0	0	0	0	0	0	0	0	0	0	0	0	0	coniferous	0-50	coniferous	0-50	P.a.	50-100	0
2	2014-04-13 05:00:04	05:00-06:00	0	0	0	0	0	0	0	0	0	0	0	0	0	0	0	0	0	0	0	0	coniferous	0-50	coniferous	0-50	P.a.	50-100	0
2	2014-04-13 06:00:04	06:00-07:00	0	0	0	0	0	0	0	0	0	0	0	0	0	0	0	0	0	0	0	0	coniferous	0-50	coniferous	0-50	P.a.	50-100	0
2	2014-04-13 07:00:04	07:00-08:00	0	0	0	0	0	0	0	0	0	0	0	0	0	0	0	0	0	0	0	0	coniferous	0-50	coniferous	0-50	P.a.	50-100	0
2	2014-04-13 08:00:04	08:00-09:00	0	0	0	0	0	0	0	0	0	0	0	0	0	0	0	0	0	0	0	0	coniferous	0-50	coniferous	0-50	P.a.	50-100	0
2	2014-04-13 09:00:04	09:00-10:00	0	0	0	0	0	0	0	0	0	0	0	0	0	0	0	0	0	0	0	0	coniferous	0-50	coniferous	0-50	P.a.	50-100	0
2	2014-04-13 10:00:04	10:00-11:00	0	0	0	0	0	0	0	0	0	0	0	0	0	0	0	0	0	0	0	0	coniferous	0-50	coniferous	0-50	P.a.	50-100	0
2	2014-04-13 11:00:04	11:00-12:00	0	0	0	0	0	0	0	0	0	0	0	0	0	0	0	0	0	0	0	0	coniferous	0-50	coniferous	0-50	P.a.	50-100	0
2	2014-04-13 12:00:04	12:00-13:00	0	0	0	0	0	0	0	0	0	0	0	0	0	0	0	0	0	0	0	0	coniferous	0-50	coniferous	0-50	P.a.	50-100	0
2	2014-04-13 13:00:04	13:00-14:00	0	0	0	0	0	0	0	0	0	0	0	0	0	0	0	0	0	0	0	0	coniferous	0-50	coniferous	0-50	P.a.	50-100	0
2	2014-04-13 14:00:04	14:00-15:00	0	0	0	0	0	0	0	0	0	0	0	0	0	0	0	0	0	0	0	0	coniferous	0-50	coniferous	0-50	P.a.	50-100	0
2	2014-04-13 15:00:04	15:00-16:00	0	0	0	0	0	0	0	0	0	0	0	0	0	0	0	0	0	0	0	0	coniferous	0-50	coniferous	0-50	P.a.	50-100	0
2	2014-04-13 16:00:04	16:00-17:00	0	0	0	0	0	0	0	0	0	0	0	0	0	0	0	0	0	0	0	0	coniferous	0-50	coniferous	0-50	P.a.	50-100	0
2	2014-04-13 17:00:04	17:00-18:00	0	0	0	0	0	0	0	0	0	0	0	0	0	0	0	0	0	0	0	0	coniferous	0-50	coniferous	0-50	P.a.	50-100	0
2	2014-04-13 18:00:04	18:00-19:00	0	0	0	0	0	0	0	0	0	0	0	0	0	0	0	0	0	0	0	0	coniferous	0-50	coniferous	0-50	P.a.	50-100	0
2	2014-04-13 19:00:04	19:00-20:00	0	0	0	0	0	0	0	0	0	0	0	0	0	0	0	0	0	0	0	0	coniferous	0-50	coniferous	0-50	P.a.	50-100	0
2	2014-04-13 20:00:04	20:00-21:00	0	0	0	0	0	0	0	0	0	0	0	0	0	0	0	0	0	0	0	0	coniferous	0-50	coniferous	0-50	P.a.	50-100	0
2	2014-04-13 21:00:04	21:00-22:00	0	0	0	0	0	0	0	0	0	0	0	0	0	0	0	0	0	0	0	0	coniferous	0-50	coniferous	0-50	P.a.	50-100	0
2	2014-04-13 22:00:04	22:00-23:00	0	0	0	0	0	0	0	0	0	0	0	0	0	0	0	0	0	0	0	0	coniferous	0-50	coniferous	0-50	P.a.	50-100	0
2	2014-04-13 23:00:04	23:00-24:00	0	0	0	0	0	0	0	0	0	0	0	0	0	0	0	0	0	0	0	0	coniferous	0-50	coniferous	0-50	P.a.	50-100	0
2	2014-04-14 00:00:04	00:00-01:00	0	0	0	0	0	0	0	0	0	0	0	0	0	0	0	0	0	0	0	0	coniferous	0-50	coniferous	0-50	P.a.	50-100	0
2	2014-04-14 01:00:04	01:00-02:00	0	0	0	0	0	0	0	0	0	0	0	0	0	0	0	0	0	0	0	0	coniferous	0-50	coniferous	0-50	P.a.	50-100	0
2	2014-04-14 02:00:04	02:00-03:00	0	0	0	0	0	0	0	0	0	0	0	0	0	0	0	0	0	0	0	0	coniferous	0-50	coniferous	0-50	P.a.	50-100	0
2	2014-04-14 03:00:04	03:00-04:00	0	0	0	0	0	0	0	0	0	0	0	0	0	0	0	0	0	0	0	0	coniferous	0-50	coniferous	0-50	P.a.	50-100	0
2	2014-04-14 04:00:04	04:00-05:00	0	0	0	0	0	0	0	0	0	0	0	0	0	0	0	0	0	0	0	0	coniferous	0-50	coniferous	0-50	P.a.	50-100	0
2	2014-04-14 05:00:04	05:00-06:00	0	0	0	0	0	0	0	0	0	0	0	0	0	0	0	0	0	0	0	0	coniferous	0-50	coniferous	0-50	P.a.	50-100	0
2	2014-04-14 06:00:04	06:00-07:00	0	0	0	0	0	0	0	0	0	0	0	0	0	0	0	0	0	0	0	0	coniferous	0-50	coniferous	0-50	P.a.	50-100	0
2	2014-04-14 07:00:04	07:00-08:00	0	0	0	0	0	0	0	0	0	0	0	0	0	0	0	0	0	0	0	0	coniferous	0-50	coniferous	0-50	P.a.	50-100	0
2	2014-04-14 08:00:04	08:00-09:00	0	0	0	0	0	0	0	0	0	0	0	0	0	0	0	0	0	0	0	0	coniferous	0-50	coniferous	0-50	P.a.	50-100	0
2	2014-04-14 09:00:04	09:00-10:00	0	0	0	0	0	0	0	0	0	0	0	0	0	0	0	0	0	0	0	0	coniferous	0-50	coniferous	0-50	P.a.	50-100	0
2	2014-04-14 10:00:04	10:00-11:00	0	0	0	0	0	0	0	0	0	0	0	0	0	0	0	0	0	0	0	0	coniferous	0-50	coniferous	0-50	P.a.	50-100	0
2	2014-04-14 11:00:04	11:00-12:00	0	0	0	0	0	0	0	0	0	0	0	0	0	0	0	0	0	0	0	0	coniferous	0-50	coniferous	0-50	P.a.	50-100	0
2	2014-04-14 12:00:04	12:00-13:00	0	0	0	0	0	0	0	0	0	0	0	0	0	0	0	0	0	0	0	0	coniferous	0-50	coniferous	0-50	P.a.	50-100	0
2	2014-04-14 13:00:04	13:00-14:00	0	0	0	0	0	0	0	0	0	0	0	0	0	0	0	0	0	0	0	0	coniferous	0-50	coniferous	0-50	P.a.	50-100	0
2	2014-04-14 14:00:04	14:00-15:00	0	0	0	0	0	0	0	0	0	0	0	0	0	0	0	0	0	0	0	0	coniferous	0-50	coniferous	0-50	P.a.	50-100	0
2	2014-04-14 15:00:04	15:00-16:00	0	0	0	0	0	0	0	0	0	0	0	0	0	0	0	0	0	0	0	0	coniferous	0-50	coniferous	0-50	P.a.	50-100	0
2	2014-04-14 16:00:04	16:00-17:00	0	0	0	0	0	0	0	0	0	0	0	0	0	0	0	0	0	0	0	0	coniferous	0-50	coniferous	0-50	P.a.	50-100	0
2	2014-04-14 17:00:04	17:00-18:00	0	0	0	0	0	0	0	0	0	0	0	0	0	0	0	0	0	0	0	0	coniferous	0-50	coniferous	0-50	P.a.	50-100	0
2	2014-04-14 18:00:04	18:00-19:00	0	0	0	0	0	0	0	0	0	0	0	0	0	0	0	0	0	0	0	0	coniferous	0-50	coniferous	0-50	P.a.	50-100	0
2	2014-04-14 19:00:04	19:00-20:00	0	0	0	0	0	0	0	0	0	0	0	0	0	0	0	0	0	0	0	0	coniferous	0-50	coniferous	0-50	P.a.	50-100	0
2	2014-04-14 20:00:04	20:00-21:00	0	0	0	0	0	0	0	0	0	0	0	0	0	0	0	0	0	0	0	0	coniferous	0-50	coniferous	0-50	P.a.	50-100	0
2	2014-04-14 21:00:04	21:00-22:00	0	0	0	0	0	0	0	0	0	0	0	0	0	0	0	0	0	0	0	0	coniferous	0-50	coniferous	0-50	P.a.	50-100	0
2	2014-04-14 22:00:04	22:00-23:00	0	0	0	0	0	0	0	0	0	0	0	0	0	0	0	0	0	0	0	0	coniferous	0-50	coniferous	0-50	P.a.	50-100	0
2	2014-04-14 23:00:04	23:00-24:00	0	0	0	0	0	0	0	0	0	0	0	0	0	0	0	0	0	0	0	0	coniferous	0-50	coniferous	0-50	P.a.	50-100	0
2	2014-04-15 00:00:04	00:00-01:00	0	0	0	0	0	0	0	0	0	0	0	0	0	0	0	0	0	0	0	0	coniferous	0-50	coniferous	0-50	P.a.	50-100	0
2	2014-04-15 01:00:04	01:00-02:00	0	0	0	0	0	0	0	0	0	0	0	0	0	0	0	0	0	0	0	0	coniferous	0-50	coniferous	0-50	P.a.	50-100	0
2	2014-04-15 02:00:04	02:00-03:00	0	0	0	0	0	0	0	0	0	0	0	0	0	0	0	0	0	0	0	0	coniferous	0-50	coniferous	0-50	P.a.	50-100	0
2	2014-04-15 03:00:04	03:00-04:00	0	0	0	0	0	0	0	0	0	0	0	0	0	0	0	0	0	0	0	0	coniferous	0-50	coniferous	0-50	P.a.	50-100	0
2	2014-04-15 04:00:04	04:00-05:00	0	0	0	0	0	0	0	0	0	0	0	0	0	0	0	0	0	0	0	0	coniferous	0-50	coniferous	0-50	P.a.	50-100	0
2	2014-04-15 05:00:04	05:00-06:00	0	0	0	0	0	0	0	0	0	0	0	0	0	0	0	0	0	0	0	0	coniferous	0-50	coniferous	0-50	P.a.	50-100	0
2	2014-04-15 06:00:04	06:00-07:00	0	0	0	0	0	0	0	0	0	0	0	0	0	0	0	0	0	0	0	0	coniferous	0-50	coniferous	0-50	P.a.	50-100	0
2	2014-04-15 07:00:04	07:00-08:00	0	0	0	0	0	0	0	0	0	0	0	0	0	0	0	0	0	0	0	0	coniferous	0-50	coniferous	0-50	P.a.	50-100	0
2	2014-04-15 08:00:04	08:00-09:00	0	0	0	0	0	0	0	0	0	0	0	0	0	0	0	0	0	0	0	0	coniferous	0-50	coniferous	0-50	P.a.	50-100	0
2	2014-04-15 09:00:04	09:00-10:00	0	0	0	0	0	0	0	0	0	0	0	0	0	0	0	0	0	0	0	0	coniferous	0-50	coniferous	0-50	P.a.	50-100	0
2	2014-04-15 10:00:04	10:00-11:00	0	0	0	0	0	0	0	0	0	0	0	0	0	0	0	0	0	0	0	0	coniferous	0-50	coniferous	0-50	P.a.	50-100	0
2	2014-04-15 11:00:04	11:00-12:00	0	0	0	0	0	0	0	0	0	0	0	0	0	0	0	0	0	0	0	0	coniferous	0-50	coniferous	0-50	P.a.	50-100	0
2	2014-04-15 12:00:04	12:00-13:00	0	0	0	0	0	0	0	0	0	0	0	0	0	0	0	0	0	0	0	0	coniferous	0-50	coniferous	0-50	P.a.	50-100	0
2	2014-04-15 13:00:04	13:00-14:00	0	0	0	0	0	0	0	0	0	0	0	0	0	0	0	0	0	0	0	0	coniferous	0-50	coniferous	0-50	P.a.	50-100	0
2	2014-04-15 14:00:04	14:00-15:00	0	0	0	0	0	0	0	0	0	0	0	0	0	0	0	0	0	0	0	0	coniferous	0-50	coniferous	0-50	P.a.	50-100	0
2	2014-04-15 15:00:04	15:00-16:00	0	0	0	0	0	0	0	0	0	0	0	0	0	0	0	0	0	0	0	0	coniferous	0-50	coniferous	0-50	P.a.	50-100	0
2	2014-04-15 16:00:04	16:00-17:00	0	0	0	0	0	0	0	0	0	0	0	0	0	0	0	0	0	0	0	0	coniferous	0-50	coniferous	0-50	P.a.	50-100	0
2	2014-04-15 17:00:04	17:00-18:00	0	0	0	0	0	0	0	0	0	0	0	0	0	0	0	0	0	0	0	0	coniferous	0-50	coniferous	0-50	P.a.	50-100	0
2	2014-04-15 18:00:04	18:00-19:00	0	0	0	0	0	0	0	0	0	0	0	0	0	0	0	0	0	0	0	0	coniferous	0-50	coniferous	0-50	P.a.	50-100	0
2	2014-04-15 19:00:04	19:00-20:00	0	0	0	0	0	0	0	0	0	0	0	0	0	0	0	0	0	0	0	0	coniferous	0-50	coniferous	0-50	P.a.	50-100	0
2	2014-04-15 20:00:04	20:00-21:00	0	0	0	0	0	0	0	0	0	0	0	0	0	0	0	0	0	0	0	0	coniferous	0-50	coniferous	0-50	P.a.	50-100	0
2	2014-04-15 21:00:04	21:00-22:00	0	0	0	0	0	0	0	0	0	0	0	0	0	0	0	0	0	0	0	0	coniferous	0-50	coniferous	0-50	P.a.	50-100	0
2	2014-04-15 22:00:04	22:00-23:00	0	0	0	0	0	0	0	0	0	0	0	0	0	0	0	0	0	0	0	0	coniferous	0-50	coniferous	0-50	P.a.	50-100	0
2	2014-04-15 23:00:04	23:00-24:00	0	0	0	0	0	0	0	0	0	0	0	0	0	0	0	0	0	0	0	0	coniferous	0-50	coniferous	0-50	P.a.	50-100	0
2	2014-04-16 00:00:04	00:00-01:00	0	0	0	0	0	0	0	0	0	0	0	0	0	0	0	0	0	0	0	0	coniferous	0-50	coniferous	0-50	P.a.	50-100	0
2	2014-04-16 01:00:04	01:00-02:00	0	0	0	0	0	0	0	0	0	0	0	0	0	0	0	0	0	0	0	0	coniferous	0-50	coniferous	0-50	P.a.	50-100	0
2	2014-04-16 02:00:04	02:00-03:00	0	0	0	0	0	0	0	0	0	0	0	0	0	0	0	0	0	0	0	0	coniferous	0-50	coniferous	0-50	P.a.	50-100	0
2	2014-04-16 03:00:04	03:00-04:00	0	0	0	0	0	0	0	0	0	0	0	0	0	0	0	0	0	0	0	0	coniferous	0-50	coniferous	0-50	P.a.	50-100	0
2	2014-04-16 04:00:04	04:00-05:00	0	0	0	0	0	0	0	0	0	0	0	0	0	0	0	0	0	0	0	0	coniferous	0-50	coniferous	0-50	P.a.	50-100	0
2	2014-04-16 05:00:04	05:00-06:00	0	0	0	0	0	0	0	0	0	0	0	0	0	0	0	0	0	0	0	0	coniferous	0-50	coniferous	0-50	P.a.	50-100	0
2	2014-04-16 06:00:04	06:00-07:00	0	0	0	0	0	0	0	0	0	0	0	0	0	0	0	0	0	0	0	0	coniferous	0-50	coniferous	0-50	P.a.	50-100	0
2	2014-04-16 07:00:04	07:00-08:00	0	0	0	0	0	0	0	0	0	0	0	0	0	0	0	0	0	0	0	0	coniferous	0-50	coniferous	0-50	P.a.	50-100	0
2	2014-04-16 08:00:04	08:00-09:00	0	0	0	0	0	0	0	0	0	0	0	0	0	0	0	0	0	0	0	0	coniferous	0-50	coniferous	0-50	P.a.	50-100	0
2	2014-04-16 09:00:04	09:00-10:00	0	0	0	0	0	0	0	0	0	0	0	0	0	0	0	0	0	0	0	0	coniferous	0-50	coniferous	0-50	P.a.	50-100	0
2	2014-04-16 10:00:05	10:00-11:00	0	0	0	0	0	0	0	0	0	0	0	0	0	0	0	0	0	0	0	0	coniferous	0-50	coniferous	0-50	P.a.	50-100	0
2	2014-04-16 11:00:05	11:00-12:00	0	0	0	0	0	0	0	0	0	0	0	0	0	0	0	0	0	0	0	0	coniferous	0-50	coniferous	0-50	P.a.	50-100	0
2	2014-04-16 12:00:05	12:00-13:00	0	0	0	0	0	0	0	0	0	0	0	0	0	0	0	0	0	0	0	0	coniferous	0-50	coniferous	0-50	P.a.	50-100	0
2	2014-04-16 13:00:05	13:00-14:00	0	0	0	0	0	0	0	0	0	0	0	0	0	0	0	0	0	0	0	0	coniferous	0-50	coniferous	0-50	P.a.	50-100	0
2	2014-04-16 14:00:05	14:00-15:00	0	0	0	0	0	0	0	0	0	0	0	0	0	0	0	0	0	0	0	0	coniferous	0-50	coniferous	0-50	P.a.	50-100	0
2	2014-04-16 15:00:05	15:00-16:00	0	0	0	0	0	0	0	0	0	0	0	0	0	0	0	0	0	0	0	0	coniferous	0-50	coniferous	0-50	P.a.	50-100	0
2	2014-04-16 16:00:05	16:00-17:00	0	0	0	0	0	0	0	0	0	0	0	0	0	0	0	0	0	0	0	0	coniferous	0-50	coniferous	0-50	P.a.	50-100	0
2	2014-04-16 17:00:05	17:00-18:00	0	0	0	0	0	0	0	0	0	0	0	0	0	0	0	0	0	0	0	0	coniferous	0-50	coniferous	0-50	P.a.	50-100	0
2	2014-04-16 18:00:05	18:00-19:00	0	0	0	0	0	0	0	0	0	0	0	0	0	0	0	0	0	0	0	0	coniferous	0-50	coniferous	0-50	P.a.	50-100	0
2	2014-04-16 19:00:05	19:00-20:00	0	0	0	0	0	0	0	0	0	0	0	0	0	0	0	0	0	0	0	0	coniferous	0-50	coniferous	0-50	P.a.	50-100	0
2	2014-04-16 20:00:05	20:00-21:00	0	0	0	0	0	0	0	0	0	0	0	0	0	0	0	0	0	0	0	0	coniferous	0-50	coniferous	0-50	P.a.	50-100	0
2	2014-04-16 21:00:05	21:00-22:00	0	0	0	0	0	0	0	0	0	0	0	0	0	0	0	0	0	0	0	0	coniferous	0-50	coniferous	0-50	P.a.	50-100	0
2	2014-04-16 22:00:05	22:00-23:00	0	0	0	0	0	0	0	0	0	0	0	0	0	0	0	0	0	0	0	0	coniferous	0-50	coniferous	0-50	P.a.	50-100	0
2	2014-04-16 23:00:05	23:00-24:00	0	0	0	0	0	0	0	0	0	0	0	0	0	0	0	0	0	0	0	0	coniferous	0-50	coniferous	0-50	P.a.	50-100	0
2	2014-04-17 00:00:05	00:00-01:00	0	0	0	0	0	0	0	0	0	0	0	0	0	0	0	0	0	0	0	0	coniferous	0-50	coniferous	0-50	P.a.	50-100	0
2	2014-04-17 01:00:05	01:00-02:00	0	0	0	0	0	0	0	0	0	0	0	0	0	0	0	0	0	0	0	0	coniferous	0-50	coniferous	0-50	P.a.	50-100	0
2	2014-04-17 02:00:05	02:00-03:00	0	0	0	0	0	0	0	0	0	0	0	0	0	0	0	0	0	0	0	0	coniferous	0-50	coniferous	0-50	P.a.	50-100	0
2	2014-04-17 03:00:05	03:00-04:00	0	0	0	0	0	0	0	0	0	0	0	0	0	0	0	0	0	0	0	0	coniferous	0-50	coniferous	0-50	P.a.	50-100	0
2	2014-04-17 04:00:05	04:00-05:00	0	0	0	0	0	0	0	0	0	0	0	0	0	0	0	0	0	0	0	0	coniferous	0-50	coniferous	0-50	P.a.	50-100	0
2	2014-04-17 05:00:05	05:00-06:00	0	0	0	0	0	0	0	0	0	0	0	0	0	0	0	0	0	0	0	0	coniferous	0-50	coniferous	0-50	P.a.	50-100	0
2	2014-04-17 06:00:05	06:00-07:00	0	0	0	0	0	0	0	0	0	0	0	0	0	0	0	0	0	0	0	0	coniferous	0-50	coniferous	0-50	P.a.	50-100	0
2	2014-04-17 07:00:05	07:00-08:00	0	0	0	0	0	0	0	0	0	0	0	0	0	0	0	0	0	0	0	0	coniferous	0-50	coniferous	0-50	P.a.	50-100	0
2	2014-04-17 08:00:05	08:00-09:00	0	0	0	0	0	0	0	0	0	0	0	0	0	0	0	0	0	0	0	0	coniferous	0-50	coniferous	0-50	P.a.	50-100	0
2	2014-04-17 09:00:05	09:00-10:00	0	0	0	0	0	0	0	0	0	0	0	0	0	0	0	0	0	0	0	0	coniferous	0-50	coniferous	0-50	P.a.	50-100	0
2	2014-04-17 10:00:05	10:00-11:00	0	0	0	0	0	0	0	0	0	0	0	0	0	0	0	0	0	0	0	0	coniferous	0-50	coniferous	0-50	P.a.	50-100	0
2	2014-04-17 11:00:05	11:00-12:00	0	0	0	0	0	0	0	0	0	0	0	0	0	0	0	0	0	0	0	0	coniferous	0-50	coniferous	0-50	P.a.	50-100	0
2	2014-04-17 12:00:05	12:00-13:00	0	0	0	0	0	0	0	0	0	0	0	0	0	0	0	0	0	0	0	0	coniferous	0-50	coniferous	0-50	P.a.	50-100	0
2	2014-04-17 13:00:05	13:00-14:00	0	0	0	0	0	0	0	0	0	0	0	0	0	0	0	0	0	0	0	0	coniferous	0-50	coniferous	0-50	P.a.	50-100	0
2	2014-04-17 14:00:05	14:00-15:00	0	0	0	0	0	0	0	0	0	0	0	0	0	0	0	0	0	0	0	0	coniferous	0-50	coniferous	0-50	P.a.	50-100	0
2	2014-04-17 15:00:05	15:00-16:00	0	0	0	0	0	0	0	0	0	0	0	0	0	0	0	0	0	0	0	0	coniferous	0-50	coniferous	0-50	P.a.	50-100	0
2	2014-04-17 16:00:05	16:00-17:00	0	0	0	0	0	0	0	0	0	0	0	0	0	0	0	0	0	0	0	0	coniferous	0-50	coniferous	0-50	P.a.	50-100	0
2	2014-04-17 17:00:05	17:00-18:00	0	0	0	0	0	0	0	0	0	0	0	0	0	0	0	0	0	0	0	0	coniferous	0-50	coniferous	0-50	P.a.	50-100	0
2	2014-04-17 18:00:05	18:00-19:00	0	0	0	0	0	0	0	0	0	0	0	0	0	0	0	0	0	0	0	0	coniferous	0-50	coniferous	0-50	P.a.	50-100	0
2	2014-04-17 19:00:05	19:00-20:00	0	0	0	0	0	0	0	0	0	0	0	0	0	0	0	0	0	0	0	0	coniferous	0-50	coniferous	0-50	P.a.	50-100	0
2	2014-04-17 20:00:05	20:00-21:00	0	0	0	0	0	0	0	0	0	0	0	0	0	0	0	0	0	0	0	0	coniferous	0-50	coniferous	0-50	P.a.	50-100	0
2	2014-04-17 21:00:05	21:00-22:00	0	0	0	0	0	0	0	0	0	0	0	0	0	0	0	0	0	0	0	0	coniferous	0-50	coniferous	0-50	P.a.	50-100	0
2	2014-04-17 22:00:05	22:00-23:00	0	0	0	0	0	0	0	0	0	0	0	0	0	0	0	0	0	0	0	0	coniferous	0-50	coniferous	0-50	P.a.	50-100	0
2	2014-04-17 23:00:05	23:00-24:00	0	0	0	0	0	0	0	0	0	0	0	0	0	0	0	0	0	0	0	0	coniferous	0-50	coniferous	0-50	P.a.	50-100	0
2	2014-04-18 00:00:05	00:00-01:00	0	0	0	0	0	0	0	0	0	0	0	0	0	0	0	0	0	0	0	0	coniferous	0-50	coniferous	0-50	P.a.	50-100	0
2	2014-04-18 01:00:05	01:00-02:00	0	0	0	0	0	0	0	0	0	0	0	0	0	0	0	0	0	0	0	0	coniferous	0-50	coniferous	0-50	P.a.	50-100	0
2	2014-04-18 02:00:05	02:00-03:00	0	0	0	0	0	0	0	0	0	0	0	0	0	0	0	0	0	0	0	0	coniferous	0-50	coniferous	0-50	P.a.	50-100	0
2	2014-04-18 03:00:05	03:00-04:00	0	0	0	0	0	0	0	0	0	0	0	0	0	0	0	0	0	0	0	0	coniferous	0-50	coniferous	0-50	P.a.	50-100	0
2	2014-04-18 04:00:05	04:00-05:00	0	0	0	0	0	0	0	0	0	0	0	0	0	0	0	0	0	0	0	0	coniferous	0-50	coniferous	0-50	P.a.	50-100	0
2	2014-04-18 05:00:05	05:00-06:00	0	0	0	0	0	0	0	0	0	0	0	0	0	0	0	0	0	0	0	0	coniferous	0-50	coniferous	0-50	P.a.	50-100	0
2	2014-04-18 06:00:05	06:00-07:00	0	0	0	0	0	0	0	0	0	0	0	0	0	0	0	0	0	0	0	0	coniferous	0-50	coniferous	0-50	P.a.	50-100	0
2	2014-04-18 07:00:05	07:00-08:00	0	0	0	0	0	0	0	0	0	0	0	0	0	0	0	0	0	0	0	0	coniferous	0-50	coniferous	0-50	P.a.	50-100	0
2	2014-04-18 08:00:05	08:00-09:00	0	0	0	0	0	0	0	0	0	0	0	0	0	0	0	0	0	0	0	0	coniferous	0-50	coniferous	0-50	P.a.	50-100	0
2	2014-04-18 09:00:05	09:00-10:00	0	0	0	0	0	0	0	0	0	0	0	0	0	0	0	0	0	0	0	0	coniferous	0-50	coniferous	0-50	P.a.	50-100	0
2	2014-04-18 10:00:05	10:00-11:00	0	0	0	0	0	0	0	0	0	0	0	0	0	0	0	0	0	0	0	0	coniferous	0-50	coniferous	0-50	P.a.	50-100	0
2	2014-04-18 11:00:05	11:00-12:00	0	0	0	0	0	0	0	0	0	0	0	0	0	0	0	0	0	0	0	0	coniferous	0-50	coniferous	0-50	P.a.	50-100	0
2	2014-04-18 12:00:05	12:00-13:00	0	0	0	0	0	0	0	0	0	0	0	0	0	0	0	0	0	0	0	0	coniferous	0-50	coniferous	0-50	P.a.	50-100	0
2	2014-04-18 13:00:05	13:00-14:00	0	0	0	0	0	0	0	0	0	0	0	0	0	0	0	0	0	0	0	0	coniferous	0-50	coniferous	0-50	P.a.	50-100	0
2	2014-04-18 14:00:05	14:00-15:00	0	0	0	0	0	0	0	0	0	0	0	0	0	0	0	0	0	0	0	0	coniferous	0-50	coniferous	0-50	P.a.	50-100	0
2	2014-04-18 15:00:05	15:00-16:00	0	0	0	0	0	0	0	0	0	0	0	0	0	0	0	0	0	0	0	0	coniferous	0-50	coniferous	0-50	P.a.	50-100	0
2	2014-04-18 16:00:05	16:00-17:00	0	0	0	0	0	0	0	0	0	0	0	0	0	0	0	0	0	0	0	0	coniferous	0-50	coniferous	0-50	P.a.	50-100	0
2	2014-04-18 17:00:05	17:00-18:00	0	0	0	0	0	0	0	0	0	0	0	0	0	0	0	0	0	0	0	0	coniferous	0-50	coniferous	0-50	P.a.	50-100	0
2	2014-04-18 18:00:05	18:00-19:00	0	0	0	0	0	0	0	0	0	0	0	0	0	0	0	0	0	0	0	0	coniferous	0-50	coniferous	0-50	P.a.	50-100	0
2	2014-04-18 19:00:05	19:00-20:00	0	0	0	0	0	0	0	0	0	0	0	0	0	0	0	0	0	0	0	0	coniferous	0-50	coniferous	0-50	P.a.	50-100	0
2	2014-04-18 20:00:05	20:00-21:00	0	0	0	0	0	0	0	0	0	0	0	0	0	0	0	0	0	0	0	0	coniferous	0-50	coniferous	0-50	P.a.	50-100	0
2	2014-04-18 21:00:05	21:00-22:00	0	0	0	0	0	0	0	0	0	0	0	0	0	0	0	0	0	0	0	0	coniferous	0-50	coniferous	0-50	P.a.	50-100	0
2	2014-04-18 22:00:05	22:00-23:00	0	0	0	0	0	0	0	0	0	0	0	0	0	0	0	0	0	0	0	0	coniferous	0-50	coniferous	0-50	P.a.	50-100	0
2	2014-04-18 23:00:05	23:00-24:00	0	0	0	0	0	0	0	0	0	0	0	0	0	0	0	0	0	0	0	0	coniferous	0-50	coniferous	0-50	P.a.	50-100	0
2	2014-04-19 00:00:05	00:00-01:00	0	0	0	0	0	0	0	0	0	0	0	0	0	0	0	0	0	0	0	0	coniferous	0-50	coniferous	0-50	P.a.	50-100	0
2	2014-04-19 01:00:05	01:00-02:00	0	0	0	0	0	0	0	0	0	0	0	0	0	0	0	0	0	0	0	0	coniferous	0-50	coniferous	0-50	P.a.	50-100	0
2	2014-04-19 02:00:05	02:00-03:00	0	0	0	0	0	0	0	0	0	0	0	0	0	0	0	0	0	0	0	0	coniferous	0-50	coniferous	0-50	P.a.	50-100	0
2	2014-04-19 03:00:05	03:00-04:00	0	0	0	0	0	0	0	0	0	0	0	0	0	0	0	0	0	0	0	0	coniferous	0-50	coniferous	0-50	P.a.	50-100	0
2	2014-04-19 04:00:05	04:00-05:00	0	0	0	0	0	0	0	0	0	0	0	0	0	0	0	0	0	0	0	0	coniferous	0-50	coniferous	0-50	P.a.	50-100	0
2	2014-04-19 05:00:05	05:00-06:00	0	0	0	0	0	0	0	0	0	0	0	0	0	0	0	0	0	0	0	0	coniferous	0-50	coniferous	0-50	P.a.	50-100	0
2	2014-04-19 06:00:05	06:00-07:00	0	0	0	0	0	0	0	0	0	0	0	0	0	0	0	0	0	0	0	0	coniferous	0-50	coniferous	0-50	P.a.	50-100	0
2	2014-04-19 07:00:05	07:00-08:00	0	0	0	0	0	0	0	0	0	0	0	0	0	0	0	0	0	0	0	0	coniferous	0-50	coniferous	0-50	P.a.	50-100	0
2	2014-04-19 08:00:05	08:00-09:00	0	0	0	0	0	0	0	0	0	0	0	0	0	0	0	0	0	0	0	0	coniferous	0-50	coniferous	0-50	P.a.	50-100	0
2	2014-04-19 09:00:05	09:00-10:00	0	0	0	0	0	0	0	0	0	0	0	0	0	0	0	0	0	0	0	0	coniferous	0-50	coniferous	0-50	P.a.	50-100	0
2	2014-04-19 10:00:05	10:00-11:00	0	0	0	0	0	0	0	0	0	0	0	0	0	0	0	0	0	0	0	0	coniferous	0-50	coniferous	0-50	P.a.	50-100	0
2	2014-04-19 11:00:05	11:00-12:00	0	0	0	0	0	0	0	0	0	0	0	0	0	0	0	0	0	0	0	0	coniferous	0-50	coniferous	0-50	P.a.	50-100	0
2	2014-04-19 12:00:05	12:00-13:00	0	0	0	0	0	0	0	0	0	0	0	0	0	0	0	0	0	0	0	0	coniferous	0-50	coniferous	0-50	P.a.	50-100	0
2	2014-04-19 13:00:05	13:00-14:00	0	0	0	0	0	0	0	0	0	0	0	0	0	0	0	0	0	0	0	0	coniferous	0-50	coniferous	0-50	P.a.	50-100	0
2	2014-04-19 14:00:05	14:00-15:00	0	0	0	0	0	0	0	0	0	0	0	0	0	0	0	0	0	0	0	0	coniferous	0-50	coniferous	0-50	P.a.	50-100	0
2	2014-04-19 15:00:05	15:00-16:00	0	0	0	0	0	0	0	0	0	0	0	0	0	0	0	0	0	0	0	0	coniferous	0-50	coniferous	0-50	P.a.	50-100	0
2	2014-04-19 16:00:05	16:00-17:00	0	0	0	0	0	0	0	0	0	0	0	0	0	0	0	0	0	0	0	0	coniferous	0-50	coniferous	0-50	P.a.	50-100	0
2	2014-04-19 17:00:05	17:00-18:00	0	0	0	0	0	0	0	0	0	0	0	0	0	0	0	0	0	0	0	0	coniferous	0-50	coniferous	0-50	P.a.	50-100	0
2	2014-04-19 18:00:05	18:00-19:00	0	0	0	0	0	0	0	0	0	0	0	0	0	0	0	0	0	0	0	0	coniferous	0-50	coniferous	0-50	P.a.	50-100	0
2	2014-04-19 19:00:05	19:00-20:00	0	0	0	0	0	0	0	0	0	0	0	0	0	0	0	0	0	0	0	0	coniferous	0-50	coniferous	0-50	P.a.	50-100	0
2	2014-04-19 20:00:05	20:00-21:00	0	0	0	0	0	0	0	0	0	0	0	0	0	0	0	0	0	0	0	0	coniferous	0-50	coniferous	0-50	P.a.	50-100	0
2	2014-04-19 21:00:05	21:00-22:00	0	0	0	0	0	0	0	0	0	0	0	0	0	0	0	0	0	0	0	0	coniferous	0-50	coniferous	0-50	P.a.	50-100	0
2	2014-04-19 22:00:05	22:00-23:00	0	0	0	0	0	0	0	0	0	0	0	0	0	0	0	0	0	0	0	0	coniferous	0-50	coniferous	0-50	P.a.	50-100	0
2	2014-04-19 23:00:05	23:00-24:00	0	0	0	0	0	0	0	0	0	0	0	0	0	0	0	0	0	0	0	0	coniferous	0-50	coniferous	0-50	P.a.	50-100	0
2	2014-04-20 00:00:05	00:00-01:00	0	0	0	0	0	0	0	0	0	0	0	0	0	0	0	0	0	0	0	0	coniferous	0-50	coniferous	0-50	P.a.	50-100	0
2	2014-04-20 01:00:05	01:00-02:00	0	0	0	0	0	0	0	0	0	0	0	0	0	0	0	0	0	0	0	0	coniferous	0-50	coniferous	0-50	P.a.	50-100	0
2	2014-04-20 02:00:05	02:00-03:00	0	0	0	0	0	0	0	0	0	0	0	0	0	0	0	0	0	0	0	0	coniferous	0-50	coniferous	0-50	P.a.	50-100	0
2	2014-04-20 03:00:05	03:00-04:00	0	0	0	0	0	0	0	0	0	0	0	0	0	0	0	0	0	0	0	0	coniferous	0-50	coniferous	0-50	P.a.	50-100	0
2	2014-04-20 04:00:05	04:00-05:00	0	0	0	0	0	0	0	0	0	0	0	0	0	0	0	0	0	0	0	0	coniferous	0-50	coniferous	0-50	P.a.	50-100	0
2	2014-04-20 05:00:05	05:00-06:00	0	0	0	0	0	0	0	0	0	0	0	0	0	0	0	0	0	0	0	0	coniferous	0-50	coniferous	0-50	P.a.	50-100	0
2	2014-04-20 06:00:05	06:00-07:00	0	0	0	0	0	0	0	0	0	0	0	0	0	0	0	0	0	0	0	0	coniferous	0-50	coniferous	0-50	P.a.	50-100	0
2	2014-04-20 07:00:05	07:00-08:00	0	0	0	0	0	0	0	0	0	0	0	0	0	0	0	0	0	0	0	0	coniferous	0-50	coniferous	0-50	P.a.	50-100	0
2	2014-04-20 08:00:05	08:00-09:00	0	0	0	0	0	0	0	0	0	0	0	0	0	0	0	0	0	0	0	0	coniferous	0-50	coniferous	0-50	P.a.	50-100	0
2	2014-04-20 09:00:05	09:00-10:00	0	0	0	0	0	0	0	0	0	0	0	0	0	0	0	0	0	0	0	0	coniferous	0-50	coniferous	0-50	P.a.	50-100	0
2	2014-04-20 10:00:05	10:00-11:00	0	0	0	0	0	0	0	0	0	0	0	0	0	0	0	0	0	0	0	0	coniferous	0-50	coniferous	0-50	P.a.	50-100	0
2	2014-04-20 11:00:05	11:00-12:00	0	0	0	0	0	0	0	0	0	0	0	0	0	0	0	0	0	0	0	0	coniferous	0-50	coniferous	0-50	P.a.	50-100	0
2	2014-04-20 12:00:05	12:00-13:00	0	0	0	0	0	0	0	0	0	0	0	0	0	0	0	0	0	0	0	0	coniferous	0-50	coniferous	0-50	P.a.	50-100	0
2	2014-04-20 13:00:05	13:00-14:00	0	0	0	0	0	0	0	0	0	0	0	0	0	0	0	0	0	0	0	0	coniferous	0-50	coniferous	0-50	P.a.	50-100	0
2	2014-04-20 14:00:05	14:00-15:00	0	0	0	0	0	0	0	0	0	0	0	0	0	0	0	0	0	0	0	0	coniferous	0-50	coniferous	0-50	P.a.	50-100	0
2	2014-04-20 15:00:05	15:00-16:00	0	0	0	0	0	0	0	0	0	0	0	0	0	0	0	0	0	0	0	0	coniferous	0-50	coniferous	0-50	P.a.	50-100	0
2	2014-04-20 16:00:05	16:00-17:00	0	0	0	0	0	0	0	0	0	0	0	0	0	0	0	0	0	0	0	0	coniferous	0-50	coniferous	0-50	P.a.	50-100	0
2	2014-04-20 17:00:05	17:00-18:00	0	0	0	0	0	0	0	0	0	0	0	0	0	0	0	0	0	0	0	0	coniferous	0-50	coniferous	0-50	P.a.	50-100	0
2	2014-04-20 18:00:05	18:00-19:00	0	0	0	0	0	0	0	0	0	0	0	0	0	0	0	0	0	0	0	0	coniferous	0-50	coniferous	0-50	P.a.	50-100	0
2	2014-04-20 19:00:05	19:00-20:00	0	0	0	0	0	0	0	0	0	0	0	0	0	0	0	0	0	0	0	0	coniferous	0-50	coniferous	0-50	P.a.	50-100	0
2	2014-04-20 20:00:05	20:00-21:00	0	0	0	0	0	0	0	0	0	0	0	0	0	0	0	0	0	0	0	0	coniferous	0-50	coniferous	0-50	P.a.	50-100	0
2	2014-04-20 21:00:05	21:00-22:00	0	0	0	0	0	0	0	0	0	0	0	0	0	0	0	0	0	0	0	0	coniferous	0-50	coniferous	0-50	P.a.	50-100	0
2	2014-04-20 22:00:05	22:00-23:00	0	0	0	0	0	0	0	0	0	0	0	0	0	0	0	0	0	0	0	0	coniferous	0-50	coniferous	0-50	P.a.	50-100	0
2	2014-04-20 23:00:05	23:00-24:00	0	0	0	0	0	0	0	0	0	0	0	0	0	0	0	0	0	0	0	0	coniferous	0-50	coniferous	0-50	P.a.	50-100	0
2	2014-04-21 00:00:05	00:00-01:00	0	0	0	0	0	0	0	0	0	0	0	0	0	0	0	0	0	0	0	0	coniferous	0-50	coniferous	0-50	P.a.	50-100	0
2	2014-04-21 01:00:05	01:00-02:00	0	0	0	0	0	0	0	0	0	0	0	0	0	0	0	0	0	0	0	0	coniferous	0-50	coniferous	0-50	P.a.	50-100	0
2	2014-04-21 02:00:05	02:00-03:00	0	0	0	0	0	0	0	0	0	0	0	0	0	0	0	0	0	0	0	0	coniferous	0-50	coniferous	0-50	P.a.	50-100	0
2	2014-04-21 03:00:05	03:00-04:00	0	0	0	0	0	0	0	0	0	0	0	0	0	0	0	0	0	0	0	0	coniferous	0-50	coniferous	0-50	P.a.	50-100	0
2	2014-04-21 04:00:05	04:00-05:00	0	0	0	0	0	0	0	0	0	0	0	0	0	0	0	0	0	0	0	0	coniferous	0-50	coniferous	0-50	P.a.	50-100	0
2	2014-04-21 05:00:05	05:00-06:00	0	0	0	0	0	0	0	0	0	0	0	0	0	0	0	0	0	0	0	0	coniferous	0-50	coniferous	0-50	P.a.	50-100	0
2	2014-04-21 06:00:05	06:00-07:00	0	0	0	0	0	0	0	0	0	0	0	0	0	0	0	0	0	0	0	0	coniferous	0-50	coniferous	0-50	P.a.	50-100	0
2	2014-04-21 07:00:05	07:00-08:00	0	0	0	0	0	0	0	0	0	0	0	0	0	0	0	0	0	0	0	0	coniferous	0-50	coniferous	0-50	P.a.	50-100	0
2	2014-04-21 08:00:05	08:00-09:00	0	0	0	0	0	0	0	0	0	0	0	0	0	0	0	0	0	0	0	0	coniferous	0-50	coniferous	0-50	P.a.	50-100	0
2	2014-04-21 09:00:05	09:00-10:00	0	0	0	0	0	0	0	0	0	0	0	0	0	0	0	0	0	0	0	0	coniferous	0-50	coniferous	0-50	P.a.	50-100	0
2	2014-04-21 10:00:05	10:00-11:00	0	0	0	0	0	0	0	0	0	0	0	0	0	0	0	0	0	0	0	0	coniferous	0-50	coniferous	0-50	P.a.	50-100	0
2	2014-04-21 11:00:05	11:00-12:00	0	0	0	0	0	0	0	0	0	0	0	0	0	0	0	0	0	0	0	0	coniferous	0-50	coniferous	0-50	P.a.	50-100	0
2	2014-04-21 12:00:05	12:00-13:00	0	0	0	0	0	0	0	0	0	0	0	0	0	0	0	0	0	0	0	0	coniferous	0-50	coniferous	0-50	P.a.	50-100	0
2	2014-04-21 13:00:05	13:00-14:00	0	0	0	0	0	0	0	0	0	0	0	0	0	0	0	0	0	0	0	0	coniferous	0-50	coniferous	0-50	P.a.	50-100	0
2	2014-04-21 14:00:05	14:00-15:00	0	0	0	0	0	0	0	0	0	0	0	0	0	0	0	0	0	0	0	0	coniferous	0-50	coniferous	0-50	P.a.	50-100	0
2	2014-04-21 15:00:05	15:00-16:00	0	0	0	0	0	0	0	0	0	0	0	0	0	0	0	0	0	0	0	0	coniferous	0-50	coniferous	0-50	P.a.	50-100	0
2	2014-04-21 16:00:05	16:00-17:00	0	0	0	0	0	0	0	0	0	0	0	0	0	0	0	0	0	0	0	0	coniferous	0-50	coniferous	0-50	P.a.	50-100	0
2	2014-04-21 17:00:05	17:00-18:00	0	0	0	0	0	0	0	0	0	0	0	0	0	0	0	0	0	0	0	0	coniferous	0-50	coniferous	0-50	P.a.	50-100	0
2	2014-04-21 18:00:05	18:00-19:00	0	0	0	0	0	0	0	0	0	0	0	0	0	0	0	0	0	0	0	0	coniferous	0-50	coniferous	0-50	P.a.	50-100	0
2	2014-04-21 19:00:05	19:00-20:00	0	0	0	0	0	0	0	0	0	0	0	0	0	0	0	0	0	0	0	0	coniferous	0-50	coniferous	0-50	P.a.	50-100	0
2	2014-04-21 20:00:05	20:00-21:00	0	0	0	0	0	0	0	0	0	0	0	0	0	0	0	0	0	0	0	0	coniferous	0-50	coniferous	0-50	P.a.	50-100	0
2	2014-04-21 21:00:05	21:00-22:00	0	0	0	0	0	0	0	0	0	0	0	0	0	0	0	0	0	0	0	0	coniferous	0-50	coniferous	0-50	P.a.	50-100	0
2	2014-04-21 22:00:05	22:00-23:00	0	0	0	0	0	0	0	0	0	0	0	0	0	0	0	0	0	0	0	0	coniferous	0-50	coniferous	0-50	P.a.	50-100	0
2	2014-04-21 23:00:05	23:00-24:00	0	0	0	0	0	0	0	0	0	0	0	0	0	0	0	0	0	0	0	0	coniferous	0-50	coniferous	0-50	P.a.	50-100	0
2	2014-04-22 00:00:05	00:00-01:00	0	0	0	0	0	0	0	0	0	0	0	0	0	0	0	0	0	0	0	0	coniferous	0-50	coniferous	0-50	P.a.	50-100	0
2	2014-04-22 01:00:05	01:00-02:00	0	0	0	0	0	0	0	0	0	0	0	0	0	0	0	0	0	0	0	0	coniferous	0-50	coniferous	0-50	P.a.	50-100	0
2	2014-04-22 02:00:05	02:00-03:00	0	0	0	0	0	0	0	0	0	0	0	0	0	0	0	0	0	0	0	0	coniferous	0-50	coniferous	0-50	P.a.	50-100	0
2	2014-04-22 03:00:05	03:00-04:00	0	0	0	0	0	0	0	0	0	0	0	0	0	0	0	0	0	0	0	0	coniferous	0-50	coniferous	0-50	P.a.	50-100	0
2	2014-04-22 04:00:05	04:00-05:00	0	0	0	0	0	0	0	0	0	0	0	0	0	0	0	0	0	0	0	0	coniferous	0-50	coniferous	0-50	P.a.	50-100	0
2	2014-04-22 05:00:05	05:00-06:00	0	0	0	0	0	0	0	0	0	0	0	0	0	0	0	0	0	0	0	0	coniferous	0-50	coniferous	0-50	P.a.	50-100	0
2	2014-04-22 06:00:05	06:00-07:00	0	0	0	0	0	0	0	0	0	0	0	0	0	0	0	0	0	0	0	0	coniferous	0-50	coniferous	0-50	P.a.	50-100	0
2	2014-04-22 07:00:05	07:00-08:00	0	0	0	0	0	0	0	0	0	0	0	0	0	0	0	0	0	0	0	0	coniferous	0-50	coniferous	0-50	P.a.	50-100	0
2	2014-04-22 08:00:05	08:00-09:00	0	0	0	0	0	0	0	0	0	0	0	0	0	0	0	0	0	0	0	0	coniferous	0-50	coniferous	0-50	P.a.	50-100	0
2	2014-04-22 09:00:05	09:00-10:00	0	0	0	0	0	0	0	0	0	0	0	0	0	0	0	0	0	0	0	0	coniferous	0-50	coniferous	0-50	P.a.	50-100	0
2	2014-04-22 10:00:05	10:00-11:00	0	0	0	0	0	0	0	0	0	0	0	0	0	0	0	0	0	0	0	0	coniferous	0-50	coniferous	0-50	P.a.	50-100	0
2	2014-04-22 11:00:05	11:00-12:00	0	0	0	0	0	0	0	0	0	0	0	0	0	0	0	0	0	0	0	0	coniferous	0-50	coniferous	0-50	P.a.	50-100	0
2	2014-04-22 12:00:05	12:00-13:00	0	0	0	0	0	0	0	0	0	0	0	0	0	0	0	0	0	0	0	0	coniferous	0-50	coniferous	0-50	P.a.	50-100	0
2	2014-04-22 13:00:05	13:00-14:00	0	0	0	0	0	0	0	0	0	0	0	0	0	0	0	0	0	0	0	0	coniferous	0-50	coniferous	0-50	P.a.	50-100	0
2	2014-04-22 14:00:05	14:00-15:00	0	0	0	0	0	0	0	0	0	0	0	0	0	0	0	0	0	0	0	0	coniferous	0-50	coniferous	0-50	P.a.	50-100	0
2	2014-04-22 15:00:05	15:00-16:00	0	0	0	0	0	0	0	0	0	0	0	0	0	0	0	0	0	0	0	0	coniferous	0-50	coniferous	0-50	P.a.	50-100	0
2	2014-04-22 16:00:05	16:00-17:00	0	0	0	0	0	0	0	0	0	0	0	0	0	0	0	0	0	0	0	0	coniferous	0-50	coniferous	0-50	P.a.	50-100	0
2	2014-04-22 17:00:05	17:00-18:00	0	0	0	0	0	0	0	0	0	0	0	0	0	0	0	0	0	0	0	0	coniferous	0-50	coniferous	0-50	P.a.	50-100	0
2	2014-04-22 18:00:05	18:00-19:00	0	0	0	0	0	0	0	0	0	0	0	0	0	0	0	0	0	0	0	0	coniferous	0-50	coniferous	0-50	P.a.	50-100	0
2	2014-04-22 19:00:05	19:00-20:00	0	0	0	0	0	0	0	0	0	0	0	0	0	0	0	0	0	0	0	0	coniferous	0-50	coniferous	0-50	P.a.	50-100	0
2	2014-04-22 20:00:05	20:00-21:00	0	0	0	0	0	0	0	0	0	0	0	0	0	0	0	0	0	0	0	0	coniferous	0-50	coniferous	0-50	P.a.	50-100	0
2	2014-04-22 21:00:05	21:00-22:00	0	0	0	0	0	0	0	0	0	0	0	0	0	0	0	0	0	0	0	0	coniferous	0-50	coniferous	0-50	P.a.	50-100	0
2	2014-04-22 22:00:05	22:00-23:00	0	0	0	0	0	0	0	0	0	0	0	0	0	0	0	0	0	0	0	0	coniferous	0-50	coniferous	0-50	P.a.	50-100	0
2	2014-04-22 23:00:05	23:00-24:00	0	0	0	0	0	0	0	0	0	0	0	0	0	0	0	0	0	0	0	0	coniferous	0-50	coniferous	0-50	P.a.	50-100	0
2	2014-04-23 00:00:05	00:00-01:00	0	0	0	0	0	0	0	0	0	0	0	0	0	0	0	0	0	0	0	0	coniferous	0-50	coniferous	0-50	P.a.	50-100	0
2	2014-04-23 01:00:05	01:00-02:00	0	0	0	0	0	0	0	0	0	0	0	0	0	0	0	0	0	0	0	0	coniferous	0-50	coniferous	0-50	P.a.	50-100	0
2	2014-04-23 02:00:05	02:00-03:00	0	0	0	0	0	0	0	0	0	0	0	0	0	0	0	0	0	0	0	0	coniferous	0-50	coniferous	0-50	P.a.	50-100	0
2	2014-04-23 03:00:05	03:00-04:00	0	0	0	0	0	0	0	0	0	0	0	0	0	0	0	0	0	0	0	0	coniferous	0-50	coniferous	0-50	P.a.	50-100	0
2	2014-04-23 04:00:05	04:00-05:00	0	0	0	0	0	0	0	0	0	0	0	0	0	0	0	0	0	0	0	0	coniferous	0-50	coniferous	0-50	P.a.	50-100	0
2	2014-04-23 05:00:05	05:00-06:00	0	0	0	0	0	0	0	0	0	0	0	0	0	0	0	0	0	0	0	0	coniferous	0-50	coniferous	0-50	P.a.	50-100	0
2	2014-04-23 06:00:05	06:00-07:00	0	0	0	0	0	0	0	0	0	0	0	0	0	0	0	0	0	0	0	0	coniferous	0-50	coniferous	0-50	P.a.	50-100	0
2	2014-04-23 07:00:05	07:00-08:00	0	0	0	0	0	0	0	0	0	0	0	0	0	0	0	0	0	0	0	0	coniferous	0-50	coniferous	0-50	P.a.	50-100	0
2	2014-04-23 08:00:05	08:00-09:00	0	0	0	0	0	0	0	0	0	0	0	0	0	0	0	0	0	0	0	0	coniferous	0-50	coniferous	0-50	P.a.	50-100	0
2	2014-04-23 09:00:05	09:00-10:00	0	0	0	0	0	0	0	0	0	0	0	0	0	0	0	0	0	0	0	0	coniferous	0-50	coniferous	0-50	P.a.	50-100	0
2	2014-04-23 10:00:05	10:00-11:00	0	0	0	0	0	0	0	0	0	0	0	0	0	0	0	0	0	0	0	0	coniferous	0-50	coniferous	0-50	P.a.	50-100	0
2	2014-04-23 11:00:05	11:00-12:00	0	0	0	0	0	0	0	0	0	0	0	0	0	0	0	0	0	0	0	0	coniferous	0-50	coniferous	0-50	P.a.	50-100	0
2	2014-04-23 12:00:05	12:00-13:00	0	0	0	0	0	0	0	0	0	0	0	0	0	0	0	0	0	0	0	0	coniferous	0-50	coniferous	0-50	P.a.	50-100	0
2	2014-04-23 13:00:05	13:00-14:00	0	0	0	0	0	0	0	0	0	0	0	0	0	0	0	0	0	0	0	0	coniferous	0-50	coniferous	0-50	P.a.	50-100	0
2	2014-04-23 14:00:05	14:00-15:00	0	0	0	0	0	0	0	0	0	0	0	0	0	0	0	0	0	0	0	0	coniferous	0-50	coniferous	0-50	P.a.	50-100	0
2	2014-04-23 15:00:05	15:00-16:00	0	0	0	0	0	0	0	0	0	0	0	0	0	0	0	0	0	0	0	0	coniferous	0-50	coniferous	0-50	P.a.	50-100	0
2	2014-04-23 16:00:05	16:00-17:00	0	0	0	0	0	0	0	0	0	0	0	0	0	0	0	0	0	0	0	0	coniferous	0-50	coniferous	0-50	P.a.	50-100	0
2	2014-04-23 17:00:05	17:00-18:00	0	0	0	0	0	0	0	0	0	0	0	0	0	0	0	0	0	0	0	0	coniferous	0-50	coniferous	0-50	P.a.	50-100	0
2	2014-04-23 18:00:05	18:00-19:00	0	0	0	0	0	0	0	0	0	0	0	0	0	0	0	0	0	0	0	0	coniferous	0-50	coniferous	0-50	P.a.	50-100	0
2	2014-04-23 19:00:05	19:00-20:00	0	0	0	0	0	0	0	0	0	0	0	0	0	0	0	0	0	0	0	0	coniferous	0-50	coniferous	0-50	P.a.	50-100	0
2	2014-04-23 20:00:05	20:00-21:00	0	0	0	0	0	0	0	0	0	0	0	0	0	0	0	0	0	0	0	0	coniferous	0-50	coniferous	0-50	P.a.	50-100	0
2	2014-04-23 21:00:05	21:00-22:00	0	0	0	0	0	0	0	0	0	0	0	0	0	0	0	0	0	0	0	0	coniferous	0-50	coniferous	0-50	P.a.	50-100	0
2	2014-04-23 22:00:05	22:00-23:00	0	0	0	0	0	0	0	0	0	0	0	0	0	0	0	0	0	0	0	0	coniferous	0-50	coniferous	0-50	P.a.	50-100	0
2	2014-04-23 23:00:05	23:00-24:00	0	0	0	0	0	0	0	0	0	0	0	0	0	0	0	0	0	0	0	0	coniferous	0-50	coniferous	0-50	P.a.	50-100	0
2	2014-04-24 00:00:05	00:00-01:00	0	0	0	0	0	0	0	0	0	0	0	0	0	0	0	0	0	0	0	0	coniferous	0-50	coniferous	0-50	P.a.	50-100	0
2	2014-04-24 01:00:05	01:00-02:00	0	0	0	0	0	0	0	0	0	0	0	0	0	0	0	0	0	0	0	0	coniferous	0-50	coniferous	0-50	P.a.	50-100	0
2	2014-04-24 02:00:05	02:00-03:00	0	0	0	0	0	0	0	0	0	0	0	0	0	0	0	0	0	0	0	0	coniferous	0-50	coniferous	0-50	P.a.	50-100	0
2	2014-04-24 03:00:05	03:00-04:00	0	0	0	0	0	0	0	0	0	0	0	0	0	0	0	0	0	0	0	0	coniferous	0-50	coniferous	0-50	P.a.	50-100	0
2	2014-04-24 04:00:05	04:00-05:00	0	0	0	0	0	0	0	0	0	0	0	0	0	0	0	0	0	0	0	0	coniferous	0-50	coniferous	0-50	P.a.	50-100	0
2	2014-04-24 05:00:05	05:00-06:00	0	0	0	0	0	0	0	0	0	0	0	0	0	0	0	0	0	0	0	0	coniferous	0-50	coniferous	0-50	P.a.	50-100	0
2	2014-04-24 06:00:05	06:00-07:00	0	0	0	0	0	0	0	0	0	0	0	0	0	0	0	0	0	0	0	0	coniferous	0-50	coniferous	0-50	P.a.	50-100	0
2	2014-04-24 07:00:05	07:00-08:00	0	0	0	0	0	0	0	0	0	0	0	0	0	0	0	0	0	0	0	0	coniferous	0-50	coniferous	0-50	P.a.	50-100	0
2	2014-04-24 08:00:05	08:00-09:00	0	0	0	0	0	0	0	0	0	0	0	0	0	0	0	0	0	0	0	0	coniferous	0-50	coniferous	0-50	P.a.	50-100	0
2	2014-04-24 09:00:05	09:00-10:00	0	0	0	0	0	0	0	0	0	0	0	0	0	0	0	0	0	0	0	0	coniferous	0-50	coniferous	0-50	P.a.	50-100	0
2	2014-04-24 10:00:05	10:00-11:00	0	0	0	0	0	0	0	0	0	0	0	0	0	0	0	0	0	0	0	0	coniferous	0-50	coniferous	0-50	P.a.	50-100	0
2	2014-04-24 11:00:05	11:00-12:00	0	0	0	0	0	0	0	0	0	0	0	0	0	0	0	0	0	0	0	0	coniferous	0-50	coniferous	0-50	P.a.	50-100	0
2	2014-04-24 12:00:05	12:00-13:00	0	0	0	0	0	0	0	0	0	0	0	0	0	0	0	0	0	0	0	0	coniferous	0-50	coniferous	0-50	P.a.	50-100	0
2	2014-04-24 13:00:05	13:00-14:00	0	0	0	0	0	0	0	0	0	0	0	0	0	0	0	0	0	0	0	0	coniferous	0-50	coniferous	0-50	P.a.	50-100	0
2	2014-04-24 14:00:05	14:00-15:00	0	0	0	0	0	0	0	0	0	0	0	0	0	0	0	0	0	0	0	0	coniferous	0-50	coniferous	0-50	P.a.	50-100	0
2	2014-04-24 15:00:05	15:00-16:00	0	0	0	0	0	0	0	0	0	0	0	0	0	0	0	0	0	0	0	0	coniferous	0-50	coniferous	0-50	P.a.	50-100	0
2	2014-04-24 16:00:05	16:00-17:00	0	0	0	0	0	0	0	0	0	0	0	0	0	0	0	0	0	0	0	0	coniferous	0-50	coniferous	0-50	P.a.	50-100	0
2	2014-04-24 17:00:05	17:00-18:00	0	0	0	0	0	0	0	0	0	0	0	0	0	0	0	0	0	0	0	0	coniferous	0-50	coniferous	0-50	P.a.	50-100	0
2	2014-04-24 18:00:06	18:00-19:00	0	0	0	0	0	0	0	0	0	0	0	0	0	0	0	0	0	0	0	0	coniferous	0-50	coniferous	0-50	P.a.	50-100	0
2	2014-04-24 19:00:06	19:00-20:00	0	0	0	0	0	0	0	0	0	0	0	0	0	0	0	0	0	0	0	0	coniferous	0-50	coniferous	0-50	P.a.	50-100	0
2	2014-04-24 20:00:06	20:00-21:00	0	0	0	0	0	0	0	0	0	0	0	0	0	0	0	0	0	0	0	0	coniferous	0-50	coniferous	0-50	P.a.	50-100	0
2	2014-04-24 21:00:06	21:00-22:00	0	0	0	0	0	0	0	0	0	0	0	0	0	0	0	0	0	0	0	0	coniferous	0-50	coniferous	0-50	P.a.	50-100	0
2	2014-04-24 22:00:06	22:00-23:00	0	0	0	0	0	0	0	0	0	0	0	0	0	0	0	0	0	0	0	0	coniferous	0-50	coniferous	0-50	P.a.	50-100	0
2	2014-04-24 23:00:06	23:00-24:00	0	0	0	0	0	0	0	0	0	0	0	0	0	0	0	0	0	0	0	0	coniferous	0-50	coniferous	0-50	P.a.	50-100	0
2	2014-04-25 00:00:06	00:00-01:00	0	0	0	0	0	0	0	0	0	0	0	0	0	0	0	0	0	0	0	0	coniferous	0-50	coniferous	0-50	P.a.	50-100	0
2	2014-04-25 01:00:06	01:00-02:00	1	0	0	1	0	0	0	0	0	0	0	0	0	0	0	0	0	0	0	0	coniferous	0-50	coniferous	0-50	P.a.	50-100	0
2	2014-04-25 02:00:06	02:00-03:00	0	0	0	0	0	0	0	0	0	0	0	0	0	0	0	0	0	0	0	0	coniferous	0-50	coniferous	0-50	P.a.	50-100	0
2	2014-04-25 03:00:06	03:00-04:00	0	0	0	0	0	0	0	0	0	0	0	0	0	0	0	0	0	0	0	0	coniferous	0-50	coniferous	0-50	P.a.	50-100	0
2	2014-04-25 04:00:06	04:00-05:00	0	0	0	0	0	0	0	0	0	0	0	0	0	0	0	0	0	0	0	0	coniferous	0-50	coniferous	0-50	P.a.	50-100	0
2	2014-04-25 05:00:06	05:00-06:00	0	0	0	0	0	0	0	0	0	0	0	0	0	0	0	0	0	0	0	0	coniferous	0-50	coniferous	0-50	P.a.	50-100	0
2	2014-04-25 06:00:06	06:00-07:00	0	0	0	0	0	0	0	0	0	0	0	0	0	0	0	0	0	0	0	0	coniferous	0-50	coniferous	0-50	P.a.	50-100	0
2	2014-04-25 07:00:06	07:00-08:00	0	0	0	0	0	0	0	0	0	0	0	0	0	0	0	0	0	0	0	0	coniferous	0-50	coniferous	0-50	P.a.	50-100	0
2	2014-04-25 08:00:06	08:00-09:00	0	0	0	0	0	0	0	0	0	0	0	0	0	0	0	0	0	0	0	0	coniferous	0-50	coniferous	0-50	P.a.	50-100	0
2	2014-04-25 09:00:06	09:00-10:00	0	0	0	0	0	0	0	0	0	0	0	0	0	0	0	0	0	0	0	0	coniferous	0-50	coniferous	0-50	P.a.	50-100	0
2	2014-04-25 10:00:06	10:00-11:00	0	0	0	0	0	0	0	0	0	0	0	0	0	0	0	0	0	0	0	0	coniferous	0-50	coniferous	0-50	P.a.	50-100	0
2	2014-04-25 11:00:06	11:00-12:00	0	0	0	0	0	0	0	0	0	0	0	0	0	0	0	0	0	0	0	0	coniferous	0-50	coniferous	0-50	P.a.	50-100	0
2	2014-04-25 12:00:06	12:00-13:00	0	0	0	0	0	0	0	0	0	0	0	0	0	0	0	0	0	0	0	0	coniferous	0-50	coniferous	0-50	P.a.	50-100	0
2	2014-04-25 13:00:06	13:00-14:00	0	0	0	0	0	0	0	0	0	0	0	0	0	0	0	0	0	0	0	0	coniferous	0-50	coniferous	0-50	P.a.	50-100	0
2	2014-04-25 14:00:06	14:00-15:00	0	0	0	0	0	0	0	0	0	0	0	0	0	0	0	0	0	0	0	0	coniferous	0-50	coniferous	0-50	P.a.	50-100	0
2	2014-04-25 15:00:06	15:00-16:00	0	0	0	0	0	0	0	0	0	0	0	0	0	0	0	0	0	0	0	0	coniferous	0-50	coniferous	0-50	P.a.	50-100	0
2	2014-04-25 16:00:06	16:00-17:00	0	0	0	0	0	0	0	0	0	0	0	0	0	0	0	0	0	0	0	0	coniferous	0-50	coniferous	0-50	P.a.	50-100	0
2	2014-04-25 17:00:06	17:00-18:00	0	0	0	0	0	0	0	0	0	0	0	0	0	0	0	0	0	0	0	0	coniferous	0-50	coniferous	0-50	P.a.	50-100	0
2	2014-04-25 18:00:06	18:00-19:00	0	0	0	0	0	0	0	0	0	0	0	0	0	0	0	0	0	0	0	0	coniferous	0-50	coniferous	0-50	P.a.	50-100	0
2	2014-04-25 19:00:06	19:00-20:00	0	0	0	0	0	0	0	0	0	0	0	0	0	0	0	0	0	0	0	0	coniferous	0-50	coniferous	0-50	P.a.	50-100	0
2	2014-04-25 20:00:06	20:00-21:00	0	0	0	0	0	0	0	0	0	0	0	0	0	0	0	0	0	0	0	0	coniferous	0-50	coniferous	0-50	P.a.	50-100	0
2	2014-04-25 21:00:06	21:00-22:00	0	0	0	0	0	0	0	0	0	0	0	0	0	0	0	0	0	0	0	0	coniferous	0-50	coniferous	0-50	P.a.	50-100	0
2	2014-04-25 22:00:06	22:00-23:00	0	0	0	0	0	0	0	0	0	0	0	0	0	0	0	0	0	0	0	0	coniferous	0-50	coniferous	0-50	P.a.	50-100	0
2	2014-04-25 23:00:06	23:00-24:00	0	0	0	0	0	0	0	0	0	0	0	0	0	0	0	0	0	0	0	0	coniferous	0-50	coniferous	0-50	P.a.	50-100	0
2	2014-04-26 00:00:06	00:00-01:00	0	0	0	0	0	0	0	0	0	0	0	0	0	0	0	0	0	0	0	0	coniferous	0-50	coniferous	0-50	P.a.	50-100	0
2	2014-04-26 01:00:06	01:00-02:00	0	0	0	0	0	0	0	0	0	0	0	0	0	0	0	0	0	0	0	0	coniferous	0-50	coniferous	0-50	P.a.	50-100	0
2	2014-04-26 02:00:06	02:00-03:00	0	0	0	0	0	0	0	0	0	0	0	0	0	0	0	0	0	0	0	0	coniferous	0-50	coniferous	0-50	P.a.	50-100	0
2	2014-04-26 03:00:06	03:00-04:00	0	0	0	0	0	0	0	0	0	0	0	0	0	0	0	0	0	0	0	0	coniferous	0-50	coniferous	0-50	P.a.	50-100	0
2	2014-04-26 04:00:06	04:00-05:00	0	0	0	0	0	0	0	0	0	0	0	0	0	0	0	0	0	0	0	0	coniferous	0-50	coniferous	0-50	P.a.	50-100	0
2	2014-04-26 05:00:06	05:00-06:00	0	0	0	0	0	0	0	0	0	0	0	0	0	0	0	0	0	0	0	0	coniferous	0-50	coniferous	0-50	P.a.	50-100	0
2	2014-04-26 06:00:06	06:00-07:00	0	0	0	0	0	0	0	0	0	0	0	0	0	0	0	0	0	0	0	0	coniferous	0-50	coniferous	0-50	P.a.	50-100	0
2	2014-04-26 07:00:06	07:00-08:00	0	0	0	0	0	0	0	0	0	0	0	0	0	0	0	0	0	0	0	0	coniferous	0-50	coniferous	0-50	P.a.	50-100	0
2	2014-04-26 08:00:06	08:00-09:00	0	0	0	0	0	0	0	0	0	0	0	0	0	0	0	0	0	0	0	0	coniferous	0-50	coniferous	0-50	P.a.	50-100	0
2	2014-04-26 09:00:06	09:00-10:00	0	0	0	0	0	0	0	0	0	0	0	0	0	0	0	0	0	0	0	0	coniferous	0-50	coniferous	0-50	P.a.	50-100	0
2	2014-04-26 10:00:06	10:00-11:00	0	0	0	0	0	0	0	0	0	0	0	0	0	0	0	0	0	0	0	0	coniferous	0-50	coniferous	0-50	P.a.	50-100	0
2	2014-04-26 11:00:06	11:00-12:00	0	0	0	0	0	0	0	0	0	0	0	0	0	0	0	0	0	0	0	0	coniferous	0-50	coniferous	0-50	P.a.	50-100	0
2	2014-04-26 12:00:06	12:00-13:00	0	0	0	0	0	0	0	0	0	0	0	0	0	0	0	0	0	0	0	0	coniferous	0-50	coniferous	0-50	P.a.	50-100	0
2	2014-04-26 13:00:06	13:00-14:00	0	0	0	0	0	0	0	0	0	0	0	0	0	0	0	0	0	0	0	0	coniferous	0-50	coniferous	0-50	P.a.	50-100	0
2	2014-04-26 14:00:06	14:00-15:00	0	0	0	0	0	0	0	0	0	0	0	0	0	0	0	0	0	0	0	0	coniferous	0-50	coniferous	0-50	P.a.	50-100	0
2	2014-04-26 15:00:06	15:00-16:00	0	0	0	0	0	0	0	0	0	0	0	0	0	0	0	0	0	0	0	0	coniferous	0-50	coniferous	0-50	P.a.	50-100	0
2	2014-04-26 16:00:06	16:00-17:00	0	0	0	0	0	0	0	0	0	0	0	0	0	0	0	0	0	0	0	0	coniferous	0-50	coniferous	0-50	P.a.	50-100	0
2	2014-04-26 17:00:06	17:00-18:00	0	0	0	0	0	0	0	0	0	0	0	0	0	0	0	0	0	0	0	0	coniferous	0-50	coniferous	0-50	P.a.	50-100	0
2	2014-04-26 18:00:06	18:00-19:00	0	0	0	0	0	0	0	0	0	0	0	0	0	0	0	0	0	0	0	0	coniferous	0-50	coniferous	0-50	P.a.	50-100	0
2	2014-04-26 19:00:06	19:00-20:00	0	0	0	0	0	0	0	0	0	0	0	0	0	0	0	0	0	0	0	0	coniferous	0-50	coniferous	0-50	P.a.	50-100	0
2	2014-04-26 20:00:06	20:00-21:00	0	0	0	0	0	0	0	0	0	0	0	0	0	0	0	0	0	0	0	0	coniferous	0-50	coniferous	0-50	P.a.	50-100	0
2	2014-04-26 21:00:06	21:00-22:00	0	0	0	0	0	0	0	0	0	0	0	0	0	0	0	0	0	0	0	0	coniferous	0-50	coniferous	0-50	P.a.	50-100	0
2	2014-04-26 22:00:06	22:00-23:00	0	0	0	0	0	0	0	0	0	0	0	0	0	0	0	0	0	0	0	0	coniferous	0-50	coniferous	0-50	P.a.	50-100	0
2	2014-04-26 23:00:06	23:00-24:00	2	0	0	1	0	0	0	0	0	0	0	0	0	0	0	0	0	0	0	0	coniferous	0-50	coniferous	0-50	P.a.	50-100	0
2	2014-04-27 00:00:06	00:00-01:00	1	0	0	0	0	0	0	0	0	0	0	0	0	0	0	0	0	0	0	0	coniferous	0-50	coniferous	0-50	P.a.	50-100	0
2	2014-04-27 01:00:06	01:00-02:00	0	0	0	0	0	0	0	0	0	0	0	0	0	0	0	0	0	0	0	0	coniferous	0-50	coniferous	0-50	P.a.	50-100	0
2	2014-04-27 02:00:06	02:00-03:00	0	0	0	0	0	0	0	0	0	0	0	0	0	0	0	0	0	0	0	0	coniferous	0-50	coniferous	0-50	P.a.	50-100	0
2	2014-04-27 03:00:06	03:00-04:00	0	0	0	0	0	0	0	0	0	0	0	0	0	0	0	0	0	0	0	0	coniferous	0-50	coniferous	0-50	P.a.	50-100	0
2	2014-04-27 04:00:06	04:00-05:00	1	0	0	0	0	0	0	0	0	0	0	0	0	0	0	0	0	0	0	0	coniferous	0-50	coniferous	0-50	P.a.	50-100	0
2	2014-04-27 05:00:06	05:00-06:00	0	0	0	0	0	0	0	0	0	0	0	0	0	0	0	0	0	0	0	0	coniferous	0-50	coniferous	0-50	P.a.	50-100	0
2	2014-04-27 06:00:06	06:00-07:00	0	0	0	0	0	0	0	0	0	0	0	0	0	0	0	0	0	0	0	0	coniferous	0-50	coniferous	0-50	P.a.	50-100	0
2	2014-04-27 07:00:06	07:00-08:00	0	0	0	0	0	0	0	0	0	0	0	0	0	0	0	0	0	0	0	0	coniferous	0-50	coniferous	0-50	P.a.	50-100	0
2	2014-04-27 08:00:06	08:00-09:00	0	0	0	0	0	0	0	0	0	0	0	0	0	0	0	0	0	0	0	0	coniferous	0-50	coniferous	0-50	P.a.	50-100	0
2	2014-04-27 09:00:06	09:00-10:00	0	0	0	0	0	0	0	0	0	0	0	0	0	0	0	0	0	0	0	0	coniferous	0-50	coniferous	0-50	P.a.	50-100	0
2	2014-04-27 10:00:06	10:00-11:00	0	0	0	0	0	0	0	0	0	0	0	0	0	0	0	0	0	0	0	0	coniferous	0-50	coniferous	0-50	P.a.	50-100	0
2	2014-04-27 11:00:06	11:00-12:00	0	0	0	0	0	0	0	0	0	0	0	0	0	0	0	0	0	0	0	0	coniferous	0-50	coniferous	0-50	P.a.	50-100	0
2	2014-04-27 12:00:06	12:00-13:00	0	0	0	0	0	0	0	0	0	0	0	0	0	0	0	0	0	0	0	0	coniferous	0-50	coniferous	0-50	P.a.	50-100	0
2	2014-04-27 13:00:06	13:00-14:00	0	0	0	0	0	0	0	0	0	0	0	0	0	0	0	0	0	0	0	0	coniferous	0-50	coniferous	0-50	P.a.	50-100	0
2	2014-04-27 14:00:06	14:00-15:00	0	0	0	0	0	0	0	0	0	0	0	0	0	0	0	0	0	0	0	0	coniferous	0-50	coniferous	0-50	P.a.	50-100	0
2	2014-04-27 15:00:06	15:00-16:00	0	0	0	0	0	0	0	0	0	0	0	0	0	0	0	0	0	0	0	0	coniferous	0-50	coniferous	0-50	P.a.	50-100	0
2	2014-04-27 16:00:06	16:00-17:00	0	0	0	0	0	0	0	0	0	0	0	0	0	0	0	0	0	0	0	0	coniferous	0-50	coniferous	0-50	P.a.	50-100	0
2	2014-04-27 17:00:06	17:00-18:00	0	0	0	0	0	0	0	0	0	0	0	0	0	0	0	0	0	0	0	0	coniferous	0-50	coniferous	0-50	P.a.	50-100	0
2	2014-04-27 18:00:06	18:00-19:00	0	0	0	0	0	0	0	0	0	0	0	0	0	0	0	0	0	0	0	0	coniferous	0-50	coniferous	0-50	P.a.	50-100	0
2	2014-04-27 19:00:06	19:00-20:00	0	0	0	0	0	0	0	0	0	0	0	0	0	0	0	0	0	0	0	0	coniferous	0-50	coniferous	0-50	P.a.	50-100	0
2	2014-04-27 20:00:06	20:00-21:00	0	0	0	0	0	0	0	0	0	0	0	0	0	0	0	0	0	0	0	0	coniferous	0-50	coniferous	0-50	P.a.	50-100	0
2	2014-04-27 21:00:06	21:00-22:00	0	0	0	0	0	0	0	0	0	0	0	0	0	0	0	0	0	0	0	0	coniferous	0-50	coniferous	0-50	P.a.	50-100	0
2	2014-04-27 22:00:06	22:00-23:00	0	0	0	0	0	0	0	0	0	0	0	0	0	0	0	0	0	0	0	0	coniferous	0-50	coniferous	0-50	P.a.	50-100	0
2	2014-04-27 23:00:06	23:00-24:00	0	0	0	0	0	0	0	0	0	0	0	0	0	0	0	0	0	0	0	0	coniferous	0-50	coniferous	0-50	P.a.	50-100	0
2	2014-04-28 00:00:06	00:00-01:00	0	0	0	0	0	0	0	0	0	0	0	0	0	0	0	0	0	0	0	0	coniferous	0-50	coniferous	0-50	P.a.	50-100	0
2	2014-04-28 01:00:06	01:00-02:00	0	0	0	0	0	0	0	0	0	0	0	0	0	0	0	0	0	0	0	0	coniferous	0-50	coniferous	0-50	P.a.	50-100	0
2	2014-04-28 02:00:06	02:00-03:00	0	0	0	0	0	0	0	0	0	0	0	0	0	0	0	0	0	0	0	0	coniferous	0-50	coniferous	0-50	P.a.	50-100	0
2	2014-04-28 03:00:06	03:00-04:00	0	0	0	0	0	0	0	0	0	0	0	0	0	0	0	0	0	0	0	0	coniferous	0-50	coniferous	0-50	P.a.	50-100	0
2	2014-04-28 04:00:06	04:00-05:00	0	0	0	0	0	0	0	0	0	0	0	0	0	0	0	0	0	0	0	0	coniferous	0-50	coniferous	0-50	P.a.	50-100	0
2	2014-04-28 05:00:06	05:00-06:00	0	0	0	0	0	0	0	0	0	0	0	0	0	0	0	0	0	0	0	0	coniferous	0-50	coniferous	0-50	P.a.	50-100	0
2	2014-04-28 06:00:06	06:00-07:00	3	2	0	2	0	0	0	0	0	0	0	0	0	0	0	0	0	0	0	0	coniferous	0-50	coniferous	0-50	P.a.	50-100	0
2	2014-04-28 07:00:06	07:00-08:00	0	0	0	0	0	0	0	0	0	0	0	0	0	0	0	0	0	0	0	0	coniferous	0-50	coniferous	0-50	P.a.	50-100	0
2	2014-04-28 08:00:06	08:00-09:00	0	0	0	0	0	0	0	0	0	0	0	0	0	0	0	0	0	0	0	0	coniferous	0-50	coniferous	0-50	P.a.	50-100	0
2	2014-04-28 09:00:06	09:00-10:00	0	0	0	0	0	0	0	0	0	0	0	0	0	0	0	0	0	0	0	0	coniferous	0-50	coniferous	0-50	P.a.	50-100	0
2	2014-04-28 10:00:06	10:00-11:00	0	0	0	0	0	0	0	0	0	0	0	0	0	0	0	0	0	0	0	0	coniferous	0-50	coniferous	0-50	P.a.	50-100	0
2	2014-04-28 11:00:06	11:00-12:00	0	0	0	0	0	0	0	0	0	0	0	0	0	0	0	0	0	0	0	0	coniferous	0-50	coniferous	0-50	P.a.	50-100	0
2	2014-04-28 12:00:06	12:00-13:00	0	0	0	0	0	0	0	0	0	0	0	0	0	0	0	0	0	0	0	0	coniferous	0-50	coniferous	0-50	P.a.	50-100	0
2	2014-04-28 13:00:06	13:00-14:00	0	0	0	0	0	0	0	0	0	0	0	0	0	0	0	0	0	0	0	0	coniferous	0-50	coniferous	0-50	P.a.	50-100	0
2	2014-04-28 14:00:06	14:00-15:00	0	0	0	0	0	0	0	0	0	0	0	0	0	0	0	0	0	0	0	0	coniferous	0-50	coniferous	0-50	P.a.	50-100	0
2	2014-04-28 15:00:06	15:00-16:00	0	0	0	0	0	0	0	0	0	0	0	0	0	0	0	0	0	0	0	0	coniferous	0-50	coniferous	0-50	P.a.	50-100	0
2	2014-04-28 16:00:06	16:00-17:00	0	0	0	0	0	0	0	0	0	0	0	0	0	0	0	0	0	0	0	0	coniferous	0-50	coniferous	0-50	P.a.	50-100	0
2	2014-04-28 17:00:06	17:00-18:00	0	0	0	0	0	0	0	0	0	0	0	0	0	0	0	0	0	0	0	0	coniferous	0-50	coniferous	0-50	P.a.	50-100	0
2	2014-04-28 18:00:06	18:00-19:00	0	0	0	0	0	0	0	0	0	0	0	0	0	0	0	0	0	0	0	0	coniferous	0-50	coniferous	0-50	P.a.	50-100	0
2	2014-04-28 19:00:06	19:00-20:00	0	0	0	0	0	0	0	0	0	0	0	0	0	0	0	0	0	0	0	0	coniferous	0-50	coniferous	0-50	P.a.	50-100	0
2	2014-04-28 20:00:06	20:00-21:00	0	0	0	0	0	0	0	0	0	0	0	0	0	0	0	0	0	0	0	0	coniferous	0-50	coniferous	0-50	P.a.	50-100	0
2	2014-04-28 21:00:06	21:00-22:00	0	0	0	0	0	0	0	0	0	0	0	0	0	0	0	0	0	0	0	0	coniferous	0-50	coniferous	0-50	P.a.	50-100	0
2	2014-04-28 22:00:06	22:00-23:00	0	0	0	0	0	0	0	0	0	0	0	0	0	0	0	0	0	0	0	0	coniferous	0-50	coniferous	0-50	P.a.	50-100	0
2	2014-04-28 23:00:06	23:00-24:00	0	0	0	0	0	0	0	0	0	0	0	0	0	0	0	0	0	0	0	0	coniferous	0-50	coniferous	0-50	P.a.	50-100	0
2	2014-04-29 00:00:06	00:00-01:00	0	0	0	0	0	0	0	0	0	0	0	0	0	0	0	0	0	0	0	0	coniferous	0-50	coniferous	0-50	P.a.	50-100	0
2	2014-04-29 01:00:06	01:00-02:00	0	0	0	0	0	0	0	0	0	0	0	0	0	0	0	0	0	0	0	0	coniferous	0-50	coniferous	0-50	P.a.	50-100	0
2	2014-04-29 02:00:06	02:00-03:00	0	0	0	0	0	0	0	0	0	0	0	0	0	0	0	0	0	0	0	0	coniferous	0-50	coniferous	0-50	P.a.	50-100	0
2	2014-04-29 03:00:06	03:00-04:00	0	0	0	0	0	0	0	0	0	0	0	0	0	0	0	0	0	0	0	0	coniferous	0-50	coniferous	0-50	P.a.	50-100	0
2	2014-04-29 04:00:06	04:00-05:00	0	0	0	0	0	0	0	0	0	0	0	0	0	0	0	0	0	0	0	0	coniferous	0-50	coniferous	0-50	P.a.	50-100	0
2	2014-04-29 05:00:06	05:00-06:00	0	0	0	0	0	0	0	0	0	0	0	0	0	0	0	0	0	0	0	0	coniferous	0-50	coniferous	0-50	P.a.	50-100	0
2	2014-04-29 06:00:06	06:00-07:00	0	0	0	0	0	0	0	0	0	0	0	0	0	0	0	0	0	0	0	0	coniferous	0-50	coniferous	0-50	P.a.	50-100	0
2	2014-04-29 07:00:06	07:00-08:00	0	0	0	0	0	0	0	0	0	0	0	0	0	0	0	0	0	0	0	0	coniferous	0-50	coniferous	0-50	P.a.	50-100	0
2	2014-04-29 08:00:06	08:00-09:00	0	0	0	0	0	0	0	0	0	0	0	0	0	0	0	0	0	0	0	0	coniferous	0-50	coniferous	0-50	P.a.	50-100	0
2	2014-04-29 09:00:06	09:00-10:00	0	0	0	0	0	0	0	0	0	0	0	0	0	0	0	0	0	0	0	0	coniferous	0-50	coniferous	0-50	P.a.	50-100	0
2	2014-04-29 10:00:06	10:00-11:00	0	0	0	0	0	0	0	0	0	0	0	0	0	0	0	0	0	0	0	0	coniferous	0-50	coniferous	0-50	P.a.	50-100	0
2	2014-04-29 11:00:06	11:00-12:00	0	0	0	0	0	0	0	0	0	0	0	0	0	0	0	0	0	0	0	0	coniferous	0-50	coniferous	0-50	P.a.	50-100	0
2	2014-04-29 12:00:06	12:00-13:00	0	0	0	0	0	0	0	0	0	0	0	0	0	0	0	0	0	0	0	0	coniferous	0-50	coniferous	0-50	P.a.	50-100	0
2	2014-04-29 13:00:06	13:00-14:00	0	0	0	0	0	0	0	0	0	0	0	0	0	0	0	0	0	0	0	0	coniferous	0-50	coniferous	0-50	P.a.	50-100	0
2	2014-04-29 14:00:06	14:00-15:00	0	0	0	0	0	0	0	0	0	0	0	0	0	0	0	0	0	0	0	0	coniferous	0-50	coniferous	0-50	P.a.	50-100	0
2	2014-04-29 15:00:06	15:00-16:00	0	0	0	0	0	0	0	0	0	0	0	0	0	0	0	0	0	0	0	0	coniferous	0-50	coniferous	0-50	P.a.	50-100	0
2	2014-04-29 16:00:06	16:00-17:00	0	0	0	0	0	0	0	0	0	0	0	0	0	0	0	0	0	0	0	0	coniferous	0-50	coniferous	0-50	P.a.	50-100	0
2	2014-04-29 17:00:06	17:00-18:00	0	0	0	0	0	0	0	0	0	0	0	0	0	0	0	0	0	0	0	0	coniferous	0-50	coniferous	0-50	P.a.	50-100	0
2	2014-04-29 18:00:06	18:00-19:00	0	0	0	0	0	0	0	0	0	0	0	0	0	0	0	0	0	0	0	0	coniferous	0-50	coniferous	0-50	P.a.	50-100	0
2	2014-04-29 19:00:06	19:00-20:00	0	0	0	0	0	0	0	0	0	0	0	0	0	0	0	0	0	0	0	0	coniferous	0-50	coniferous	0-50	P.a.	50-100	0
2	2014-04-29 20:00:06	20:00-21:00	0	0	0	0	0	0	0	0	0	0	0	0	0	0	0	0	0	0	0	0	coniferous	0-50	coniferous	0-50	P.a.	50-100	0
2	2014-04-29 21:00:06	21:00-22:00	0	0	0	0	0	0	0	0	0	0	0	0	0	0	0	0	0	0	0	0	coniferous	0-50	coniferous	0-50	P.a.	50-100	0
2	2014-04-29 22:00:06	22:00-23:00	0	0	0	0	0	0	0	0	0	0	0	0	0	0	0	0	0	0	0	0	coniferous	0-50	coniferous	0-50	P.a.	50-100	0
2	2014-04-29 23:00:06	23:00-24:00	0	0	0	0	0	0	0	0	0	0	0	0	0	0	0	0	0	0	0	0	coniferous	0-50	coniferous	0-50	P.a.	50-100	0
2	2014-04-30 00:00:06	00:00-01:00	0	0	0	0	0	0	0	0	0	0	0	0	0	0	0	0	0	0	0	0	coniferous	0-50	coniferous	0-50	P.a.	50-100	0
2	2014-04-30 01:00:06	01:00-02:00	0	0	0	0	0	0	0	0	0	0	0	0	0	0	0	0	0	0	0	0	coniferous	0-50	coniferous	0-50	P.a.	50-100	0
2	2014-04-30 02:00:06	02:00-03:00	0	0	0	0	0	0	0	0	0	0	0	0	0	0	0	0	0	0	0	0	coniferous	0-50	coniferous	0-50	P.a.	50-100	0
2	2014-04-30 03:00:06	03:00-04:00	0	0	0	0	0	0	0	0	0	0	0	0	0	0	0	0	0	0	0	0	coniferous	0-50	coniferous	0-50	P.a.	50-100	0
2	2014-04-30 04:00:06	04:00-05:00	0	0	0	0	0	0	0	0	0	0	0	0	0	0	0	0	0	0	0	0	coniferous	0-50	coniferous	0-50	P.a.	50-100	0
2	2014-04-30 05:00:06	05:00-06:00	0	0	0	0	0	0	0	0	0	0	0	0	0	0	0	0	0	0	0	0	coniferous	0-50	coniferous	0-50	P.a.	50-100	0
2	2014-04-30 06:00:06	06:00-07:00	0	0	0	0	0	0	0	0	0	0	0	0	0	0	0	0	0	0	0	0	coniferous	0-50	coniferous	0-50	P.a.	50-100	0
2	2014-04-30 07:00:06	07:00-08:00	0	0	0	0	0	0	0	0	0	0	0	0	0	0	0	0	0	0	0	0	coniferous	0-50	coniferous	0-50	P.a.	50-100	0
2	2014-04-30 08:00:06	08:00-09:00	0	0	0	0	0	0	0	0	0	0	0	0	0	0	0	0	0	0	0	0	coniferous	0-50	coniferous	0-50	P.a.	50-100	0
2	2014-04-30 09:00:06	09:00-10:00	0	0	0	0	0	0	0	0	0	0	0	0	0	0	0	0	0	0	0	0	coniferous	0-50	coniferous	0-50	P.a.	50-100	0
2	2014-04-30 10:00:06	10:00-11:00	0	0	0	0	0	0	0	0	0	0	0	0	0	0	0	0	0	0	0	0	coniferous	0-50	coniferous	0-50	P.a.	50-100	0
2	2014-04-30 11:00:06	11:00-12:00	0	0	0	0	0	0	0	0	0	0	0	0	0	0	0	0	0	0	0	0	coniferous	0-50	coniferous	0-50	P.a.	50-100	0
2	2014-04-30 12:00:06	12:00-13:00	0	0	0	0	0	0	0	0	0	0	0	0	0	0	0	0	0	0	0	0	coniferous	0-50	coniferous	0-50	P.a.	50-100	0
2	2014-04-30 13:00:06	13:00-14:00	0	0	0	0	0	0	0	0	0	0	0	0	0	0	0	0	0	0	0	0	coniferous	0-50	coniferous	0-50	P.a.	50-100	0
2	2014-04-30 14:00:06	14:00-15:00	0	0	0	0	0	0	0	0	0	0	0	0	0	0	0	0	0	0	0	0	coniferous	0-50	coniferous	0-50	P.a.	50-100	0
2	2014-04-30 15:00:06	15:00-16:00	0	0	0	0	0	0	0	0	0	0	0	0	0	0	0	0	0	0	0	0	coniferous	0-50	coniferous	0-50	P.a.	50-100	0
2	2014-04-30 16:00:06	16:00-17:00	0	0	0	0	0	0	0	0	0	0	0	0	0	0	0	0	0	0	0	0	coniferous	0-50	coniferous	0-50	P.a.	50-100	0
2	2014-04-30 17:00:06	17:00-18:00	0	0	0	0	0	0	0	0	0	0	0	0	0	0	0	0	0	0	0	0	coniferous	0-50	coniferous	0-50	P.a.	50-100	0
2	2014-04-30 18:00:06	18:00-19:00	0	0	0	0	0	0	0	0	0	0	0	0	0	0	0	0	0	0	0	0	coniferous	0-50	coniferous	0-50	P.a.	50-100	0
2	2014-04-30 19:00:06	19:00-20:00	0	0	0	0	0	0	0	0	0	0	0	0	0	0	0	0	0	0	0	0	coniferous	0-50	coniferous	0-50	P.a.	50-100	0
2	2014-04-30 20:00:06	20:00-21:00	0	0	0	0	0	0	0	0	0	0	0	0	0	0	0	0	0	0	0	0	coniferous	0-50	coniferous	0-50	P.a.	50-100	0
2	2014-04-30 21:00:06	21:00-22:00	0	0	0	0	0	0	0	0	0	0	0	0	0	0	0	0	0	0	0	0	coniferous	0-50	coniferous	0-50	P.a.	50-100	0
2	2014-04-30 22:00:06	22:00-23:00	0	0	0	0	0	0	0	0	0	0	0	0	0	0	0	0	0	0	0	0	coniferous	0-50	coniferous	0-50	P.a.	50-100	0
2	2014-04-30 23:00:06	23:00-24:00	0	0	0	0	0	0	0	0	0	0	0	0	0	0	0	0	0	0	0	0	coniferous	0-50	coniferous	0-50	P.a.	50-100	0
2	2014-05-01 00:00:06	00:00-01:00	0	0	0	0	0	0	0	0	0	0	0	0	0	0	0	0	0	0	0	0	coniferous	0-50	coniferous	0-50	P.a.	50-100	0
2	2014-05-01 01:00:06	01:00-02:00	0	0	0	0	0	0	0	0	0	0	0	0	0	0	0	0	0	0	0	0	coniferous	0-50	coniferous	0-50	P.a.	50-100	0
2	2014-05-01 02:00:06	02:00-03:00	0	0	0	0	0	0	0	0	0	0	0	0	0	0	0	0	0	0	0	0	coniferous	0-50	coniferous	0-50	P.a.	50-100	0
2	2014-05-01 03:00:06	03:00-04:00	0	0	0	0	0	0	0	0	0	0	0	0	0	0	0	0	0	0	0	0	coniferous	0-50	coniferous	0-50	P.a.	50-100	0
2	2014-05-01 04:00:06	04:00-05:00	0	0	0	0	0	0	0	0	0	0	0	0	0	0	0	0	0	0	0	0	coniferous	0-50	coniferous	0-50	P.a.	50-100	0
2	2014-05-01 05:00:06	05:00-06:00	0	0	0	0	0	0	0	0	0	0	0	0	0	0	0	0	0	0	0	0	coniferous	0-50	coniferous	0-50	P.a.	50-100	0
2	2014-05-01 06:00:06	06:00-07:00	0	0	0	0	0	0	0	0	0	0	0	0	0	0	0	0	0	0	0	0	coniferous	0-50	coniferous	0-50	P.a.	50-100	0
2	2014-05-01 07:00:06	07:00-08:00	0	0	0	0	0	0	0	0	0	0	0	0	0	0	0	0	0	0	0	0	coniferous	0-50	coniferous	0-50	P.a.	50-100	0
2	2014-05-01 08:00:06	08:00-09:00	0	0	0	0	0	0	0	0	0	0	0	0	0	0	0	0	0	0	0	0	coniferous	0-50	coniferous	0-50	P.a.	50-100	0
2	2014-05-01 09:00:06	09:00-10:00	0	0	0	0	0	0	0	0	0	0	0	0	0	0	0	0	0	0	0	0	coniferous	0-50	coniferous	0-50	P.a.	50-100	0
2	2014-05-01 10:00:06	10:00-11:00	0	0	0	0	0	0	0	0	0	0	0	0	0	0	0	0	0	0	0	0	coniferous	0-50	coniferous	0-50	P.a.	50-100	0
2	2014-05-01 11:00:06	11:00-12:00	0	0	0	0	0	0	0	0	0	0	0	0	0	0	0	0	0	0	0	0	coniferous	0-50	coniferous	0-50	P.a.	50-100	0
2	2014-05-01 12:00:06	12:00-13:00	0	0	0	0	0	0	0	0	0	0	0	0	0	0	0	0	0	0	0	0	coniferous	0-50	coniferous	0-50	P.a.	50-100	0
2	2014-05-01 13:00:06	13:00-14:00	0	0	0	0	0	0	0	0	0	0	0	0	0	0	0	0	0	0	0	0	coniferous	0-50	coniferous	0-50	P.a.	50-100	0
2	2014-05-01 14:00:06	14:00-15:00	0	0	0	0	0	0	0	0	0	0	0	0	0	0	0	0	0	0	0	0	coniferous	0-50	coniferous	0-50	P.a.	50-100	0
2	2014-05-01 15:00:06	15:00-16:00	0	0	0	0	0	0	0	0	0	0	0	0	0	0	0	0	0	0	0	0	coniferous	0-50	coniferous	0-50	P.a.	50-100	0
2	2014-05-01 16:00:06	16:00-17:00	0	0	0	0	0	0	0	0	0	0	0	0	0	0	0	0	0	0	0	0	coniferous	0-50	coniferous	0-50	P.a.	50-100	0
2	2014-05-01 17:00:06	17:00-18:00	0	0	0	0	0	0	0	0	0	0	0	0	0	0	0	0	0	0	0	0	coniferous	0-50	coniferous	0-50	P.a.	50-100	0
2	2014-05-01 18:00:06	18:00-19:00	0	0	0	0	0	0	0	0	0	0	0	0	0	0	0	0	0	0	0	0	coniferous	0-50	coniferous	0-50	P.a.	50-100	0
2	2014-05-01 19:00:06	19:00-20:00	0	0	0	0	0	0	0	0	0	0	0	0	0	0	0	0	0	0	0	0	coniferous	0-50	coniferous	0-50	P.a.	50-100	0
2	2014-05-01 20:00:06	20:00-21:00	0	0	0	0	0	0	0	0	0	0	0	0	0	0	0	0	0	0	0	0	coniferous	0-50	coniferous	0-50	P.a.	50-100	0
2	2014-05-01 21:00:06	21:00-22:00	0	0	0	0	0	0	0	0	0	0	0	0	0	0	0	0	0	0	0	0	coniferous	0-50	coniferous	0-50	P.a.	50-100	0
2	2014-05-01 22:00:06	22:00-23:00	0	0	0	0	0	0	0	0	0	0	0	0	0	0	0	0	0	0	0	0	coniferous	0-50	coniferous	0-50	P.a.	50-100	0
2	2014-05-01 23:00:06	23:00-24:00	0	0	0	0	0	0	0	0	0	0	0	0	0	0	0	0	0	0	0	0	coniferous	0-50	coniferous	0-50	P.a.	50-100	0
2	2014-05-02 00:00:06	00:00-01:00	0	0	0	0	0	0	0	0	0	0	0	0	0	0	0	0	0	0	0	0	coniferous	0-50	coniferous	0-50	P.a.	50-100	0
2	2014-05-02 01:00:06	01:00-02:00	0	0	0	0	0	0	0	0	0	0	0	0	0	0	0	0	0	0	0	0	coniferous	0-50	coniferous	0-50	P.a.	50-100	0
2	2014-05-02 02:00:06	02:00-03:00	0	0	0	0	0	0	0	0	0	0	0	0	0	0	0	0	0	0	0	0	coniferous	0-50	coniferous	0-50	P.a.	50-100	0
2	2014-05-02 03:00:06	03:00-04:00	0	0	0	0	0	0	0	0	0	0	0	0	0	0	0	0	0	0	0	0	coniferous	0-50	coniferous	0-50	P.a.	50-100	0
2	2014-05-02 04:00:06	04:00-05:00	0	0	0	0	0	0	0	0	0	0	0	0	0	0	0	0	0	0	0	0	coniferous	0-50	coniferous	0-50	P.a.	50-100	0
2	2014-05-02 05:00:06	05:00-06:00	0	0	0	0	0	0	0	0	0	0	0	0	0	0	0	0	0	0	0	0	coniferous	0-50	coniferous	0-50	P.a.	50-100	0
2	2014-05-02 06:00:06	06:00-07:00	0	0	0	0	0	0	0	0	0	0	0	0	0	0	0	0	0	0	0	0	coniferous	0-50	coniferous	0-50	P.a.	50-100	0
2	2014-05-02 07:00:06	07:00-08:00	0	0	0	0	0	0	0	0	0	0	0	0	0	0	0	0	0	0	0	0	coniferous	0-50	coniferous	0-50	P.a.	50-100	0
2	2014-05-02 08:00:06	08:00-09:00	0	0	0	0	0	0	0	0	0	0	0	0	0	0	0	0	0	0	0	0	coniferous	0-50	coniferous	0-50	P.a.	50-100	0
2	2014-05-02 09:00:06	09:00-10:00	0	0	0	0	0	0	0	0	0	0	0	0	0	0	0	0	0	0	0	0	coniferous	0-50	coniferous	0-50	P.a.	50-100	0
2	2014-05-02 10:00:06	10:00-11:00	0	0	0	0	0	0	0	0	0	0	0	0	0	0	0	0	0	0	0	0	coniferous	0-50	coniferous	0-50	P.a.	50-100	0
2	2014-05-02 11:00:06	11:00-12:00	0	0	0	0	0	0	0	0	0	0	0	0	0	0	0	0	0	0	0	0	coniferous	0-50	coniferous	0-50	P.a.	50-100	0
2	2014-05-02 12:00:06	12:00-13:00	0	0	0	0	0	0	0	0	0	0	0	0	0	0	0	0	0	0	0	0	coniferous	0-50	coniferous	0-50	P.a.	50-100	0
2	2014-05-02 13:00:06	13:00-14:00	0	0	0	0	0	0	0	0	0	0	0	0	0	0	0	0	0	0	0	0	coniferous	0-50	coniferous	0-50	P.a.	50-100	0
2	2014-05-02 14:00:06	14:00-15:00	0	0	0	0	0	0	0	0	0	0	0	0	0	0	0	0	0	0	0	0	coniferous	0-50	coniferous	0-50	P.a.	50-100	0
2	2014-05-02 15:00:06	15:00-16:00	0	0	0	0	0	0	0	0	0	0	0	0	0	0	0	0	0	0	0	0	coniferous	0-50	coniferous	0-50	P.a.	50-100	0
2	2014-05-02 16:00:06	16:00-17:00	0	0	0	0	0	0	0	0	0	0	0	0	0	0	0	0	0	0	0	0	coniferous	0-50	coniferous	0-50	P.a.	50-100	0
2	2014-05-02 17:00:06	17:00-18:00	0	0	0	0	0	0	0	0	0	0	0	0	0	0	0	0	0	0	0	0	coniferous	0-50	coniferous	0-50	P.a.	50-100	0
2	2014-05-02 18:00:06	18:00-19:00	0	0	0	0	0	0	0	0	0	0	0	0	0	0	0	0	0	0	0	0	coniferous	0-50	coniferous	0-50	P.a.	50-100	0
2	2014-05-02 19:00:06	19:00-20:00	0	0	0	0	0	0	0	0	0	0	0	0	0	0	0	0	0	0	0	0	coniferous	0-50	coniferous	0-50	P.a.	50-100	0
2	2014-05-02 20:00:06	20:00-21:00	0	0	0	0	0	0	0	0	0	0	0	0	0	0	0	0	0	0	0	0	coniferous	0-50	coniferous	0-50	P.a.	50-100	0
2	2014-05-02 21:00:06	21:00-22:00	0	0	0	0	0	0	0	0	0	0	0	0	0	0	0	0	0	0	0	0	coniferous	0-50	coniferous	0-50	P.a.	50-100	0
2	2014-05-02 22:00:06	22:00-23:00	0	0	0	0	0	0	0	0	0	0	0	0	0	0	0	0	0	0	0	0	coniferous	0-50	coniferous	0-50	P.a.	50-100	0
2	2014-05-02 23:00:06	23:00-24:00	0	0	0	0	0	0	0	0	0	0	0	0	0	0	0	0	0	0	0	0	coniferous	0-50	coniferous	0-50	P.a.	50-100	0
2	2014-05-03 00:00:06	00:00-01:00	0	0	0	0	0	0	0	0	0	0	0	0	0	0	0	0	0	0	0	0	coniferous	0-50	coniferous	0-50	P.a.	50-100	0
2	2014-05-03 01:00:06	01:00-02:00	0	0	0	0	0	0	0	0	0	0	0	0	0	0	0	0	0	0	0	0	coniferous	0-50	coniferous	0-50	P.a.	50-100	0
2	2014-05-03 02:00:07	02:00-03:00	0	0	0	0	0	0	0	0	0	0	0	0	0	0	0	0	0	0	0	0	coniferous	0-50	coniferous	0-50	P.a.	50-100	0
2	2014-05-03 03:00:07	03:00-04:00	0	0	0	0	0	0	0	0	0	0	0	0	0	0	0	0	0	0	0	0	coniferous	0-50	coniferous	0-50	P.a.	50-100	0
2	2014-05-03 04:00:07	04:00-05:00	0	0	0	0	0	0	0	0	0	0	0	0	0	0	0	0	0	0	0	0	coniferous	0-50	coniferous	0-50	P.a.	50-100	0
2	2014-05-03 05:00:07	05:00-06:00	0	0	0	0	0	0	0	0	0	0	0	0	0	0	0	0	0	0	0	0	coniferous	0-50	coniferous	0-50	P.a.	50-100	0
2	2014-05-03 06:00:07	06:00-07:00	0	0	0	0	0	0	0	0	0	0	0	0	0	0	0	0	0	0	0	0	coniferous	0-50	coniferous	0-50	P.a.	50-100	0
2	2014-05-03 07:00:07	07:00-08:00	0	0	0	0	0	0	0	0	0	0	0	0	0	0	0	0	0	0	0	0	coniferous	0-50	coniferous	0-50	P.a.	50-100	0
2	2014-05-03 08:00:07	08:00-09:00	0	0	0	0	0	0	0	0	0	0	0	0	0	0	0	0	0	0	0	0	coniferous	0-50	coniferous	0-50	P.a.	50-100	0
2	2014-05-03 09:00:07	09:00-10:00	0	0	0	0	0	0	0	0	0	0	0	0	0	0	0	0	0	0	0	0	coniferous	0-50	coniferous	0-50	P.a.	50-100	0
2	2014-05-03 10:00:07	10:00-11:00	0	0	0	0	0	0	0	0	0	0	0	0	0	0	0	0	0	0	0	0	coniferous	0-50	coniferous	0-50	P.a.	50-100	0
2	2014-05-03 11:00:07	11:00-12:00	0	0	0	0	0	0	0	0	0	0	0	0	0	0	0	0	0	0	0	0	coniferous	0-50	coniferous	0-50	P.a.	50-100	0
2	2014-05-03 12:00:07	12:00-13:00	0	0	0	0	0	0	0	0	0	0	0	0	0	0	0	0	0	0	0	0	coniferous	0-50	coniferous	0-50	P.a.	50-100	0
2	2014-05-03 13:00:07	13:00-14:00	0	0	0	0	0	0	0	0	0	0	0	0	0	0	0	0	0	0	0	0	coniferous	0-50	coniferous	0-50	P.a.	50-100	0
2	2014-05-03 14:00:07	14:00-15:00	0	0	0	0	0	0	0	0	0	0	0	0	0	0	0	0	0	0	0	0	coniferous	0-50	coniferous	0-50	P.a.	50-100	0
2	2014-05-03 15:00:07	15:00-16:00	0	0	0	0	0	0	0	0	0	0	0	0	0	0	0	0	0	0	0	0	coniferous	0-50	coniferous	0-50	P.a.	50-100	0
2	2014-05-03 16:00:07	16:00-17:00	0	0	0	0	0	0	0	0	0	0	0	0	0	0	0	0	0	0	0	0	coniferous	0-50	coniferous	0-50	P.a.	50-100	0
2	2014-05-03 17:00:07	17:00-18:00	0	0	0	0	0	0	0	0	0	0	0	0	0	0	0	0	0	0	0	0	coniferous	0-50	coniferous	0-50	P.a.	50-100	0
2	2014-05-03 18:00:07	18:00-19:00	0	0	0	0	0	0	0	0	0	0	0	0	0	0	0	0	0	0	0	0	coniferous	0-50	coniferous	0-50	P.a.	50-100	0
2	2014-05-03 19:00:07	19:00-20:00	0	0	0	0	0	0	0	0	0	0	0	0	0	0	0	0	0	0	0	0	coniferous	0-50	coniferous	0-50	P.a.	50-100	0
2	2014-05-03 20:00:07	20:00-21:00	0	0	0	0	0	0	0	0	0	0	0	0	0	0	0	0	0	0	0	0	coniferous	0-50	coniferous	0-50	P.a.	50-100	0
2	2014-05-03 21:00:07	21:00-22:00	0	0	0	0	0	0	0	0	0	0	0	0	0	0	0	0	0	0	0	0	coniferous	0-50	coniferous	0-50	P.a.	50-100	0
2	2014-05-03 22:00:07	22:00-23:00	0	0	0	0	0	0	0	0	0	0	0	0	0	0	0	0	0	0	0	0	coniferous	0-50	coniferous	0-50	P.a.	50-100	0
2	2014-05-03 23:00:07	23:00-24:00	0	0	0	0	0	0	0	0	0	0	0	0	0	0	0	0	0	0	0	0	coniferous	0-50	coniferous	0-50	P.a.	50-100	0
2	2014-05-04 00:00:07	00:00-01:00	0	0	0	0	0	0	0	0	0	0	0	0	0	0	0	0	0	0	0	0	coniferous	0-50	coniferous	0-50	P.a.	50-100	0
2	2014-05-04 01:00:07	01:00-02:00	0	0	0	0	0	0	0	0	0	0	0	0	0	0	0	0	0	0	0	0	coniferous	0-50	coniferous	0-50	P.a.	50-100	0
2	2014-05-04 02:00:07	02:00-03:00	0	0	0	0	0	0	0	0	0	0	0	0	0	0	0	0	0	0	0	0	coniferous	0-50	coniferous	0-50	P.a.	50-100	0
2	2014-05-04 03:00:07	03:00-04:00	0	0	0	0	0	0	0	0	0	0	0	0	0	0	0	0	0	0	0	0	coniferous	0-50	coniferous	0-50	P.a.	50-100	0
2	2014-05-04 04:00:07	04:00-05:00	0	0	0	0	0	0	0	0	0	0	0	0	0	0	0	0	0	0	0	0	coniferous	0-50	coniferous	0-50	P.a.	50-100	0
2	2014-05-04 05:00:07	05:00-06:00	0	0	0	0	0	0	0	0	0	0	0	0	0	0	0	0	0	0	0	0	coniferous	0-50	coniferous	0-50	P.a.	50-100	0
2	2014-05-04 06:00:07	06:00-07:00	0	0	0	0	0	0	0	0	0	0	0	0	0	0	0	0	0	0	0	0	coniferous	0-50	coniferous	0-50	P.a.	50-100	0
2	2014-05-04 07:00:07	07:00-08:00	0	0	0	0	0	0	0	0	0	0	0	0	0	0	0	0	0	0	0	0	coniferous	0-50	coniferous	0-50	P.a.	50-100	0
2	2014-05-04 08:00:07	08:00-09:00	0	0	0	0	0	0	0	0	0	0	0	0	0	0	0	0	0	0	0	0	coniferous	0-50	coniferous	0-50	P.a.	50-100	0
2	2014-05-04 09:00:07	09:00-10:00	0	0	0	0	0	0	0	0	0	0	0	0	0	0	0	0	0	0	0	0	coniferous	0-50	coniferous	0-50	P.a.	50-100	0
2	2014-05-04 10:00:07	10:00-11:00	0	0	0	0	0	0	0	0	0	0	0	0	0	0	0	0	0	0	0	0	coniferous	0-50	coniferous	0-50	P.a.	50-100	0
2	2014-05-04 11:00:07	11:00-12:00	0	0	0	0	0	0	0	0	0	0	0	0	0	0	0	0	0	0	0	0	coniferous	0-50	coniferous	0-50	P.a.	50-100	0
2	2014-05-04 12:00:07	12:00-13:00	0	0	0	0	0	0	0	0	0	0	0	0	0	0	0	0	0	0	0	0	coniferous	0-50	coniferous	0-50	P.a.	50-100	0
2	2014-05-04 13:00:07	13:00-14:00	0	0	0	0	0	0	0	0	0	0	0	0	0	0	0	0	0	0	0	0	coniferous	0-50	coniferous	0-50	P.a.	50-100	0
2	2014-05-04 14:00:07	14:00-15:00	0	0	0	0	0	0	0	0	0	0	0	0	0	0	0	0	0	0	0	0	coniferous	0-50	coniferous	0-50	P.a.	50-100	0
2	2014-05-04 15:00:07	15:00-16:00	0	0	0	0	0	0	0	0	0	0	0	0	0	0	0	0	0	0	0	0	coniferous	0-50	coniferous	0-50	P.a.	50-100	0
2	2014-05-04 16:00:07	16:00-17:00	0	0	0	0	0	0	0	0	0	0	0	0	0	0	0	0	0	0	0	0	coniferous	0-50	coniferous	0-50	P.a.	50-100	0
2	2014-05-04 17:00:07	17:00-18:00	0	0	0	0	0	0	0	0	0	0	0	0	0	0	0	0	0	0	0	0	coniferous	0-50	coniferous	0-50	P.a.	50-100	0
2	2014-05-04 18:00:07	18:00-19:00	0	0	0	0	0	0	0	0	0	0	0	0	0	0	0	0	0	0	0	0	coniferous	0-50	coniferous	0-50	P.a.	50-100	0
2	2014-05-04 19:00:07	19:00-20:00	0	0	0	0	0	0	0	0	0	0	0	0	0	0	0	0	0	0	0	0	coniferous	0-50	coniferous	0-50	P.a.	50-100	0
2	2014-05-04 20:00:07	20:00-21:00	0	0	0	0	0	0	0	0	0	0	0	0	0	0	0	0	0	0	0	0	coniferous	0-50	coniferous	0-50	P.a.	50-100	0
2	2014-05-04 21:00:07	21:00-22:00	0	0	0	0	0	0	0	0	0	0	0	0	0	0	0	0	0	0	0	0	coniferous	0-50	coniferous	0-50	P.a.	50-100	0
2	2014-05-04 22:00:07	22:00-23:00	0	0	0	0	0	0	0	0	0	0	0	0	0	0	0	0	0	0	0	0	coniferous	0-50	coniferous	0-50	P.a.	50-100	0
2	2014-05-04 23:00:07	23:00-24:00	0	0	0	0	0	0	0	0	0	0	0	0	0	0	0	0	0	0	0	0	coniferous	0-50	coniferous	0-50	P.a.	50-100	0
2	2014-05-05 00:00:07	00:00-01:00	0	0	0	0	0	0	0	0	0	0	0	0	0	0	0	0	0	0	0	0	coniferous	0-50	coniferous	0-50	P.a.	50-100	0
2	2014-05-05 01:00:07	01:00-02:00	1	0	0	0	0	0	0	0	0	0	0	0	0	0	0	0	0	0	0	0	coniferous	0-50	coniferous	0-50	P.a.	50-100	0
2	2014-05-05 02:00:07	02:00-03:00	0	0	0	0	0	0	0	0	0	0	0	0	0	0	0	0	0	0	0	0	coniferous	0-50	coniferous	0-50	P.a.	50-100	0
2	2014-05-05 03:00:07	03:00-04:00	0	0	0	0	0	0	0	0	0	0	0	0	0	0	0	0	0	0	0	0	coniferous	0-50	coniferous	0-50	P.a.	50-100	0
2	2014-05-05 04:00:07	04:00-05:00	0	0	0	0	0	0	0	0	0	0	0	0	0	0	0	0	0	0	0	0	coniferous	0-50	coniferous	0-50	P.a.	50-100	0
2	2014-05-05 05:00:07	05:00-06:00	0	0	0	0	0	0	0	0	0	0	0	0	0	0	0	0	0	0	0	0	coniferous	0-50	coniferous	0-50	P.a.	50-100	0
2	2014-05-05 06:00:07	06:00-07:00	0	0	0	0	0	0	0	0	0	0	0	0	0	0	0	0	0	0	0	0	coniferous	0-50	coniferous	0-50	P.a.	50-100	0
2	2014-05-05 07:00:07	07:00-08:00	0	0	0	0	0	0	0	0	0	0	0	0	0	0	0	0	0	0	0	0	coniferous	0-50	coniferous	0-50	P.a.	50-100	0
2	2014-05-05 08:00:07	08:00-09:00	0	0	0	0	0	0	0	0	0	0	0	0	0	0	0	0	0	0	0	0	coniferous	0-50	coniferous	0-50	P.a.	50-100	0
2	2014-05-05 09:00:07	09:00-10:00	0	0	0	0	0	0	0	0	0	0	0	0	0	0	0	0	0	0	0	0	coniferous	0-50	coniferous	0-50	P.a.	50-100	0
2	2014-05-05 10:00:07	10:00-11:00	0	0	0	0	0	0	0	0	0	0	0	0	0	0	0	0	0	0	0	0	coniferous	0-50	coniferous	0-50	P.a.	50-100	0
2	2014-05-05 11:00:07	11:00-12:00	0	0	0	0	0	0	0	0	0	0	0	0	0	0	0	0	0	0	0	0	coniferous	0-50	coniferous	0-50	P.a.	50-100	0
2	2014-05-05 12:00:07	12:00-13:00	0	0	0	0	0	0	0	0	0	0	0	0	0	0	0	0	0	0	0	0	coniferous	0-50	coniferous	0-50	P.a.	50-100	0
2	2014-05-05 13:00:07	13:00-14:00	0	0	0	0	0	0	0	0	0	0	0	0	0	0	0	0	0	0	0	0	coniferous	0-50	coniferous	0-50	P.a.	50-100	0
2	2014-05-05 14:00:07	14:00-15:00	0	0	0	0	0	0	0	0	0	0	0	0	0	0	0	0	0	0	0	0	coniferous	0-50	coniferous	0-50	P.a.	50-100	0
2	2014-05-05 15:00:07	15:00-16:00	0	0	0	0	0	0	0	0	0	0	0	0	0	0	0	0	0	0	0	0	coniferous	0-50	coniferous	0-50	P.a.	50-100	0
2	2014-05-05 16:00:07	16:00-17:00	0	0	0	0	0	0	0	0	0	0	0	0	0	0	0	0	0	0	0	0	coniferous	0-50	coniferous	0-50	P.a.	50-100	0
2	2014-05-05 17:00:07	17:00-18:00	0	0	0	0	0	0	0	0	0	0	0	0	0	0	0	0	0	0	0	0	coniferous	0-50	coniferous	0-50	P.a.	50-100	0
2	2014-05-05 18:00:07	18:00-19:00	1	0	0	1	0	0	0	0	0	0	0	0	0	0	0	0	0	0	0	0	coniferous	0-50	coniferous	0-50	P.a.	50-100	0
2	2014-05-05 19:00:07	19:00-20:00	0	0	0	0	0	0	0	0	0	0	0	0	0	0	0	0	0	0	0	0	coniferous	0-50	coniferous	0-50	P.a.	50-100	0
2	2014-05-05 20:00:07	20:00-21:00	0	0	0	0	0	0	0	0	0	0	0	0	0	0	0	0	0	0	0	0	coniferous	0-50	coniferous	0-50	P.a.	50-100	0
2	2014-05-05 21:00:07	21:00-22:00	0	0	0	0	0	0	0	0	0	0	0	0	0	0	0	0	0	0	0	0	coniferous	0-50	coniferous	0-50	P.a.	50-100	0
2	2014-05-05 22:00:07	22:00-23:00	0	0	0	0	0	0	0	0	0	0	0	0	0	0	0	0	0	0	0	0	coniferous	0-50	coniferous	0-50	P.a.	50-100	0
2	2014-05-05 23:00:07	23:00-24:00	0	0	0	0	0	0	0	0	0	0	0	0	0	0	0	0	0	0	0	0	coniferous	0-50	coniferous	0-50	P.a.	50-100	0
2	2014-05-06 00:00:07	00:00-01:00	0	0	0	0	0	0	0	0	0	0	0	0	0	0	0	0	0	0	0	0	coniferous	0-50	coniferous	0-50	P.a.	50-100	0
2	2014-05-06 01:00:07	01:00-02:00	0	0	0	0	0	0	0	0	0	0	0	0	0	0	0	0	0	0	0	0	coniferous	0-50	coniferous	0-50	P.a.	50-100	0
2	2014-05-06 02:00:07	02:00-03:00	0	0	0	0	0	0	0	0	0	0	0	0	0	0	0	0	0	0	0	0	coniferous	0-50	coniferous	0-50	P.a.	50-100	0
2	2014-05-06 03:00:07	03:00-04:00	0	0	0	0	0	0	0	0	0	0	0	0	0	0	0	0	0	0	0	0	coniferous	0-50	coniferous	0-50	P.a.	50-100	0
2	2014-05-06 04:00:07	04:00-05:00	0	0	0	0	0	0	0	0	0	0	0	0	0	0	0	0	0	0	0	0	coniferous	0-50	coniferous	0-50	P.a.	50-100	0
2	2014-05-06 05:00:07	05:00-06:00	0	0	0	0	0	0	0	0	0	0	0	0	0	0	0	0	0	0	0	0	coniferous	0-50	coniferous	0-50	P.a.	50-100	0
2	2014-05-06 06:00:07	06:00-07:00	0	0	0	0	0	0	0	0	0	0	0	0	0	0	0	0	0	0	0	0	coniferous	0-50	coniferous	0-50	P.a.	50-100	0
2	2014-05-06 07:00:07	07:00-08:00	0	0	0	0	0	0	0	0	0	0	0	0	0	0	0	0	0	0	0	0	coniferous	0-50	coniferous	0-50	P.a.	50-100	0
2	2014-05-06 08:00:07	08:00-09:00	0	0	0	0	0	0	0	0	0	0	0	0	0	0	0	0	0	0	0	0	coniferous	0-50	coniferous	0-50	P.a.	50-100	0
2	2014-05-06 09:00:07	09:00-10:00	0	0	0	0	0	0	0	0	0	0	0	0	0	0	0	0	0	0	0	0	coniferous	0-50	coniferous	0-50	P.a.	50-100	0
2	2014-05-06 10:00:07	10:00-11:00	0	0	0	0	0	0	0	0	0	0	0	0	0	0	0	0	0	0	0	0	coniferous	0-50	coniferous	0-50	P.a.	50-100	0
2	2014-05-06 11:00:07	11:00-12:00	0	0	0	0	0	0	0	0	0	0	0	0	0	0	0	0	0	0	0	0	coniferous	0-50	coniferous	0-50	P.a.	50-100	0
2	2014-05-06 12:00:07	12:00-13:00	0	0	0	0	0	0	0	0	0	0	0	0	0	0	0	0	0	0	0	0	coniferous	0-50	coniferous	0-50	P.a.	50-100	0
2	2014-05-06 13:00:07	13:00-14:00	0	0	0	0	0	0	0	0	0	0	0	0	0	0	0	0	0	0	0	0	coniferous	0-50	coniferous	0-50	P.a.	50-100	0
2	2014-05-06 14:00:07	14:00-15:00	0	0	0	0	0	0	0	0	0	0	0	0	0	0	0	0	0	0	0	0	coniferous	0-50	coniferous	0-50	P.a.	50-100	0
2	2014-05-06 15:00:07	15:00-16:00	0	0	0	0	0	0	0	0	0	0	0	0	0	0	0	0	0	0	0	0	coniferous	0-50	coniferous	0-50	P.a.	50-100	0
2	2014-05-06 16:00:07	16:00-17:00	0	0	0	0	0	0	0	0	0	0	0	0	0	0	0	0	0	0	0	0	coniferous	0-50	coniferous	0-50	P.a.	50-100	0
2	2014-05-06 17:00:07	17:00-18:00	0	0	0	0	0	0	0	0	0	0	0	0	0	0	0	0	0	0	0	0	coniferous	0-50	coniferous	0-50	P.a.	50-100	0
2	2014-05-06 18:00:07	18:00-19:00	0	0	0	0	0	0	0	0	0	0	0	0	0	0	0	0	0	0	0	0	coniferous	0-50	coniferous	0-50	P.a.	50-100	0
2	2014-05-06 19:00:07	19:00-20:00	0	0	0	0	0	0	0	0	0	0	0	0	0	0	0	0	0	0	0	0	coniferous	0-50	coniferous	0-50	P.a.	50-100	0
2	2014-05-06 20:00:07	20:00-21:00	0	0	0	0	0	0	0	0	0	0	0	0	0	0	0	0	0	0	0	0	coniferous	0-50	coniferous	0-50	P.a.	50-100	0
2	2014-05-06 21:00:07	21:00-22:00	0	0	0	0	0	0	0	0	0	0	0	0	0	0	0	0	0	0	0	0	coniferous	0-50	coniferous	0-50	P.a.	50-100	0
2	2014-05-06 22:00:07	22:00-23:00	0	0	0	0	0	0	0	0	0	0	0	0	0	0	0	0	0	0	0	0	coniferous	0-50	coniferous	0-50	P.a.	50-100	0
2	2014-05-06 23:00:07	23:00-24:00	0	0	0	0	0	0	0	0	0	0	0	0	0	0	0	0	0	0	0	0	coniferous	0-50	coniferous	0-50	P.a.	50-100	0
2	2014-05-07 00:00:07	00:00-01:00	0	0	0	0	0	0	0	0	0	0	0	0	0	0	0	0	0	0	0	0	coniferous	0-50	coniferous	0-50	P.a.	50-100	0
2	2014-05-07 01:00:07	01:00-02:00	0	0	0	0	0	0	0	0	0	0	0	0	0	0	0	0	0	0	0	0	coniferous	0-50	coniferous	0-50	P.a.	50-100	0
2	2014-05-07 02:00:07	02:00-03:00	0	0	0	0	0	0	0	0	0	0	0	0	0	0	0	0	0	0	0	0	coniferous	0-50	coniferous	0-50	P.a.	50-100	0
2	2014-05-07 03:00:07	03:00-04:00	0	0	0	0	0	0	0	0	0	0	0	0	0	0	0	0	0	0	0	0	coniferous	0-50	coniferous	0-50	P.a.	50-100	0
2	2014-05-07 04:00:07	04:00-05:00	0	0	0	0	0	0	0	0	0	0	0	0	0	0	0	0	0	0	0	0	coniferous	0-50	coniferous	0-50	P.a.	50-100	0
2	2014-05-07 05:00:07	05:00-06:00	0	0	0	0	0	0	0	0	0	0	0	0	0	0	0	0	0	0	0	0	coniferous	0-50	coniferous	0-50	P.a.	50-100	0
2	2014-05-07 06:00:07	06:00-07:00	0	0	0	0	0	0	0	0	0	0	0	0	0	0	0	0	0	0	0	0	coniferous	0-50	coniferous	0-50	P.a.	50-100	0
2	2014-05-07 07:00:07	07:00-08:00	0	0	0	0	0	0	0	0	0	0	0	0	0	0	0	0	0	0	0	0	coniferous	0-50	coniferous	0-50	P.a.	50-100	0
2	2014-05-07 08:00:07	08:00-09:00	0	0	0	0	0	0	0	0	0	0	0	0	0	0	0	0	0	0	0	0	coniferous	0-50	coniferous	0-50	P.a.	50-100	0
2	2014-05-07 09:00:07	09:00-10:00	0	0	0	0	0	0	0	0	0	0	0	0	0	0	0	0	0	0	0	0	coniferous	0-50	coniferous	0-50	P.a.	50-100	0
2	2014-05-07 10:00:07	10:00-11:00	0	0	0	0	0	0	0	0	0	0	0	0	0	0	0	0	0	0	0	0	coniferous	0-50	coniferous	0-50	P.a.	50-100	0
2	2014-05-07 11:00:07	11:00-12:00	0	0	0	0	0	0	0	0	0	0	0	0	0	0	0	0	0	0	0	0	coniferous	0-50	coniferous	0-50	P.a.	50-100	0
2	2014-05-07 12:00:07	12:00-13:00	0	0	0	0	0	0	0	0	0	0	0	0	0	0	0	0	0	0	0	0	coniferous	0-50	coniferous	0-50	P.a.	50-100	0
2	2014-05-07 13:00:07	13:00-14:00	0	0	0	0	0	0	0	0	0	0	0	0	0	0	0	0	0	0	0	0	coniferous	0-50	coniferous	0-50	P.a.	50-100	0
2	2014-05-07 14:00:07	14:00-15:00	0	0	0	0	0	0	0	0	0	0	0	0	0	0	0	0	0	0	0	0	coniferous	0-50	coniferous	0-50	P.a.	50-100	0
2	2014-05-07 15:00:07	15:00-16:00	0	0	0	0	0	0	0	0	0	0	0	0	0	0	0	0	0	0	0	0	coniferous	0-50	coniferous	0-50	P.a.	50-100	0
2	2014-05-07 16:00:07	16:00-17:00	0	0	0	0	0	0	0	0	0	0	0	0	0	0	0	0	0	0	0	0	coniferous	0-50	coniferous	0-50	P.a.	50-100	0
2	2014-05-07 17:00:07	17:00-18:00	0	0	0	0	0	0	0	0	0	0	0	0	0	0	0	0	0	0	0	0	coniferous	0-50	coniferous	0-50	P.a.	50-100	0
2	2014-05-07 18:00:07	18:00-19:00	0	0	0	0	0	0	0	0	0	0	0	0	0	0	0	0	0	0	0	0	coniferous	0-50	coniferous	0-50	P.a.	50-100	0
2	2014-05-07 19:00:07	19:00-20:00	0	0	0	0	0	0	0	0	0	0	0	0	0	0	0	0	0	0	0	0	coniferous	0-50	coniferous	0-50	P.a.	50-100	0
2	2014-05-07 20:00:07	20:00-21:00	0	0	0	0	0	0	0	0	0	0	0	0	0	0	0	0	0	0	0	0	coniferous	0-50	coniferous	0-50	P.a.	50-100	0
2	2014-05-07 21:00:07	21:00-22:00	0	0	0	0	0	0	0	0	0	0	0	0	0	0	0	0	0	0	0	0	coniferous	0-50	coniferous	0-50	P.a.	50-100	0
2	2014-05-07 22:00:07	22:00-23:00	0	0	0	0	0	0	0	0	0	0	0	0	0	0	0	0	0	0	0	0	coniferous	0-50	coniferous	0-50	P.a.	50-100	0
2	2014-05-07 23:00:07	23:00-24:00	0	0	0	0	0	0	0	0	0	0	0	0	0	0	0	0	0	0	0	0	coniferous	0-50	coniferous	0-50	P.a.	50-100	0
2	2014-05-08 00:00:07	00:00-01:00	0	0	0	0	0	0	0	0	0	0	0	0	0	0	0	0	0	0	0	0	coniferous	0-50	coniferous	0-50	P.a.	50-100	0
2	2014-05-08 01:00:07	01:00-02:00	0	0	0	0	0	0	0	0	0	0	0	0	0	0	0	0	0	0	0	0	coniferous	0-50	coniferous	0-50	P.a.	50-100	0
2	2014-05-08 02:00:07	02:00-03:00	0	0	0	0	0	0	0	0	0	0	0	0	0	0	0	0	0	0	0	0	coniferous	0-50	coniferous	0-50	P.a.	50-100	0
2	2014-05-08 03:00:07	03:00-04:00	0	0	0	0	0	0	0	0	0	0	0	0	0	0	0	0	0	0	0	0	coniferous	0-50	coniferous	0-50	P.a.	50-100	0
2	2014-05-08 04:00:07	04:00-05:00	0	0	0	0	0	0	0	0	0	0	0	0	0	0	0	0	0	0	0	0	coniferous	0-50	coniferous	0-50	P.a.	50-100	0
2	2014-05-08 05:00:07	05:00-06:00	0	0	0	0	0	0	0	0	0	0	0	0	0	0	0	0	0	0	0	0	coniferous	0-50	coniferous	0-50	P.a.	50-100	0
2	2014-05-08 06:00:07	06:00-07:00	0	0	0	0	0	0	0	0	0	0	0	0	0	0	0	0	0	0	0	0	coniferous	0-50	coniferous	0-50	P.a.	50-100	0
2	2014-05-08 07:00:07	07:00-08:00	0	0	0	0	0	0	0	0	0	0	0	0	0	0	0	0	0	0	0	0	coniferous	0-50	coniferous	0-50	P.a.	50-100	0
2	2014-05-08 08:00:07	08:00-09:00	0	0	0	0	0	0	0	0	0	0	0	0	0	0	0	0	0	0	0	0	coniferous	0-50	coniferous	0-50	P.a.	50-100	0
2	2014-05-08 09:00:07	09:00-10:00	0	0	0	0	0	0	0	0	0	0	0	0	0	0	0	0	0	0	0	0	coniferous	0-50	coniferous	0-50	P.a.	50-100	0
2	2014-05-08 10:00:07	10:00-11:00	0	0	0	0	0	0	0	0	0	0	0	0	0	0	0	0	0	0	0	0	coniferous	0-50	coniferous	0-50	P.a.	50-100	0
2	2014-05-08 11:00:07	11:00-12:00	0	0	0	0	0	0	0	0	0	0	0	0	0	0	0	0	0	0	0	0	coniferous	0-50	coniferous	0-50	P.a.	50-100	0
2	2014-05-08 12:00:07	12:00-13:00	0	0	0	0	0	0	0	0	0	0	0	0	0	0	0	0	0	0	0	0	coniferous	0-50	coniferous	0-50	P.a.	50-100	0
2	2014-05-08 13:00:07	13:00-14:00	0	0	0	0	0	0	0	0	0	0	0	0	0	0	0	0	0	0	0	0	coniferous	0-50	coniferous	0-50	P.a.	50-100	0
2	2014-05-08 14:00:07	14:00-15:00	0	0	0	0	0	0	0	0	0	0	0	0	0	0	0	0	0	0	0	0	coniferous	0-50	coniferous	0-50	P.a.	50-100	0
2	2014-05-08 15:00:07	15:00-16:00	0	0	0	0	0	0	0	0	0	0	0	0	0	0	0	0	0	0	0	0	coniferous	0-50	coniferous	0-50	P.a.	50-100	0
2	2014-05-08 16:00:07	16:00-17:00	0	0	0	0	0	0	0	0	0	0	0	0	0	0	0	0	0	0	0	0	coniferous	0-50	coniferous	0-50	P.a.	50-100	0
2	2014-05-08 17:00:07	17:00-18:00	0	0	0	0	0	0	0	0	0	0	0	0	0	0	0	0	0	0	0	0	coniferous	0-50	coniferous	0-50	P.a.	50-100	0
2	2014-05-08 18:00:07	18:00-19:00	0	0	0	0	0	0	0	0	0	0	0	0	0	0	0	0	0	0	0	0	coniferous	0-50	coniferous	0-50	P.a.	50-100	0
2	2014-05-08 19:00:07	19:00-20:00	0	0	0	0	0	0	0	0	0	0	0	0	0	0	0	0	0	0	0	0	coniferous	0-50	coniferous	0-50	P.a.	50-100	0
2	2014-05-08 20:00:07	20:00-21:00	0	0	0	0	0	0	0	0	0	0	0	0	0	0	0	0	0	0	0	0	coniferous	0-50	coniferous	0-50	P.a.	50-100	0
2	2014-05-08 21:00:07	21:00-22:00	0	0	0	0	0	0	0	0	0	0	0	0	0	0	0	0	0	0	0	0	coniferous	0-50	coniferous	0-50	P.a.	50-100	0
2	2014-05-08 22:00:07	22:00-23:00	0	0	0	0	0	0	0	0	0	0	0	0	0	0	0	0	0	0	0	0	coniferous	0-50	coniferous	0-50	P.a.	50-100	0
2	2014-05-08 23:00:07	23:00-24:00	0	0	0	0	0	0	0	0	0	0	0	0	0	0	0	0	0	0	0	0	coniferous	0-50	coniferous	0-50	P.a.	50-100	0
2	2014-05-09 00:00:07	00:00-01:00	0	0	0	0	0	0	0	0	0	0	0	0	0	0	0	0	0	0	0	0	coniferous	0-50	coniferous	0-50	P.a.	50-100	0
2	2014-05-09 01:00:07	01:00-02:00	0	0	0	0	0	0	0	0	0	0	0	0	0	0	0	0	0	0	0	0	coniferous	0-50	coniferous	0-50	P.a.	50-100	0
2	2014-05-09 02:00:07	02:00-03:00	0	0	0	0	0	0	0	0	0	0	0	0	0	0	0	0	0	0	0	0	coniferous	0-50	coniferous	0-50	P.a.	50-100	0
2	2014-05-09 03:00:07	03:00-04:00	0	0	0	0	0	0	0	0	0	0	0	0	0	0	0	0	0	0	0	0	coniferous	0-50	coniferous	0-50	P.a.	50-100	0
2	2014-05-09 04:00:07	04:00-05:00	0	0	0	0	0	0	0	0	0	0	0	0	0	0	0	0	0	0	0	0	coniferous	0-50	coniferous	0-50	P.a.	50-100	0
2	2014-05-09 05:00:07	05:00-06:00	0	0	0	0	0	0	0	0	0	0	0	0	0	0	0	0	0	0	0	0	coniferous	0-50	coniferous	0-50	P.a.	50-100	0
2	2014-05-09 06:00:07	06:00-07:00	0	0	0	0	0	0	0	0	0	0	0	0	0	0	0	0	0	0	0	0	coniferous	0-50	coniferous	0-50	P.a.	50-100	0
2	2014-05-09 07:00:07	07:00-08:00	0	0	0	0	0	0	0	0	0	0	0	0	0	0	0	0	0	0	0	0	coniferous	0-50	coniferous	0-50	P.a.	50-100	0
2	2014-05-09 08:00:07	08:00-09:00	0	0	0	0	0	0	0	0	0	0	0	0	0	0	0	0	0	0	0	0	coniferous	0-50	coniferous	0-50	P.a.	50-100	0
2	2014-05-09 09:00:07	09:00-10:00	0	0	0	0	0	0	0	0	0	0	0	0	0	0	0	0	0	0	0	0	coniferous	0-50	coniferous	0-50	P.a.	50-100	0
2	2014-05-09 10:00:07	10:00-11:00	0	0	0	0	0	0	0	0	0	0	0	0	0	0	0	0	0	0	0	0	coniferous	0-50	coniferous	0-50	P.a.	50-100	0
2	2014-05-09 11:00:07	11:00-12:00	0	0	0	0	0	0	0	0	0	0	0	0	0	0	0	0	0	0	0	0	coniferous	0-50	coniferous	0-50	P.a.	50-100	0
2	2014-05-09 12:00:07	12:00-13:00	0	0	0	0	0	0	0	0	0	0	0	0	0	0	0	0	0	0	0	0	coniferous	0-50	coniferous	0-50	P.a.	50-100	0
2	2014-05-09 13:00:07	13:00-14:00	0	0	0	0	0	0	0	0	0	0	0	0	0	0	0	0	0	0	0	0	coniferous	0-50	coniferous	0-50	P.a.	50-100	0
2	2014-05-09 14:00:07	14:00-15:00	0	0	0	0	0	0	0	0	0	0	0	0	0	0	0	0	0	0	0	0	coniferous	0-50	coniferous	0-50	P.a.	50-100	0
2	2014-05-09 15:00:07	15:00-16:00	0	0	0	0	0	0	0	0	0	0	0	0	0	0	0	0	0	0	0	0	coniferous	0-50	coniferous	0-50	P.a.	50-100	0
2	2014-05-09 16:00:07	16:00-17:00	0	0	0	0	0	0	0	0	0	0	0	0	0	0	0	0	0	0	0	0	coniferous	0-50	coniferous	0-50	P.a.	50-100	0
2	2014-05-09 17:00:07	17:00-18:00	0	0	0	0	0	0	0	0	0	0	0	0	0	0	0	0	0	0	0	0	coniferous	0-50	coniferous	0-50	P.a.	50-100	0
2	2014-05-09 18:00:07	18:00-19:00	0	0	0	0	0	0	0	0	0	0	0	0	0	0	0	0	0	0	0	0	coniferous	0-50	coniferous	0-50	P.a.	50-100	0
2	2014-05-09 19:00:07	19:00-20:00	0	0	0	0	0	0	0	0	0	0	0	0	0	0	0	0	0	0	0	0	coniferous	0-50	coniferous	0-50	P.a.	50-100	0
2	2014-05-09 20:00:07	20:00-21:00	0	0	0	0	0	0	0	0	0	0	0	0	0	0	0	0	0	0	0	0	coniferous	0-50	coniferous	0-50	P.a.	50-100	0
2	2014-05-09 21:00:07	21:00-22:00	0	0	0	0	0	0	0	0	0	0	0	0	0	0	0	0	0	0	0	0	coniferous	0-50	coniferous	0-50	P.a.	50-100	0
2	2014-05-09 22:00:07	22:00-23:00	0	0	0	0	0	0	0	0	0	0	0	0	0	0	0	0	0	0	0	0	coniferous	0-50	coniferous	0-50	P.a.	50-100	0
2	2014-05-09 23:00:07	23:00-24:00	0	0	0	0	0	0	0	0	0	0	0	0	0	0	0	0	0	0	0	0	coniferous	0-50	coniferous	0-50	P.a.	50-100	0
2	2014-05-10 00:00:07	00:00-01:00	0	0	0	0	0	0	0	0	0	0	0	0	0	0	0	0	0	0	0	0	coniferous	0-50	coniferous	0-50	P.a.	50-100	0
2	2014-05-10 01:00:07	01:00-02:00	0	0	0	0	0	0	0	0	0	0	0	0	0	0	0	0	0	0	0	0	coniferous	0-50	coniferous	0-50	P.a.	50-100	0
2	2014-05-10 02:00:07	02:00-03:00	0	0	0	0	0	0	0	0	0	0	0	0	0	0	0	0	0	0	0	0	coniferous	0-50	coniferous	0-50	P.a.	50-100	0
2	2014-05-10 03:00:07	03:00-04:00	0	0	0	0	0	0	0	0	0	0	0	0	0	0	0	0	0	0	0	0	coniferous	0-50	coniferous	0-50	P.a.	50-100	0
2	2014-05-10 04:00:07	04:00-05:00	0	0	0	0	0	0	0	0	0	0	0	0	0	0	0	0	0	0	0	0	coniferous	0-50	coniferous	0-50	P.a.	50-100	0
2	2014-05-10 05:00:07	05:00-06:00	0	0	0	0	0	0	0	0	0	0	0	0	0	0	0	0	0	0	0	0	coniferous	0-50	coniferous	0-50	P.a.	50-100	0
2	2014-05-10 06:00:07	06:00-07:00	0	0	0	0	0	0	0	0	0	0	0	0	0	0	0	0	0	0	0	0	coniferous	0-50	coniferous	0-50	P.a.	50-100	0
2	2014-05-10 07:00:07	07:00-08:00	0	0	0	0	0	0	0	0	0	0	0	0	0	0	0	0	0	0	0	0	coniferous	0-50	coniferous	0-50	P.a.	50-100	0
2	2014-05-10 08:00:07	08:00-09:00	0	0	0	0	0	0	0	0	0	0	0	0	0	0	0	0	0	0	0	0	coniferous	0-50	coniferous	0-50	P.a.	50-100	0
2	2014-05-10 09:00:07	09:00-10:00	0	0	0	0	0	0	0	0	0	0	0	0	0	0	0	0	0	0	0	0	coniferous	0-50	coniferous	0-50	P.a.	50-100	0
2	2014-05-10 10:00:07	10:00-11:00	0	0	0	0	0	0	0	0	0	0	0	0	0	0	0	0	0	0	0	0	coniferous	0-50	coniferous	0-50	P.a.	50-100	0
2	2014-05-10 11:00:07	11:00-12:00	0	0	0	0	0	0	0	0	0	0	0	0	0	0	0	0	0	0	0	0	coniferous	0-50	coniferous	0-50	P.a.	50-100	0
2	2014-05-10 12:00:07	12:00-13:00	0	0	0	0	0	0	0	0	0	0	0	0	0	0	0	0	0	0	0	0	coniferous	0-50	coniferous	0-50	P.a.	50-100	0
2	2014-05-10 13:00:07	13:00-14:00	0	0	0	0	0	0	0	0	0	0	0	0	0	0	0	0	0	0	0	0	coniferous	0-50	coniferous	0-50	P.a.	50-100	0
2	2014-05-10 14:00:07	14:00-15:00	0	0	0	0	0	0	0	0	0	0	0	0	0	0	0	0	0	0	0	0	coniferous	0-50	coniferous	0-50	P.a.	50-100	0
2	2014-05-10 15:00:07	15:00-16:00	0	0	0	0	0	0	0	0	0	0	0	0	0	0	0	0	0	0	0	0	coniferous	0-50	coniferous	0-50	P.a.	50-100	0
2	2014-05-10 16:00:07	16:00-17:00	0	0	0	0	0	0	0	0	0	0	0	0	0	0	0	0	0	0	0	0	coniferous	0-50	coniferous	0-50	P.a.	50-100	0
2	2014-05-10 17:00:07	17:00-18:00	0	0	0	0	0	0	0	0	0	0	0	0	0	0	0	0	0	0	0	0	coniferous	0-50	coniferous	0-50	P.a.	50-100	0
2	2014-05-10 18:00:07	18:00-19:00	0	0	0	0	0	0	0	0	0	0	0	0	0	0	0	0	0	0	0	0	coniferous	0-50	coniferous	0-50	P.a.	50-100	0
2	2014-05-10 19:00:07	19:00-20:00	0	0	0	0	0	0	0	0	0	0	0	0	0	0	0	0	0	0	0	0	coniferous	0-50	coniferous	0-50	P.a.	50-100	0
2	2014-05-10 20:00:07	20:00-21:00	0	0	0	0	0	0	0	0	0	0	0	0	0	0	0	0	0	0	0	0	coniferous	0-50	coniferous	0-50	P.a.	50-100	0
2	2014-05-10 21:00:07	21:00-22:00	0	0	0	0	0	0	0	0	0	0	0	0	0	0	0	0	0	0	0	0	coniferous	0-50	coniferous	0-50	P.a.	50-100	0
2	2014-05-10 22:00:07	22:00-23:00	0	0	0	0	0	0	0	0	0	0	0	0	0	0	0	0	0	0	0	0	coniferous	0-50	coniferous	0-50	P.a.	50-100	0
2	2014-05-10 23:00:07	23:00-24:00	0	0	0	0	0	0	0	0	0	0	0	0	0	0	0	0	0	0	0	0	coniferous	0-50	coniferous	0-50	P.a.	50-100	0
2	2014-05-11 00:00:07	00:00-01:00	0	0	0	0	0	0	0	0	0	0	0	0	0	0	0	0	0	0	0	0	coniferous	0-50	coniferous	0-50	P.a.	50-100	0
2	2014-05-11 01:00:07	01:00-02:00	0	0	0	0	0	0	0	0	0	0	0	0	0	0	0	0	0	0	0	0	coniferous	0-50	coniferous	0-50	P.a.	50-100	0
2	2014-05-11 02:00:07	02:00-03:00	0	0	0	0	0	0	0	0	0	0	0	0	0	0	0	0	0	0	0	0	coniferous	0-50	coniferous	0-50	P.a.	50-100	0
2	2014-05-11 03:00:07	03:00-04:00	0	0	0	0	0	0	0	0	0	0	0	0	0	0	0	0	0	0	0	0	coniferous	0-50	coniferous	0-50	P.a.	50-100	0
2	2014-05-11 04:00:07	04:00-05:00	0	0	0	0	0	0	0	0	0	0	0	0	0	0	0	0	0	0	0	0	coniferous	0-50	coniferous	0-50	P.a.	50-100	0
2	2014-05-11 05:00:07	05:00-06:00	0	0	0	0	0	0	0	0	0	0	0	0	0	0	0	0	0	0	0	0	coniferous	0-50	coniferous	0-50	P.a.	50-100	0
2	2014-05-11 06:00:07	06:00-07:00	0	0	0	0	0	0	0	0	0	0	0	0	0	0	0	0	0	0	0	0	coniferous	0-50	coniferous	0-50	P.a.	50-100	0
2	2014-05-11 07:00:07	07:00-08:00	0	0	0	0	0	0	0	0	0	0	0	0	0	0	0	0	0	0	0	0	coniferous	0-50	coniferous	0-50	P.a.	50-100	0
2	2014-05-11 08:00:07	08:00-09:00	0	0	0	0	0	0	0	0	0	0	0	0	0	0	0	0	0	0	0	0	coniferous	0-50	coniferous	0-50	P.a.	50-100	0
2	2014-05-11 09:00:07	09:00-10:00	0	0	0	0	0	0	0	0	0	0	0	0	0	0	0	0	0	0	0	0	coniferous	0-50	coniferous	0-50	P.a.	50-100	0
2	2014-05-11 10:00:08	10:00-11:00	0	0	0	0	0	0	0	0	0	0	0	0	0	0	0	0	0	0	0	0	coniferous	0-50	coniferous	0-50	P.a.	50-100	0
2	2014-05-11 11:00:08	11:00-12:00	0	0	0	0	0	0	0	0	0	0	0	0	0	0	0	0	0	0	0	0	coniferous	0-50	coniferous	0-50	P.a.	50-100	0
2	2014-05-11 12:00:08	12:00-13:00	0	0	0	0	0	0	0	0	0	0	0	0	0	0	0	0	0	0	0	0	coniferous	0-50	coniferous	0-50	P.a.	50-100	0
2	2014-05-11 13:00:08	13:00-14:00	0	0	0	0	0	0	0	0	0	0	0	0	0	0	0	0	0	0	0	0	coniferous	0-50	coniferous	0-50	P.a.	50-100	0
2	2014-05-11 14:00:08	14:00-15:00	0	0	0	0	0	0	0	0	0	0	0	0	0	0	0	0	0	0	0	0	coniferous	0-50	coniferous	0-50	P.a.	50-100	0
2	2014-05-11 15:00:08	15:00-16:00	0	0	0	0	0	0	0	0	0	0	0	0	0	0	0	0	0	0	0	0	coniferous	0-50	coniferous	0-50	P.a.	50-100	0
2	2014-05-11 16:00:08	16:00-17:00	0	0	0	0	0	0	0	0	0	0	0	0	0	0	0	0	0	0	0	0	coniferous	0-50	coniferous	0-50	P.a.	50-100	0
2	2014-05-11 17:00:08	17:00-18:00	0	0	0	0	0	0	0	0	0	0	0	0	0	0	0	0	0	0	0	0	coniferous	0-50	coniferous	0-50	P.a.	50-100	0
2	2014-05-11 18:00:08	18:00-19:00	0	0	0	0	0	0	0	0	0	0	0	0	0	0	0	0	0	0	0	0	coniferous	0-50	coniferous	0-50	P.a.	50-100	0
2	2014-05-11 19:00:08	19:00-20:00	0	0	0	0	0	0	0	0	0	0	0	0	0	0	0	0	0	0	0	0	coniferous	0-50	coniferous	0-50	P.a.	50-100	0
2	2014-05-11 20:00:08	20:00-21:00	0	0	0	0	0	0	0	0	0	0	0	0	0	0	0	0	0	0	0	0	coniferous	0-50	coniferous	0-50	P.a.	50-100	0
2	2014-05-11 21:00:08	21:00-22:00	0	0	0	0	0	0	0	0	0	0	0	0	0	0	0	0	0	0	0	0	coniferous	0-50	coniferous	0-50	P.a.	50-100	0
2	2014-05-11 22:00:08	22:00-23:00	0	0	0	0	0	0	0	0	0	0	0	0	0	0	0	0	0	0	0	0	coniferous	0-50	coniferous	0-50	P.a.	50-100	0
2	2014-05-11 23:00:08	23:00-24:00	0	0	0	0	0	0	0	0	0	0	0	0	0	0	0	0	0	0	0	0	coniferous	0-50	coniferous	0-50	P.a.	50-100	0
2	2014-05-12 00:00:08	00:00-01:00	0	0	0	0	0	0	0	0	0	0	0	0	0	0	0	0	0	0	0	0	coniferous	0-50	coniferous	0-50	P.a.	50-100	0
2	2014-05-12 01:00:08	01:00-02:00	0	0	0	0	0	0	0	0	0	0	0	0	0	0	0	0	0	0	0	0	coniferous	0-50	coniferous	0-50	P.a.	50-100	0
2	2014-05-12 02:00:08	02:00-03:00	0	0	0	0	0	0	0	0	0	0	0	0	0	0	0	0	0	0	0	0	coniferous	0-50	coniferous	0-50	P.a.	50-100	0
2	2014-05-12 03:00:08	03:00-04:00	0	0	0	0	0	0	0	0	0	0	0	0	0	0	0	0	0	0	0	0	coniferous	0-50	coniferous	0-50	P.a.	50-100	0
2	2014-05-12 04:00:08	04:00-05:00	0	0	0	0	0	0	0	0	0	0	0	0	0	0	0	0	0	0	0	0	coniferous	0-50	coniferous	0-50	P.a.	50-100	0
2	2014-05-12 05:00:08	05:00-06:00	0	0	0	0	0	0	0	0	0	0	0	0	0	0	0	0	0	0	0	0	coniferous	0-50	coniferous	0-50	P.a.	50-100	0
2	2014-05-12 06:00:08	06:00-07:00	0	0	0	0	0	0	0	0	0	0	0	0	0	0	0	0	0	0	0	0	coniferous	0-50	coniferous	0-50	P.a.	50-100	0
2	2014-05-12 07:00:08	07:00-08:00	0	0	0	0	0	0	0	0	0	0	0	0	0	0	0	0	0	0	0	0	coniferous	0-50	coniferous	0-50	P.a.	50-100	0
2	2014-05-12 08:00:08	08:00-09:00	0	0	0	0	0	0	0	0	0	0	0	0	0	0	0	0	0	0	0	0	coniferous	0-50	coniferous	0-50	P.a.	50-100	0
2	2014-05-12 09:00:08	09:00-10:00	0	0	0	0	0	0	0	0	0	0	0	0	0	0	0	0	0	0	0	0	coniferous	0-50	coniferous	0-50	P.a.	50-100	0
2	2014-05-12 10:00:08	10:00-11:00	0	0	0	0	0	0	0	0	0	0	0	0	0	0	0	0	0	0	0	0	coniferous	0-50	coniferous	0-50	P.a.	50-100	0
2	2014-05-12 11:00:08	11:00-12:00	0	0	0	0	0	0	0	0	0	0	0	0	0	0	0	0	0	0	0	0	coniferous	0-50	coniferous	0-50	P.a.	50-100	0
2	2014-05-12 12:00:08	12:00-13:00	0	0	0	0	0	0	0	0	0	0	0	0	0	0	0	0	0	0	0	0	coniferous	0-50	coniferous	0-50	P.a.	50-100	0
2	2014-05-12 13:00:08	13:00-14:00	0	0	0	0	0	0	0	0	0	0	0	0	0	0	0	0	0	0	0	0	coniferous	0-50	coniferous	0-50	P.a.	50-100	0
2	2014-05-12 14:00:08	14:00-15:00	0	0	0	0	0	0	0	0	0	0	0	0	0	0	0	0	0	0	0	0	coniferous	0-50	coniferous	0-50	P.a.	50-100	0
2	2014-05-12 15:00:08	15:00-16:00	0	0	0	0	0	0	0	0	0	0	0	0	0	0	0	0	0	0	0	0	coniferous	0-50	coniferous	0-50	P.a.	50-100	0
2	2014-05-12 16:00:08	16:00-17:00	0	0	0	0	0	0	0	0	0	0	0	0	0	0	0	0	0	0	0	0	coniferous	0-50	coniferous	0-50	P.a.	50-100	0
2	2014-05-12 17:00:08	17:00-18:00	0	0	0	0	0	0	0	0	0	0	0	0	0	0	0	0	0	0	0	0	coniferous	0-50	coniferous	0-50	P.a.	50-100	0
2	2014-05-12 18:00:08	18:00-19:00	0	0	0	0	0	0	0	0	0	0	0	0	0	0	0	0	0	0	0	0	coniferous	0-50	coniferous	0-50	P.a.	50-100	0
2	2014-05-12 19:00:08	19:00-20:00	0	0	0	0	0	0	0	0	0	0	0	0	0	0	0	0	0	0	0	0	coniferous	0-50	coniferous	0-50	P.a.	50-100	0
2	2014-05-12 20:00:08	20:00-21:00	0	0	0	0	0	0	0	0	0	0	0	0	0	0	0	0	0	0	0	0	coniferous	0-50	coniferous	0-50	P.a.	50-100	0
2	2014-05-12 21:00:08	21:00-22:00	0	0	0	0	0	0	0	0	0	0	0	0	0	0	0	0	0	0	0	0	coniferous	0-50	coniferous	0-50	P.a.	50-100	0
2	2014-05-12 22:00:08	22:00-23:00	0	0	0	0	0	0	0	0	0	0	0	0	0	0	0	0	0	0	0	0	coniferous	0-50	coniferous	0-50	P.a.	50-100	0
2	2014-05-12 23:00:08	23:00-24:00	0	0	0	0	0	0	0	0	0	0	0	0	0	0	0	0	0	0	0	0	coniferous	0-50	coniferous	0-50	P.a.	50-100	0
2	2014-05-13 00:00:08	00:00-01:00	0	0	0	0	0	0	0	0	0	0	0	0	0	0	0	0	0	0	0	0	coniferous	0-50	coniferous	0-50	P.a.	50-100	0
2	2014-05-13 01:00:08	01:00-02:00	0	0	0	0	0	0	0	0	0	0	0	0	0	0	0	0	0	0	0	0	coniferous	0-50	coniferous	0-50	P.a.	50-100	0
2	2014-05-13 02:00:08	02:00-03:00	0	0	0	0	0	0	0	0	0	0	0	0	0	0	0	0	0	0	0	0	coniferous	0-50	coniferous	0-50	P.a.	50-100	0
2	2014-05-13 03:00:08	03:00-04:00	0	0	0	0	0	0	0	0	0	0	0	0	0	0	0	0	0	0	0	0	coniferous	0-50	coniferous	0-50	P.a.	50-100	0
2	2014-05-13 04:00:08	04:00-05:00	0	0	0	0	0	0	0	0	0	0	0	0	0	0	0	0	0	0	0	0	coniferous	0-50	coniferous	0-50	P.a.	50-100	0
2	2014-05-13 05:00:08	05:00-06:00	0	0	0	0	0	0	0	0	0	0	0	0	0	0	0	0	0	0	0	0	coniferous	0-50	coniferous	0-50	P.a.	50-100	0
2	2014-05-13 06:00:08	06:00-07:00	0	0	0	0	0	0	0	0	0	0	0	0	0	0	0	0	0	0	0	0	coniferous	0-50	coniferous	0-50	P.a.	50-100	0
2	2014-05-13 07:00:08	07:00-08:00	0	0	0	0	0	0	0	0	0	0	0	0	0	0	0	0	0	0	0	0	coniferous	0-50	coniferous	0-50	P.a.	50-100	0
2	2014-05-13 08:00:08	08:00-09:00	0	0	0	0	0	0	0	0	0	0	0	0	0	0	0	0	0	0	0	0	coniferous	0-50	coniferous	0-50	P.a.	50-100	0
2	2014-05-13 09:00:08	09:00-10:00	0	0	0	0	0	0	0	0	0	0	0	0	0	0	0	0	0	0	0	0	coniferous	0-50	coniferous	0-50	P.a.	50-100	0
2	2014-05-13 10:00:08	10:00-11:00	0	0	0	0	0	0	0	0	0	0	0	0	0	0	0	0	0	0	0	0	coniferous	0-50	coniferous	0-50	P.a.	50-100	0
2	2014-05-13 11:00:08	11:00-12:00	0	0	0	0	0	0	0	0	0	0	0	0	0	0	0	0	0	0	0	0	coniferous	0-50	coniferous	0-50	P.a.	50-100	0
2	2014-05-13 12:00:08	12:00-13:00	0	0	0	0	0	0	0	0	0	0	0	0	0	0	0	0	0	0	0	0	coniferous	0-50	coniferous	0-50	P.a.	50-100	0
2	2014-05-13 13:00:08	13:00-14:00	0	0	0	0	0	0	0	0	0	0	0	0	0	0	0	0	0	0	0	0	coniferous	0-50	coniferous	0-50	P.a.	50-100	0
2	2014-05-13 14:00:08	14:00-15:00	0	0	0	0	0	0	0	0	0	0	0	0	0	0	0	0	0	0	0	0	coniferous	0-50	coniferous	0-50	P.a.	50-100	0
2	2014-05-13 15:00:08	15:00-16:00	0	0	0	0	0	0	0	0	0	0	0	0	0	0	0	0	0	0	0	0	coniferous	0-50	coniferous	0-50	P.a.	50-100	0
2	2014-05-13 16:00:08	16:00-17:00	0	0	0	0	0	0	0	0	0	0	0	0	0	0	0	0	0	0	0	0	coniferous	0-50	coniferous	0-50	P.a.	50-100	0
2	2014-05-13 17:00:08	17:00-18:00	0	0	0	0	0	0	0	0	0	0	0	0	0	0	0	0	0	0	0	0	coniferous	0-50	coniferous	0-50	P.a.	50-100	0
2	2014-05-13 18:00:08	18:00-19:00	0	0	0	0	0	0	0	0	0	0	0	0	0	0	0	0	0	0	0	0	coniferous	0-50	coniferous	0-50	P.a.	50-100	0
2	2014-05-13 19:00:08	19:00-20:00	0	0	0	0	0	0	0	0	0	0	0	0	0	0	0	0	0	0	0	0	coniferous	0-50	coniferous	0-50	P.a.	50-100	0
2	2014-05-13 20:00:08	20:00-21:00	0	0	0	0	0	0	0	0	0	0	0	0	0	0	0	0	0	0	0	0	coniferous	0-50	coniferous	0-50	P.a.	50-100	0
2	2014-05-13 21:00:08	21:00-22:00	0	0	0	0	0	0	0	0	0	0	0	0	0	0	0	0	0	0	0	0	coniferous	0-50	coniferous	0-50	P.a.	50-100	0
2	2014-05-13 22:00:08	22:00-23:00	0	0	0	0	0	0	0	0	0	0	0	0	0	0	0	0	0	0	0	0	coniferous	0-50	coniferous	0-50	P.a.	50-100	0
2	2014-05-13 23:00:08	23:00-24:00	0	0	0	0	0	0	0	0	0	0	0	0	0	0	0	0	0	0	0	0	coniferous	0-50	coniferous	0-50	P.a.	50-100	0
2	2014-05-14 00:00:08	00:00-01:00	0	0	0	0	0	0	0	0	0	0	0	0	0	0	0	0	0	0	0	0	coniferous	0-50	coniferous	0-50	P.a.	50-100	0
2	2014-05-14 01:00:08	01:00-02:00	0	0	0	0	0	0	0	0	0	0	0	0	0	0	0	0	0	0	0	0	coniferous	0-50	coniferous	0-50	P.a.	50-100	0
2	2014-05-14 02:00:08	02:00-03:00	0	0	0	0	0	0	0	0	0	0	0	0	0	0	0	0	0	0	0	0	coniferous	0-50	coniferous	0-50	P.a.	50-100	0
2	2014-05-14 03:00:08	03:00-04:00	1	0	0	0	0	0	0	0	0	0	0	0	0	0	0	0	0	0	0	0	coniferous	0-50	coniferous	0-50	P.a.	50-100	0
2	2014-05-14 04:00:08	04:00-05:00	0	0	0	0	0	0	0	0	0	0	0	0	0	0	0	0	0	0	0	0	coniferous	0-50	coniferous	0-50	P.a.	50-100	0
2	2014-05-14 05:00:08	05:00-06:00	0	0	0	0	0	0	0	0	0	0	0	0	0	0	0	0	0	0	0	0	coniferous	0-50	coniferous	0-50	P.a.	50-100	0
2	2014-05-14 06:00:08	06:00-07:00	0	0	0	0	0	0	0	0	0	0	0	0	0	0	0	0	0	0	0	0	coniferous	0-50	coniferous	0-50	P.a.	50-100	0
2	2014-05-14 07:00:08	07:00-08:00	0	0	0	0	0	0	0	0	0	0	0	0	0	0	0	0	0	0	0	0	coniferous	0-50	coniferous	0-50	P.a.	50-100	0
2	2014-05-14 08:00:08	08:00-09:00	0	0	0	0	0	0	0	0	0	0	0	0	0	0	0	0	0	0	0	0	coniferous	0-50	coniferous	0-50	P.a.	50-100	0
2	2014-05-14 09:00:08	09:00-10:00	0	0	0	0	0	0	0	0	0	0	0	0	0	0	0	0	0	0	0	0	coniferous	0-50	coniferous	0-50	P.a.	50-100	0
2	2014-05-14 10:00:08	10:00-11:00	0	0	0	0	0	0	0	0	0	0	0	0	0	0	0	0	0	0	0	0	coniferous	0-50	coniferous	0-50	P.a.	50-100	0
2	2014-05-14 11:00:08	11:00-12:00	0	0	0	0	0	0	0	0	0	0	0	0	0	0	0	0	0	0	0	0	coniferous	0-50	coniferous	0-50	P.a.	50-100	0
2	2014-05-14 12:00:08	12:00-13:00	0	0	0	0	0	0	0	0	0	0	0	0	0	0	0	0	0	0	0	0	coniferous	0-50	coniferous	0-50	P.a.	50-100	0
2	2014-05-14 13:00:08	13:00-14:00	0	0	0	0	0	0	0	0	0	0	0	0	0	0	0	0	0	0	0	0	coniferous	0-50	coniferous	0-50	P.a.	50-100	0
2	2014-05-14 14:00:08	14:00-15:00	0	0	0	0	0	0	0	0	0	0	0	0	0	0	0	0	0	0	0	0	coniferous	0-50	coniferous	0-50	P.a.	50-100	0
2	2014-05-14 15:00:08	15:00-16:00	0	0	0	0	0	0	0	0	0	0	0	0	0	0	0	0	0	0	0	0	coniferous	0-50	coniferous	0-50	P.a.	50-100	0
2	2014-05-14 16:00:08	16:00-17:00	0	0	0	0	0	0	0	0	0	0	0	0	0	0	0	0	0	0	0	0	coniferous	0-50	coniferous	0-50	P.a.	50-100	0
2	2014-05-14 17:00:08	17:00-18:00	0	0	0	0	0	0	0	0	0	0	0	0	0	0	0	0	0	0	0	0	coniferous	0-50	coniferous	0-50	P.a.	50-100	0
2	2014-05-14 18:00:08	18:00-19:00	0	0	0	0	0	0	0	0	0	0	0	0	0	0	0	0	0	0	0	0	coniferous	0-50	coniferous	0-50	P.a.	50-100	0
2	2014-05-14 19:00:08	19:00-20:00	0	0	0	0	0	0	0	0	0	0	0	0	0	0	0	0	0	0	0	0	coniferous	0-50	coniferous	0-50	P.a.	50-100	0
2	2014-05-14 20:00:08	20:00-21:00	0	0	0	0	0	0	0	0	0	0	0	0	0	0	0	0	0	0	0	0	coniferous	0-50	coniferous	0-50	P.a.	50-100	0
2	2014-05-14 21:00:08	21:00-22:00	0	0	0	0	0	0	0	0	0	0	0	0	0	0	0	0	0	0	0	0	coniferous	0-50	coniferous	0-50	P.a.	50-100	0
2	2014-05-14 22:00:08	22:00-23:00	0	0	0	0	0	0	0	0	0	0	0	0	0	0	0	0	0	0	0	0	coniferous	0-50	coniferous	0-50	P.a.	50-100	0
2	2014-05-14 23:00:08	23:00-24:00	0	0	0	0	0	0	0	0	0	0	0	0	0	0	0	0	0	0	0	0	coniferous	0-50	coniferous	0-50	P.a.	50-100	0
2	2014-05-15 00:00:08	00:00-01:00	0	0	0	0	0	0	0	0	0	0	0	0	0	0	0	0	0	0	0	0	coniferous	0-50	coniferous	0-50	P.a.	50-100	0
2	2014-05-15 01:00:08	01:00-02:00	0	0	0	0	0	0	0	0	0	0	0	0	0	0	0	0	0	0	0	0	coniferous	0-50	coniferous	0-50	P.a.	50-100	0
2	2014-05-15 02:00:08	02:00-03:00	0	0	0	0	0	0	0	0	0	0	0	0	0	0	0	0	0	0	0	0	coniferous	0-50	coniferous	0-50	P.a.	50-100	0
2	2014-05-15 03:00:08	03:00-04:00	0	0	0	0	0	0	0	0	0	0	0	0	0	0	0	0	0	0	0	0	coniferous	0-50	coniferous	0-50	P.a.	50-100	0
2	2014-05-15 04:00:08	04:00-05:00	0	0	0	0	0	0	0	0	0	0	0	0	0	0	0	0	0	0	0	0	coniferous	0-50	coniferous	0-50	P.a.	50-100	0
2	2014-05-15 05:00:08	05:00-06:00	0	0	0	0	0	0	0	0	0	0	0	0	0	0	0	0	0	0	0	0	coniferous	0-50	coniferous	0-50	P.a.	50-100	0
2	2014-05-15 06:00:08	06:00-07:00	0	0	0	0	0	0	0	0	0	0	0	0	0	0	0	0	0	0	0	0	coniferous	0-50	coniferous	0-50	P.a.	50-100	0
2	2014-05-15 07:00:08	07:00-08:00	0	0	0	0	0	0	0	0	0	0	0	0	0	0	0	0	0	0	0	0	coniferous	0-50	coniferous	0-50	P.a.	50-100	0
2	2014-05-15 08:00:08	08:00-09:00	0	0	0	0	0	0	0	0	0	0	0	0	0	0	0	0	0	0	0	0	coniferous	0-50	coniferous	0-50	P.a.	50-100	0
2	2014-05-15 09:00:08	09:00-10:00	0	0	0	0	0	0	0	0	0	0	0	0	0	0	0	0	0	0	0	0	coniferous	0-50	coniferous	0-50	P.a.	50-100	0
2	2014-05-15 10:00:08	10:00-11:00	0	0	0	0	0	0	0	0	0	0	0	0	0	0	0	0	0	0	0	0	coniferous	0-50	coniferous	0-50	P.a.	50-100	0
2	2014-05-15 11:00:08	11:00-12:00	0	0	0	0	0	0	0	0	0	0	0	0	0	0	0	0	0	0	0	0	coniferous	0-50	coniferous	0-50	P.a.	50-100	0
2	2014-05-15 12:00:08	12:00-13:00	0	0	0	0	0	0	0	0	0	0	0	0	0	0	0	0	0	0	0	0	coniferous	0-50	coniferous	0-50	P.a.	50-100	0
2	2014-05-15 13:00:08	13:00-14:00	0	0	0	0	0	0	0	0	0	0	0	0	0	0	0	0	0	0	0	0	coniferous	0-50	coniferous	0-50	P.a.	50-100	0
2	2014-05-15 14:00:08	14:00-15:00	0	0	0	0	0	0	0	0	0	0	0	0	0	0	0	0	0	0	0	0	coniferous	0-50	coniferous	0-50	P.a.	50-100	0
2	2014-05-15 15:00:08	15:00-16:00	0	0	0	0	0	0	0	0	0	0	0	0	0	0	0	0	0	0	0	0	coniferous	0-50	coniferous	0-50	P.a.	50-100	0
2	2014-05-15 16:00:08	16:00-17:00	0	0	0	0	0	0	0	0	0	0	0	0	0	0	0	0	0	0	0	0	coniferous	0-50	coniferous	0-50	P.a.	50-100	0
2	2014-05-15 17:00:08	17:00-18:00	0	0	0	0	0	0	0	0	0	0	0	0	0	0	0	0	0	0	0	0	coniferous	0-50	coniferous	0-50	P.a.	50-100	0
2	2014-05-15 18:00:08	18:00-19:00	0	0	0	0	0	0	0	0	0	0	0	0	0	0	0	0	0	0	0	0	coniferous	0-50	coniferous	0-50	P.a.	50-100	0
2	2014-05-15 19:00:08	19:00-20:00	0	0	0	0	0	0	0	0	0	0	0	0	0	0	0	0	0	0	0	0	coniferous	0-50	coniferous	0-50	P.a.	50-100	0
2	2014-05-15 20:00:08	20:00-21:00	0	0	0	0	0	0	0	0	0	0	0	0	0	0	0	0	0	0	0	0	coniferous	0-50	coniferous	0-50	P.a.	50-100	0
2	2014-05-15 21:00:08	21:00-22:00	0	0	0	0	0	0	0	0	0	0	0	0	0	0	0	0	0	0	0	0	coniferous	0-50	coniferous	0-50	P.a.	50-100	0
2	2014-05-15 22:00:08	22:00-23:00	0	0	0	0	0	0	0	0	0	0	0	0	0	0	0	0	0	0	0	0	coniferous	0-50	coniferous	0-50	P.a.	50-100	0
2	2014-05-15 23:00:08	23:00-24:00	0	0	0	0	0	0	0	0	0	0	0	0	0	0	0	0	0	0	0	0	coniferous	0-50	coniferous	0-50	P.a.	50-100	0
2	2014-05-16 00:00:08	00:00-01:00	0	0	0	0	0	0	0	0	0	0	0	0	0	0	0	0	0	0	0	0	coniferous	0-50	coniferous	0-50	P.a.	50-100	0
2	2014-05-16 01:00:08	01:00-02:00	0	0	0	0	0	0	0	0	0	0	0	0	0	0	0	0	0	0	0	0	coniferous	0-50	coniferous	0-50	P.a.	50-100	0
2	2014-05-16 02:00:08	02:00-03:00	0	0	0	0	0	0	0	0	0	0	0	0	0	0	0	0	0	0	0	0	coniferous	0-50	coniferous	0-50	P.a.	50-100	0
2	2014-05-16 03:00:08	03:00-04:00	0	0	0	0	0	0	0	0	0	0	0	0	0	0	0	0	0	0	0	0	coniferous	0-50	coniferous	0-50	P.a.	50-100	0
2	2014-05-16 04:00:08	04:00-05:00	0	0	0	0	0	0	0	0	0	0	0	0	0	0	0	0	0	0	0	0	coniferous	0-50	coniferous	0-50	P.a.	50-100	0
2	2014-05-16 05:00:08	05:00-06:00	0	0	0	0	0	0	0	0	0	0	0	0	0	0	0	0	0	0	0	0	coniferous	0-50	coniferous	0-50	P.a.	50-100	0
2	2014-05-16 06:00:08	06:00-07:00	0	0	0	0	0	0	0	0	0	0	0	0	0	0	0	0	0	0	0	0	coniferous	0-50	coniferous	0-50	P.a.	50-100	0
2	2014-05-16 07:00:08	07:00-08:00	0	0	0	0	0	0	0	0	0	0	0	0	0	0	0	0	0	0	0	0	coniferous	0-50	coniferous	0-50	P.a.	50-100	0
2	2014-05-16 08:00:08	08:00-09:00	0	0	0	0	0	0	0	0	0	0	0	0	0	0	0	0	0	0	0	0	coniferous	0-50	coniferous	0-50	P.a.	50-100	0
2	2014-05-16 09:00:08	09:00-10:00	0	0	0	0	0	0	0	0	0	0	0	0	0	0	0	0	0	0	0	0	coniferous	0-50	coniferous	0-50	P.a.	50-100	0
2	2014-05-16 10:00:08	10:00-11:00	0	0	0	0	0	0	0	0	0	0	0	0	0	0	0	0	0	0	0	0	coniferous	0-50	coniferous	0-50	P.a.	50-100	0
2	2014-05-16 11:00:08	11:00-12:00	0	0	0	0	0	0	0	0	0	0	0	0	0	0	0	0	0	0	0	0	coniferous	0-50	coniferous	0-50	P.a.	50-100	0
2	2014-05-16 12:00:08	12:00-13:00	0	0	0	0	0	0	0	0	0	0	0	0	0	0	0	0	0	0	0	0	coniferous	0-50	coniferous	0-50	P.a.	50-100	0
2	2014-05-16 13:00:08	13:00-14:00	0	0	0	0	0	0	0	0	0	0	0	0	0	0	0	0	0	0	0	0	coniferous	0-50	coniferous	0-50	P.a.	50-100	0
2	2014-05-16 14:00:08	14:00-15:00	0	0	0	0	0	0	0	0	0	0	0	0	0	0	0	0	0	0	0	0	coniferous	0-50	coniferous	0-50	P.a.	50-100	0
2	2014-05-16 15:00:08	15:00-16:00	0	0	0	0	0	0	0	0	0	0	0	0	0	0	0	0	0	0	0	0	coniferous	0-50	coniferous	0-50	P.a.	50-100	0
2	2014-05-16 16:00:08	16:00-17:00	0	0	0	0	0	0	0	0	0	0	0	0	0	0	0	0	0	0	0	0	coniferous	0-50	coniferous	0-50	P.a.	50-100	0
2	2014-05-16 17:00:08	17:00-18:00	0	0	0	0	0	0	0	0	0	0	0	0	0	0	0	0	0	0	0	0	coniferous	0-50	coniferous	0-50	P.a.	50-100	0
2	2014-05-16 18:00:08	18:00-19:00	0	0	0	0	0	0	0	0	0	0	0	0	0	0	0	0	0	0	0	0	coniferous	0-50	coniferous	0-50	P.a.	50-100	0
2	2014-05-16 19:00:08	19:00-20:00	0	0	0	0	0	0	0	0	0	0	0	0	0	0	0	0	0	0	0	0	coniferous	0-50	coniferous	0-50	P.a.	50-100	0
2	2014-05-16 20:00:08	20:00-21:00	0	0	0	0	0	0	0	0	0	0	0	0	0	0	0	0	0	0	0	0	coniferous	0-50	coniferous	0-50	P.a.	50-100	0
2	2014-05-16 21:00:08	21:00-22:00	0	0	0	0	0	0	0	0	0	0	0	0	0	0	0	0	0	0	0	0	coniferous	0-50	coniferous	0-50	P.a.	50-100	0
2	2014-05-16 22:00:08	22:00-23:00	0	0	0	0	0	0	0	0	0	0	0	0	0	0	0	0	0	0	0	0	coniferous	0-50	coniferous	0-50	P.a.	50-100	0
2	2014-05-16 23:00:08	23:00-24:00	0	0	0	0	0	0	0	0	0	0	0	0	0	0	0	0	0	0	0	0	coniferous	0-50	coniferous	0-50	P.a.	50-100	0
2	2014-05-17 00:00:08	00:00-01:00	0	0	0	0	0	0	0	0	0	0	0	0	0	0	0	0	0	0	0	0	coniferous	0-50	coniferous	0-50	P.a.	50-100	0
2	2014-05-17 01:00:08	01:00-02:00	0	0	0	0	0	0	0	0	0	0	0	0	0	0	0	0	0	0	0	0	coniferous	0-50	coniferous	0-50	P.a.	50-100	0
2	2014-05-17 02:00:08	02:00-03:00	0	0	0	0	0	0	0	0	0	0	0	0	0	0	0	0	0	0	0	0	coniferous	0-50	coniferous	0-50	P.a.	50-100	0
2	2014-05-17 03:00:08	03:00-04:00	0	0	0	0	0	0	0	0	0	0	0	0	0	0	0	0	0	0	0	0	coniferous	0-50	coniferous	0-50	P.a.	50-100	0
2	2014-05-17 04:00:08	04:00-05:00	0	0	0	0	0	0	0	0	0	0	0	0	0	0	0	0	0	0	0	0	coniferous	0-50	coniferous	0-50	P.a.	50-100	0
2	2014-05-17 05:00:08	05:00-06:00	0	0	0	0	0	0	0	0	0	0	0	0	0	0	0	0	0	0	0	0	coniferous	0-50	coniferous	0-50	P.a.	50-100	0
2	2014-05-17 06:00:08	06:00-07:00	0	0	0	0	0	0	0	0	0	0	0	0	0	0	0	0	0	0	0	0	coniferous	0-50	coniferous	0-50	P.a.	50-100	0
2	2014-05-17 07:00:08	07:00-08:00	0	0	0	0	0	0	0	0	0	0	0	0	0	0	0	0	0	0	0	0	coniferous	0-50	coniferous	0-50	P.a.	50-100	0
2	2014-05-17 08:00:08	08:00-09:00	0	0	0	0	0	0	0	0	0	0	0	0	0	0	0	0	0	0	0	0	coniferous	0-50	coniferous	0-50	P.a.	50-100	0
2	2014-05-17 09:00:08	09:00-10:00	0	0	0	0	0	0	0	0	0	0	0	0	0	0	0	0	0	0	0	0	coniferous	0-50	coniferous	0-50	P.a.	50-100	0
2	2014-05-17 10:00:08	10:00-11:00	0	0	0	0	0	0	0	0	0	0	0	0	0	0	0	0	0	0	0	0	coniferous	0-50	coniferous	0-50	P.a.	50-100	0
2	2014-05-17 11:00:08	11:00-12:00	0	0	0	0	0	0	0	0	0	0	0	0	0	0	0	0	0	0	0	0	coniferous	0-50	coniferous	0-50	P.a.	50-100	0
2	2014-05-17 12:00:08	12:00-13:00	0	0	0	0	0	0	0	0	0	0	0	0	0	0	0	0	0	0	0	0	coniferous	0-50	coniferous	0-50	P.a.	50-100	0
2	2014-05-17 13:00:08	13:00-14:00	0	0	0	0	0	0	0	0	0	0	0	0	0	0	0	0	0	0	0	0	coniferous	0-50	coniferous	0-50	P.a.	50-100	0
2	2014-05-17 14:00:08	14:00-15:00	0	0	0	0	0	0	0	0	0	0	0	0	0	0	0	0	0	0	0	0	coniferous	0-50	coniferous	0-50	P.a.	50-100	0
2	2014-05-17 15:00:08	15:00-16:00	0	0	0	0	0	0	0	0	0	0	0	0	0	0	0	0	0	0	0	0	coniferous	0-50	coniferous	0-50	P.a.	50-100	0
2	2014-05-17 16:00:08	16:00-17:00	0	0	0	0	0	0	0	0	0	0	0	0	0	0	0	0	0	0	0	0	coniferous	0-50	coniferous	0-50	P.a.	50-100	0
2	2014-05-17 17:00:08	17:00-18:00	0	0	0	0	0	0	0	0	0	0	0	0	0	0	0	0	0	0	0	0	coniferous	0-50	coniferous	0-50	P.a.	50-100	0
2	2014-05-17 18:00:08	18:00-19:00	0	0	0	0	0	0	0	0	0	0	0	0	0	0	0	0	0	0	0	0	coniferous	0-50	coniferous	0-50	P.a.	50-100	0
2	2014-05-17 19:00:08	19:00-20:00	0	0	0	0	0	0	0	0	0	0	0	0	0	0	0	0	0	0	0	0	coniferous	0-50	coniferous	0-50	P.a.	50-100	0
2	2014-05-17 20:00:08	20:00-21:00	0	0	0	0	0	0	0	0	0	0	0	0	0	0	0	0	0	0	0	0	coniferous	0-50	coniferous	0-50	P.a.	50-100	0
2	2014-05-17 21:00:08	21:00-22:00	0	0	0	0	0	0	0	0	0	0	0	0	0	0	0	0	0	0	0	0	coniferous	0-50	coniferous	0-50	P.a.	50-100	0
2	2014-05-17 22:00:08	22:00-23:00	0	0	0	0	0	0	0	0	0	0	0	0	0	0	0	0	0	0	0	0	coniferous	0-50	coniferous	0-50	P.a.	50-100	0
2	2014-05-17 23:00:08	23:00-24:00	0	0	0	0	0	0	0	0	0	0	0	0	0	0	0	0	0	0	0	0	coniferous	0-50	coniferous	0-50	P.a.	50-100	0
2	2014-05-18 00:00:08	00:00-01:00	0	0	0	0	0	0	0	0	0	0	0	0	0	0	0	0	0	0	0	0	coniferous	0-50	coniferous	0-50	P.a.	50-100	0
2	2014-05-18 01:00:08	01:00-02:00	0	0	0	0	0	0	0	0	0	0	0	0	0	0	0	0	0	0	0	0	coniferous	0-50	coniferous	0-50	P.a.	50-100	0
2	2014-05-18 02:00:08	02:00-03:00	0	0	0	0	0	0	0	0	0	0	0	0	0	0	0	0	0	0	0	0	coniferous	0-50	coniferous	0-50	P.a.	50-100	0
2	2014-05-18 03:00:08	03:00-04:00	0	0	0	0	0	0	0	0	0	0	0	0	0	0	0	0	0	0	0	0	coniferous	0-50	coniferous	0-50	P.a.	50-100	0
2	2014-05-18 04:00:08	04:00-05:00	0	0	0	0	0	0	0	0	0	0	0	0	0	0	0	0	0	0	0	0	coniferous	0-50	coniferous	0-50	P.a.	50-100	0
2	2014-05-18 05:00:08	05:00-06:00	0	0	0	0	0	0	0	0	0	0	0	0	0	0	0	0	0	0	0	0	coniferous	0-50	coniferous	0-50	P.a.	50-100	0
2	2014-05-18 06:00:08	06:00-07:00	0	0	0	0	0	0	0	0	0	0	0	0	0	0	0	0	0	0	0	0	coniferous	0-50	coniferous	0-50	P.a.	50-100	0
2	2014-05-18 07:00:08	07:00-08:00	0	0	0	0	0	0	0	0	0	0	0	0	0	0	0	0	0	0	0	0	coniferous	0-50	coniferous	0-50	P.a.	50-100	0
2	2014-05-18 08:00:08	08:00-09:00	0	0	0	0	0	0	0	0	0	0	0	0	0	0	0	0	0	0	0	0	coniferous	0-50	coniferous	0-50	P.a.	50-100	0
2	2014-05-18 09:00:08	09:00-10:00	0	0	0	0	0	0	0	0	0	0	0	0	0	0	0	0	0	0	0	0	coniferous	0-50	coniferous	0-50	P.a.	50-100	0
2	2014-05-18 10:00:08	10:00-11:00	0	0	0	0	0	0	0	0	0	0	0	0	0	0	0	0	0	0	0	0	coniferous	0-50	coniferous	0-50	P.a.	50-100	0
2	2014-05-18 11:00:08	11:00-12:00	0	0	0	0	0	0	0	0	0	0	0	0	0	0	0	0	0	0	0	0	coniferous	0-50	coniferous	0-50	P.a.	50-100	0
2	2014-05-18 12:00:08	12:00-13:00	0	0	0	0	0	0	0	0	0	0	0	0	0	0	0	0	0	0	0	0	coniferous	0-50	coniferous	0-50	P.a.	50-100	0
2	2014-05-18 13:00:08	13:00-14:00	0	0	0	0	0	0	0	0	0	0	0	0	0	0	0	0	0	0	0	0	coniferous	0-50	coniferous	0-50	P.a.	50-100	0
2	2014-05-18 14:00:08	14:00-15:00	0	0	0	0	0	0	0	0	0	0	0	0	0	0	0	0	0	0	0	0	coniferous	0-50	coniferous	0-50	P.a.	50-100	0
2	2014-05-18 15:00:08	15:00-16:00	0	0	0	0	0	0	0	0	0	0	0	0	0	0	0	0	0	0	0	0	coniferous	0-50	coniferous	0-50	P.a.	50-100	0
2	2014-05-18 16:00:08	16:00-17:00	0	0	0	0	0	0	0	0	0	0	0	0	0	0	0	0	0	0	0	0	coniferous	0-50	coniferous	0-50	P.a.	50-100	0
2	2014-05-18 17:00:08	17:00-18:00	0	0	0	0	0	0	0	0	0	0	0	0	0	0	0	0	0	0	0	0	coniferous	0-50	coniferous	0-50	P.a.	50-100	0
2	2014-05-18 18:00:08	18:00-19:00	0	0	0	0	0	0	0	0	0	0	0	0	0	0	0	0	0	0	0	0	coniferous	0-50	coniferous	0-50	P.a.	50-100	0
2	2014-05-18 19:00:08	19:00-20:00	0	0	0	0	0	0	0	0	0	0	0	0	0	0	0	0	0	0	0	0	coniferous	0-50	coniferous	0-50	P.a.	50-100	0
2	2014-05-18 20:00:08	20:00-21:00	0	0	0	0	0	0	0	0	0	0	0	0	0	0	0	0	0	0	0	0	coniferous	0-50	coniferous	0-50	P.a.	50-100	0
2	2014-05-18 21:00:08	21:00-22:00	0	0	0	0	0	0	0	0	0	0	0	0	0	0	0	0	0	0	0	0	coniferous	0-50	coniferous	0-50	P.a.	50-100	0
2	2014-05-18 22:00:08	22:00-23:00	0	0	0	0	0	0	0	0	0	0	0	0	0	0	0	0	0	0	0	0	coniferous	0-50	coniferous	0-50	P.a.	50-100	0
2	2014-05-18 23:00:08	23:00-24:00	0	0	0	0	0	0	0	0	0	0	0	0	0	0	0	0	0	0	0	0	coniferous	0-50	coniferous	0-50	P.a.	50-100	0
2	2014-05-19 00:00:08	00:00-01:00	0	0	0	0	0	0	0	0	0	0	0	0	0	0	0	0	0	0	0	0	coniferous	0-50	coniferous	0-50	P.a.	50-100	0
2	2014-05-19 01:00:08	01:00-02:00	0	0	0	0	0	0	0	0	0	0	0	0	0	0	0	0	0	0	0	0	coniferous	0-50	coniferous	0-50	P.a.	50-100	0
2	2014-05-19 02:00:08	02:00-03:00	0	0	0	0	0	0	0	0	0	0	0	0	0	0	0	0	0	0	0	0	coniferous	0-50	coniferous	0-50	P.a.	50-100	0
2	2014-05-19 03:00:08	03:00-04:00	0	0	0	0	0	0	0	0	0	0	0	0	0	0	0	0	0	0	0	0	coniferous	0-50	coniferous	0-50	P.a.	50-100	0
2	2014-05-19 04:00:08	04:00-05:00	0	0	0	0	0	0	0	0	0	0	0	0	0	0	0	0	0	0	0	0	coniferous	0-50	coniferous	0-50	P.a.	50-100	0
2	2014-05-19 05:00:08	05:00-06:00	0	0	0	0	0	0	0	0	0	0	0	0	0	0	0	0	0	0	0	0	coniferous	0-50	coniferous	0-50	P.a.	50-100	0
2	2014-05-19 06:00:08	06:00-07:00	0	0	0	0	0	0	0	0	0	0	0	0	0	0	0	0	0	0	0	0	coniferous	0-50	coniferous	0-50	P.a.	50-100	0
2	2014-05-19 07:00:08	07:00-08:00	0	0	0	0	0	0	0	0	0	0	0	0	0	0	0	0	0	0	0	0	coniferous	0-50	coniferous	0-50	P.a.	50-100	0
2	2014-05-19 08:00:08	08:00-09:00	0	0	0	0	0	0	0	0	0	0	0	0	0	0	0	0	0	0	0	0	coniferous	0-50	coniferous	0-50	P.a.	50-100	0
2	2014-05-19 09:00:08	09:00-10:00	0	0	0	0	0	0	0	0	0	0	0	0	0	0	0	0	0	0	0	0	coniferous	0-50	coniferous	0-50	P.a.	50-100	0
2	2014-05-19 10:00:08	10:00-11:00	0	0	0	0	0	0	0	0	0	0	0	0	0	0	0	0	0	0	0	0	coniferous	0-50	coniferous	0-50	P.a.	50-100	0
2	2014-05-19 11:00:08	11:00-12:00	0	0	0	0	0	0	0	0	0	0	0	0	0	0	0	0	0	0	0	0	coniferous	0-50	coniferous	0-50	P.a.	50-100	0
2	2014-05-19 12:00:08	12:00-13:00	0	0	0	0	0	0	0	0	0	0	0	0	0	0	0	0	0	0	0	0	coniferous	0-50	coniferous	0-50	P.a.	50-100	0
2	2014-05-19 13:00:08	13:00-14:00	0	0	0	0	0	0	0	0	0	0	0	0	0	0	0	0	0	0	0	0	coniferous	0-50	coniferous	0-50	P.a.	50-100	0
2	2014-05-19 14:00:08	14:00-15:00	0	0	0	0	0	0	0	0	0	0	0	0	0	0	0	0	0	0	0	0	coniferous	0-50	coniferous	0-50	P.a.	50-100	0
2	2014-05-19 15:00:08	15:00-16:00	0	0	0	0	0	0	0	0	0	0	0	0	0	0	0	0	0	0	0	0	coniferous	0-50	coniferous	0-50	P.a.	50-100	0
2	2014-05-19 16:00:08	16:00-17:00	0	0	0	0	0	0	0	0	0	0	0	0	0	0	0	0	0	0	0	0	coniferous	0-50	coniferous	0-50	P.a.	50-100	0
2	2014-05-19 17:00:08	17:00-18:00	0	0	0	0	0	0	0	0	0	0	0	0	0	0	0	0	0	0	0	0	coniferous	0-50	coniferous	0-50	P.a.	50-100	0
2	2014-05-19 18:00:09	18:00-19:00	0	0	0	0	0	0	0	0	0	0	0	0	0	0	0	0	0	0	0	0	coniferous	0-50	coniferous	0-50	P.a.	50-100	0
2	2014-05-19 19:00:09	19:00-20:00	0	0	0	0	0	0	0	0	0	0	0	0	0	0	0	0	0	0	0	0	coniferous	0-50	coniferous	0-50	P.a.	50-100	0
2	2014-05-19 20:00:09	20:00-21:00	0	0	0	0	0	0	0	0	0	0	0	0	0	0	0	0	0	0	0	0	coniferous	0-50	coniferous	0-50	P.a.	50-100	0
2	2014-05-19 21:00:09	21:00-22:00	0	0	0	0	0	0	0	0	0	0	0	0	0	0	0	0	0	0	0	0	coniferous	0-50	coniferous	0-50	P.a.	50-100	0
2	2014-05-19 22:00:09	22:00-23:00	0	0	0	0	0	0	0	0	0	0	0	0	0	0	0	0	0	0	0	0	coniferous	0-50	coniferous	0-50	P.a.	50-100	0
2	2014-05-19 23:00:09	23:00-24:00	0	0	0	0	0	0	0	0	0	0	0	0	0	0	0	0	0	0	0	0	coniferous	0-50	coniferous	0-50	P.a.	50-100	0
2	2014-05-20 00:00:09	00:00-01:00	0	0	0	0	0	0	0	0	0	0	0	0	0	0	0	0	0	0	0	0	coniferous	0-50	coniferous	0-50	P.a.	50-100	0
2	2014-05-20 01:00:09	01:00-02:00	0	0	0	0	0	0	0	0	0	0	0	0	0	0	0	0	0	0	0	0	coniferous	0-50	coniferous	0-50	P.a.	50-100	0
2	2014-05-20 02:00:09	02:00-03:00	0	0	0	0	0	0	0	0	0	0	0	0	0	0	0	0	0	0	0	0	coniferous	0-50	coniferous	0-50	P.a.	50-100	0
2	2014-05-20 03:00:09	03:00-04:00	0	0	0	0	0	0	0	0	0	0	0	0	0	0	0	0	0	0	0	0	coniferous	0-50	coniferous	0-50	P.a.	50-100	0
2	2014-05-20 04:00:09	04:00-05:00	0	0	0	0	0	0	0	0	0	0	0	0	0	0	0	0	0	0	0	0	coniferous	0-50	coniferous	0-50	P.a.	50-100	0
2	2014-05-20 05:00:09	05:00-06:00	0	0	0	0	0	0	0	0	0	0	0	0	0	0	0	0	0	0	0	0	coniferous	0-50	coniferous	0-50	P.a.	50-100	0
2	2014-05-20 06:00:09	06:00-07:00	0	0	0	0	0	0	0	0	0	0	0	0	0	0	0	0	0	0	0	0	coniferous	0-50	coniferous	0-50	P.a.	50-100	0
2	2014-05-20 07:00:09	07:00-08:00	0	0	0	0	0	0	0	0	0	0	0	0	0	0	0	0	0	0	0	0	coniferous	0-50	coniferous	0-50	P.a.	50-100	0
2	2014-05-20 08:00:09	08:00-09:00	0	0	0	0	0	0	0	0	0	0	0	0	0	0	0	0	0	0	0	0	coniferous	0-50	coniferous	0-50	P.a.	50-100	0
2	2014-05-20 09:00:09	09:00-10:00	0	0	0	0	0	0	0	0	0	0	0	0	0	0	0	0	0	0	0	0	coniferous	0-50	coniferous	0-50	P.a.	50-100	0
2	2014-05-20 10:00:09	10:00-11:00	0	0	0	0	0	0	0	0	0	0	0	0	0	0	0	0	0	0	0	0	coniferous	0-50	coniferous	0-50	P.a.	50-100	0
2	2014-05-20 11:00:09	11:00-12:00	0	0	0	0	0	0	0	0	0	0	0	0	0	0	0	0	0	0	0	0	coniferous	0-50	coniferous	0-50	P.a.	50-100	0
2	2014-05-20 12:00:09	12:00-13:00	0	0	0	0	0	0	0	0	0	0	0	0	0	0	0	0	0	0	0	0	coniferous	0-50	coniferous	0-50	P.a.	50-100	0
2	2014-05-20 13:00:09	13:00-14:00	0	0	0	0	0	0	0	0	0	0	0	0	0	0	0	0	0	0	0	0	coniferous	0-50	coniferous	0-50	P.a.	50-100	0
2	2014-05-20 14:00:09	14:00-15:00	0	0	0	0	0	0	0	0	0	0	0	0	0	0	0	0	0	0	0	0	coniferous	0-50	coniferous	0-50	P.a.	50-100	0
2	2014-05-20 15:00:09	15:00-16:00	0	0	0	0	0	0	0	0	0	0	0	0	0	0	0	0	0	0	0	0	coniferous	0-50	coniferous	0-50	P.a.	50-100	0
2	2014-05-20 16:00:09	16:00-17:00	0	0	0	0	0	0	0	0	0	0	0	0	0	0	0	0	0	0	0	0	coniferous	0-50	coniferous	0-50	P.a.	50-100	0
2	2014-05-20 17:00:09	17:00-18:00	0	0	0	0	0	0	0	0	0	0	0	0	0	0	0	0	0	0	0	0	coniferous	0-50	coniferous	0-50	P.a.	50-100	0
2	2014-05-20 18:00:09	18:00-19:00	0	0	0	0	0	0	0	0	0	0	0	0	0	0	0	0	0	0	0	0	coniferous	0-50	coniferous	0-50	P.a.	50-100	0
2	2014-05-20 19:00:09	19:00-20:00	0	0	0	0	0	0	0	0	0	0	0	0	0	0	0	0	0	0	0	0	coniferous	0-50	coniferous	0-50	P.a.	50-100	0
2	2014-05-20 20:00:09	20:00-21:00	0	0	0	0	0	0	0	0	0	0	0	0	0	0	0	0	0	0	0	0	coniferous	0-50	coniferous	0-50	P.a.	50-100	0
2	2014-05-20 21:00:09	21:00-22:00	0	0	0	0	0	0	0	0	0	0	0	0	0	0	0	0	0	0	0	0	coniferous	0-50	coniferous	0-50	P.a.	50-100	0
2	2014-05-20 22:00:09	22:00-23:00	0	0	0	0	0	0	0	0	0	0	0	0	0	0	0	0	0	0	0	0	coniferous	0-50	coniferous	0-50	P.a.	50-100	0
2	2014-05-20 23:00:09	23:00-24:00	0	0	0	0	0	0	0	0	0	0	0	0	0	0	0	0	0	0	0	0	coniferous	0-50	coniferous	0-50	P.a.	50-100	0
2	2014-05-21 00:00:09	00:00-01:00	0	0	0	0	0	0	0	0	0	0	0	0	0	0	0	0	0	0	0	0	coniferous	0-50	coniferous	0-50	P.a.	50-100	0
2	2014-05-21 01:00:09	01:00-02:00	0	0	0	0	0	0	0	0	0	0	0	0	0	0	0	0	0	0	0	0	coniferous	0-50	coniferous	0-50	P.a.	50-100	0
2	2014-05-21 02:00:09	02:00-03:00	0	0	0	0	0	0	0	0	0	0	0	0	0	0	0	0	0	0	0	0	coniferous	0-50	coniferous	0-50	P.a.	50-100	0
2	2014-05-21 03:00:09	03:00-04:00	0	0	0	0	0	0	0	0	0	0	0	0	0	0	0	0	0	0	0	0	coniferous	0-50	coniferous	0-50	P.a.	50-100	0
2	2014-05-21 04:00:09	04:00-05:00	0	0	0	0	0	0	0	0	0	0	0	0	0	0	0	0	0	0	0	0	coniferous	0-50	coniferous	0-50	P.a.	50-100	0
2	2014-05-21 05:00:09	05:00-06:00	0	0	0	0	0	0	0	0	0	0	0	0	0	0	0	0	0	0	0	0	coniferous	0-50	coniferous	0-50	P.a.	50-100	0
2	2014-05-21 06:00:09	06:00-07:00	0	0	0	0	0	0	0	0	0	0	0	0	0	0	0	0	0	0	0	0	coniferous	0-50	coniferous	0-50	P.a.	50-100	0
2	2014-05-21 07:00:09	07:00-08:00	0	0	0	0	0	0	0	0	0	0	0	0	0	0	0	0	0	0	0	0	coniferous	0-50	coniferous	0-50	P.a.	50-100	0
2	2014-05-21 08:00:09	08:00-09:00	0	0	0	0	0	0	0	0	0	0	0	0	0	0	0	0	0	0	0	0	coniferous	0-50	coniferous	0-50	P.a.	50-100	0
2	2014-05-21 09:00:09	09:00-10:00	0	0	0	0	0	0	0	0	0	0	0	0	0	0	0	0	0	0	0	0	coniferous	0-50	coniferous	0-50	P.a.	50-100	0
2	2014-05-21 10:00:09	10:00-11:00	0	0	0	0	0	0	0	0	0	0	0	0	0	0	0	0	0	0	0	0	coniferous	0-50	coniferous	0-50	P.a.	50-100	0
2	2014-05-21 11:00:09	11:00-12:00	0	0	0	0	0	0	0	0	0	0	0	0	0	0	0	0	0	0	0	0	coniferous	0-50	coniferous	0-50	P.a.	50-100	0
2	2014-05-21 12:00:09	12:00-13:00	0	0	0	0	0	0	0	0	0	0	0	0	0	0	0	0	0	0	0	0	coniferous	0-50	coniferous	0-50	P.a.	50-100	0
2	2014-05-21 13:00:09	13:00-14:00	0	0	0	0	0	0	0	0	0	0	0	0	0	0	0	0	0	0	0	0	coniferous	0-50	coniferous	0-50	P.a.	50-100	0
2	2014-05-21 14:00:09	14:00-15:00	0	0	0	0	0	0	0	0	0	0	0	0	0	0	0	0	0	0	0	0	coniferous	0-50	coniferous	0-50	P.a.	50-100	0
2	2014-05-21 15:00:09	15:00-16:00	0	0	0	0	0	0	0	0	0	0	0	0	0	0	0	0	0	0	0	0	coniferous	0-50	coniferous	0-50	P.a.	50-100	0
2	2014-05-21 16:00:09	16:00-17:00	0	0	0	0	0	0	0	0	0	0	0	0	0	0	0	0	0	0	0	0	coniferous	0-50	coniferous	0-50	P.a.	50-100	0
2	2014-05-21 17:00:09	17:00-18:00	0	0	0	0	0	0	0	0	0	0	0	0	0	0	0	0	0	0	0	0	coniferous	0-50	coniferous	0-50	P.a.	50-100	0
2	2014-05-21 18:00:09	18:00-19:00	0	0	0	0	0	0	0	0	0	0	0	0	0	0	0	0	0	0	0	0	coniferous	0-50	coniferous	0-50	P.a.	50-100	0
2	2014-05-21 19:00:09	19:00-20:00	0	0	0	0	0	0	0	0	0	0	0	0	0	0	0	0	0	0	0	0	coniferous	0-50	coniferous	0-50	P.a.	50-100	0
2	2014-05-21 20:00:09	20:00-21:00	0	0	0	0	0	0	0	0	0	0	0	0	0	0	0	0	0	0	0	0	coniferous	0-50	coniferous	0-50	P.a.	50-100	0
2	2014-05-21 21:00:09	21:00-22:00	0	0	0	0	0	0	0	0	0	0	0	0	0	0	0	0	0	0	0	0	coniferous	0-50	coniferous	0-50	P.a.	50-100	0
2	2014-05-21 22:00:09	22:00-23:00	0	0	0	0	0	0	0	0	0	0	0	0	0	0	0	0	0	0	0	0	coniferous	0-50	coniferous	0-50	P.a.	50-100	0
2	2014-05-21 23:00:09	23:00-24:00	0	0	0	0	0	0	0	0	0	0	0	0	0	0	0	0	0	0	0	0	coniferous	0-50	coniferous	0-50	P.a.	50-100	0
2	2014-05-22 00:00:09	00:00-01:00	0	0	0	0	0	0	0	0	0	0	0	0	0	0	0	0	0	0	0	0	coniferous	0-50	coniferous	0-50	P.a.	50-100	0
2	2014-05-22 01:00:09	01:00-02:00	0	0	0	0	0	0	0	0	0	0	0	0	0	0	0	0	0	0	0	0	coniferous	0-50	coniferous	0-50	P.a.	50-100	0
2	2014-05-22 02:00:09	02:00-03:00	0	0	0	0	0	0	0	0	0	0	0	0	0	0	0	0	0	0	0	0	coniferous	0-50	coniferous	0-50	P.a.	50-100	0
2	2014-05-22 03:00:09	03:00-04:00	0	0	0	0	0	0	0	0	0	0	0	0	0	0	0	0	0	0	0	0	coniferous	0-50	coniferous	0-50	P.a.	50-100	0
2	2014-05-22 04:00:09	04:00-05:00	0	0	0	0	0	0	0	0	0	0	0	0	0	0	0	0	0	0	0	0	coniferous	0-50	coniferous	0-50	P.a.	50-100	0
2	2014-05-22 05:00:09	05:00-06:00	0	0	0	0	0	0	0	0	0	0	0	0	0	0	0	0	0	0	0	0	coniferous	0-50	coniferous	0-50	P.a.	50-100	0
2	2014-05-22 06:00:09	06:00-07:00	0	0	0	0	0	0	0	0	0	0	0	0	0	0	0	0	0	0	0	0	coniferous	0-50	coniferous	0-50	P.a.	50-100	0
2	2014-05-22 07:00:09	07:00-08:00	0	0	0	0	0	0	0	0	0	0	0	0	0	0	0	0	0	0	0	0	coniferous	0-50	coniferous	0-50	P.a.	50-100	0
2	2014-05-22 08:00:09	08:00-09:00	0	0	0	0	0	0	0	0	0	0	0	0	0	0	0	0	0	0	0	0	coniferous	0-50	coniferous	0-50	P.a.	50-100	0
2	2014-05-22 09:00:09	09:00-10:00	0	0	0	0	0	0	0	0	0	0	0	0	0	0	0	0	0	0	0	0	coniferous	0-50	coniferous	0-50	P.a.	50-100	0
2	2014-05-22 10:00:09	10:00-11:00	0	0	0	0	0	0	0	0	0	0	0	0	0	0	0	0	0	0	0	0	coniferous	0-50	coniferous	0-50	P.a.	50-100	0
2	2014-05-22 11:00:09	11:00-12:00	0	0	0	0	0	0	0	0	0	0	0	0	0	0	0	0	0	0	0	0	coniferous	0-50	coniferous	0-50	P.a.	50-100	0
2	2014-05-22 12:00:09	12:00-13:00	0	0	0	0	0	0	0	0	0	0	0	0	0	0	0	0	0	0	0	0	coniferous	0-50	coniferous	0-50	P.a.	50-100	0
2	2014-05-22 13:00:09	13:00-14:00	0	0	0	0	0	0	0	0	0	0	0	0	0	0	0	0	0	0	0	0	coniferous	0-50	coniferous	0-50	P.a.	50-100	0
2	2014-05-22 14:00:09	14:00-15:00	0	0	0	0	0	0	0	0	0	0	0	0	0	0	0	0	0	0	0	0	coniferous	0-50	coniferous	0-50	P.a.	50-100	0
2	2014-05-22 15:00:09	15:00-16:00	0	0	0	0	0	0	0	0	0	0	0	0	0	0	0	0	0	0	0	0	coniferous	0-50	coniferous	0-50	P.a.	50-100	0
2	2014-05-22 16:00:09	16:00-17:00	0	0	0	0	0	0	0	0	0	0	0	0	0	0	0	0	0	0	0	0	coniferous	0-50	coniferous	0-50	P.a.	50-100	0
2	2014-05-22 17:00:09	17:00-18:00	0	0	0	0	0	0	0	0	0	0	0	0	0	0	0	0	0	0	0	0	coniferous	0-50	coniferous	0-50	P.a.	50-100	0
2	2014-05-22 18:00:09	18:00-19:00	0	0	0	0	0	0	0	0	0	0	0	0	0	0	0	0	0	0	0	0	coniferous	0-50	coniferous	0-50	P.a.	50-100	0
2	2014-05-22 19:00:09	19:00-20:00	0	0	0	0	0	0	0	0	0	0	0	0	0	0	0	0	0	0	0	0	coniferous	0-50	coniferous	0-50	P.a.	50-100	0
2	2014-05-22 20:00:09	20:00-21:00	0	0	0	0	0	0	0	0	0	0	0	0	0	0	0	0	0	0	0	0	coniferous	0-50	coniferous	0-50	P.a.	50-100	0
2	2014-05-22 21:00:09	21:00-22:00	0	0	0	0	0	0	0	0	0	0	0	0	0	0	0	0	0	0	0	0	coniferous	0-50	coniferous	0-50	P.a.	50-100	0
2	2014-05-22 22:00:09	22:00-23:00	0	0	0	0	0	0	0	0	0	0	0	0	0	0	0	0	0	0	0	0	coniferous	0-50	coniferous	0-50	P.a.	50-100	0
2	2014-05-22 23:00:09	23:00-24:00	0	0	0	0	0	0	0	0	0	0	0	0	0	0	0	0	0	0	0	0	coniferous	0-50	coniferous	0-50	P.a.	50-100	0
2	2014-05-23 00:00:09	00:00-01:00	0	0	0	0	0	0	0	0	0	0	0	0	0	0	0	0	0	0	0	0	coniferous	0-50	coniferous	0-50	P.a.	50-100	0
2	2014-05-23 01:00:09	01:00-02:00	0	0	0	0	0	0	0	0	0	0	0	0	0	0	0	0	0	0	0	0	coniferous	0-50	coniferous	0-50	P.a.	50-100	0
2	2014-05-23 02:00:09	02:00-03:00	0	0	0	0	0	0	0	0	0	0	0	0	0	0	0	0	0	0	0	0	coniferous	0-50	coniferous	0-50	P.a.	50-100	0
2	2014-05-23 03:00:09	03:00-04:00	0	0	0	0	0	0	0	0	0	0	0	0	0	0	0	0	0	0	0	0	coniferous	0-50	coniferous	0-50	P.a.	50-100	0
2	2014-05-23 04:00:09	04:00-05:00	0	0	0	0	0	0	0	0	0	0	0	0	0	0	0	0	0	0	0	0	coniferous	0-50	coniferous	0-50	P.a.	50-100	0
2	2014-05-23 05:00:09	05:00-06:00	0	0	0	0	0	0	0	0	0	0	0	0	0	0	0	0	0	0	0	0	coniferous	0-50	coniferous	0-50	P.a.	50-100	0
2	2014-05-23 06:00:09	06:00-07:00	0	0	0	0	0	0	0	0	0	0	0	0	0	0	0	0	0	0	0	0	coniferous	0-50	coniferous	0-50	P.a.	50-100	0
2	2014-05-23 07:00:09	07:00-08:00	0	0	0	0	0	0	0	0	0	0	0	0	0	0	0	0	0	0	0	0	coniferous	0-50	coniferous	0-50	P.a.	50-100	0
2	2014-05-23 08:00:09	08:00-09:00	0	0	0	0	0	0	0	0	0	0	0	0	0	0	0	0	0	0	0	0	coniferous	0-50	coniferous	0-50	P.a.	50-100	0
2	2014-05-23 09:00:09	09:00-10:00	0	0	0	0	0	0	0	0	0	0	0	0	0	0	0	0	0	0	0	0	coniferous	0-50	coniferous	0-50	P.a.	50-100	0
2	2014-05-23 10:00:09	10:00-11:00	0	0	0	0	0	0	0	0	0	0	0	0	0	0	0	0	0	0	0	0	coniferous	0-50	coniferous	0-50	P.a.	50-100	0
2	2014-05-23 11:00:09	11:00-12:00	0	0	0	0	0	0	0	0	0	0	0	0	0	0	0	0	0	0	0	0	coniferous	0-50	coniferous	0-50	P.a.	50-100	0
2	2014-05-23 12:00:09	12:00-13:00	0	0	0	0	0	0	0	0	0	0	0	0	0	0	0	0	0	0	0	0	coniferous	0-50	coniferous	0-50	P.a.	50-100	0
2	2014-05-23 13:00:09	13:00-14:00	0	0	0	0	0	0	0	0	0	0	0	0	0	0	0	0	0	0	0	0	coniferous	0-50	coniferous	0-50	P.a.	50-100	0
2	2014-05-23 14:00:09	14:00-15:00	0	0	0	0	0	0	0	0	0	0	0	0	0	0	0	0	0	0	0	0	coniferous	0-50	coniferous	0-50	P.a.	50-100	0
2	2014-05-23 15:00:09	15:00-16:00	0	0	0	0	0	0	0	0	0	0	0	0	0	0	0	0	0	0	0	0	coniferous	0-50	coniferous	0-50	P.a.	50-100	0
2	2014-05-23 16:00:09	16:00-17:00	0	0	0	0	0	0	0	0	0	0	0	0	0	0	0	0	0	0	0	0	coniferous	0-50	coniferous	0-50	P.a.	50-100	0
2	2014-05-23 17:00:09	17:00-18:00	0	0	0	0	0	0	0	0	0	0	0	0	0	0	0	0	0	0	0	0	coniferous	0-50	coniferous	0-50	P.a.	50-100	0
2	2014-05-23 18:00:09	18:00-19:00	0	0	0	0	0	0	0	0	0	0	0	0	0	0	0	0	0	0	0	0	coniferous	0-50	coniferous	0-50	P.a.	50-100	0
2	2014-05-23 19:00:09	19:00-20:00	0	0	0	0	0	0	0	0	0	0	0	0	0	0	0	0	0	0	0	0	coniferous	0-50	coniferous	0-50	P.a.	50-100	0
2	2014-05-23 20:00:09	20:00-21:00	0	0	0	0	0	0	0	0	0	0	0	0	0	0	0	0	0	0	0	0	coniferous	0-50	coniferous	0-50	P.a.	50-100	0
2	2014-05-23 21:00:09	21:00-22:00	0	0	0	0	0	0	0	0	0	0	0	0	0	0	0	0	0	0	0	0	coniferous	0-50	coniferous	0-50	P.a.	50-100	0
2	2014-05-23 22:00:09	22:00-23:00	0	0	0	0	0	0	0	0	0	0	0	0	0	0	0	0	0	0	0	0	coniferous	0-50	coniferous	0-50	P.a.	50-100	0
2	2014-05-23 23:00:09	23:00-24:00	0	0	0	0	0	0	0	0	0	0	0	0	0	0	0	0	0	0	0	0	coniferous	0-50	coniferous	0-50	P.a.	50-100	0
2	2014-05-24 00:00:09	00:00-01:00	0	0	0	0	0	0	0	0	0	0	0	0	0	0	0	0	0	0	0	0	coniferous	0-50	coniferous	0-50	P.a.	50-100	0
2	2014-05-24 01:00:09	01:00-02:00	0	0	0	0	0	0	0	0	0	0	0	0	0	0	0	0	0	0	0	0	coniferous	0-50	coniferous	0-50	P.a.	50-100	0
2	2014-05-24 02:00:09	02:00-03:00	0	0	0	0	0	0	0	0	0	0	0	0	0	0	0	0	0	0	0	0	coniferous	0-50	coniferous	0-50	P.a.	50-100	0
2	2014-05-24 03:00:09	03:00-04:00	0	0	0	0	0	0	0	0	0	0	0	0	0	0	0	0	0	0	0	0	coniferous	0-50	coniferous	0-50	P.a.	50-100	0
2	2014-05-24 04:00:09	04:00-05:00	0	0	0	0	0	0	0	0	0	0	0	0	0	0	0	0	0	0	0	0	coniferous	0-50	coniferous	0-50	P.a.	50-100	0
2	2014-05-24 05:00:09	05:00-06:00	0	0	0	0	0	0	0	0	0	0	0	0	0	0	0	0	0	0	0	0	coniferous	0-50	coniferous	0-50	P.a.	50-100	0
2	2014-05-24 06:00:09	06:00-07:00	0	0	0	0	0	0	0	0	0	0	0	0	0	0	0	0	0	0	0	0	coniferous	0-50	coniferous	0-50	P.a.	50-100	0
2	2014-05-24 07:00:09	07:00-08:00	0	0	0	0	0	0	0	0	0	0	0	0	0	0	0	0	0	0	0	0	coniferous	0-50	coniferous	0-50	P.a.	50-100	0
2	2014-05-24 08:00:09	08:00-09:00	0	0	0	0	0	0	0	0	0	0	0	0	0	0	0	0	0	0	0	0	coniferous	0-50	coniferous	0-50	P.a.	50-100	0
2	2014-05-24 09:00:09	09:00-10:00	0	0	0	0	0	0	0	0	0	0	0	0	0	0	0	0	0	0	0	0	coniferous	0-50	coniferous	0-50	P.a.	50-100	0
2	2014-05-24 10:00:09	10:00-11:00	0	0	0	0	0	0	0	0	0	0	0	0	0	0	0	0	0	0	0	0	coniferous	0-50	coniferous	0-50	P.a.	50-100	0
2	2014-05-24 11:00:09	11:00-12:00	0	0	0	0	0	0	0	0	0	0	0	0	0	0	0	0	0	0	0	0	coniferous	0-50	coniferous	0-50	P.a.	50-100	0
2	2014-05-24 12:00:09	12:00-13:00	0	0	0	0	0	0	0	0	0	0	0	0	0	0	0	0	0	0	0	0	coniferous	0-50	coniferous	0-50	P.a.	50-100	0
2	2014-05-24 13:00:09	13:00-14:00	0	0	0	0	0	0	0	0	0	0	0	0	0	0	0	0	0	0	0	0	coniferous	0-50	coniferous	0-50	P.a.	50-100	0
2	2014-05-24 14:00:09	14:00-15:00	0	0	0	0	0	0	0	0	0	0	0	0	0	0	0	0	0	0	0	0	coniferous	0-50	coniferous	0-50	P.a.	50-100	0
2	2014-05-24 15:00:09	15:00-16:00	0	0	0	0	0	0	0	0	0	0	0	0	0	0	0	0	0	0	0	0	coniferous	0-50	coniferous	0-50	P.a.	50-100	0
2	2014-05-24 16:00:09	16:00-17:00	0	0	0	0	0	0	0	0	0	0	0	0	0	0	0	0	0	0	0	0	coniferous	0-50	coniferous	0-50	P.a.	50-100	0
2	2014-05-24 17:00:09	17:00-18:00	0	0	0	0	0	0	0	0	0	0	0	0	0	0	0	0	0	0	0	0	coniferous	0-50	coniferous	0-50	P.a.	50-100	0
2	2014-05-24 18:00:09	18:00-19:00	0	0	0	0	0	0	0	0	0	0	0	0	0	0	0	0	0	0	0	0	coniferous	0-50	coniferous	0-50	P.a.	50-100	0
2	2014-05-24 19:00:09	19:00-20:00	0	0	0	0	0	0	0	0	0	0	0	0	0	0	0	0	0	0	0	0	coniferous	0-50	coniferous	0-50	P.a.	50-100	0
2	2014-05-24 20:00:09	20:00-21:00	0	0	0	0	0	0	0	0	0	0	0	0	0	0	0	0	0	0	0	0	coniferous	0-50	coniferous	0-50	P.a.	50-100	0
2	2014-05-24 21:00:09	21:00-22:00	0	0	0	0	0	0	0	0	0	0	0	0	0	0	0	0	0	0	0	0	coniferous	0-50	coniferous	0-50	P.a.	50-100	0
2	2014-05-24 22:00:09	22:00-23:00	0	0	0	0	0	0	0	0	0	0	0	0	0	0	0	0	0	0	0	0	coniferous	0-50	coniferous	0-50	P.a.	50-100	0
2	2014-05-24 23:00:09	23:00-24:00	0	0	0	0	0	0	0	0	0	0	0	0	0	0	0	0	0	0	0	0	coniferous	0-50	coniferous	0-50	P.a.	50-100	0
2	2014-05-25 00:00:09	00:00-01:00	0	0	0	0	0	0	0	0	0	0	0	0	0	0	0	0	0	0	0	0	coniferous	0-50	coniferous	0-50	P.a.	50-100	0
2	2014-05-25 01:00:09	01:00-02:00	0	0	0	0	0	0	0	0	0	0	0	0	0	0	0	0	0	0	0	0	coniferous	0-50	coniferous	0-50	P.a.	50-100	0
2	2014-05-25 02:00:09	02:00-03:00	0	0	0	0	0	0	0	0	0	0	0	0	0	0	0	0	0	0	0	0	coniferous	0-50	coniferous	0-50	P.a.	50-100	0
2	2014-05-25 03:00:09	03:00-04:00	0	0	0	0	0	0	0	0	0	0	0	0	0	0	0	0	0	0	0	0	coniferous	0-50	coniferous	0-50	P.a.	50-100	0
2	2014-05-25 04:00:09	04:00-05:00	0	0	0	0	0	0	0	0	0	0	0	0	0	0	0	0	0	0	0	0	coniferous	0-50	coniferous	0-50	P.a.	50-100	0
2	2014-05-25 05:00:09	05:00-06:00	0	0	0	0	0	0	0	0	0	0	0	0	0	0	0	0	0	0	0	0	coniferous	0-50	coniferous	0-50	P.a.	50-100	0
2	2014-05-25 06:00:09	06:00-07:00	0	0	0	0	0	0	0	0	0	0	0	0	0	0	0	0	0	0	0	0	coniferous	0-50	coniferous	0-50	P.a.	50-100	0
2	2014-05-25 07:00:09	07:00-08:00	0	0	0	0	0	0	0	0	0	0	0	0	0	0	0	0	0	0	0	0	coniferous	0-50	coniferous	0-50	P.a.	50-100	0
2	2014-05-25 08:00:09	08:00-09:00	0	0	0	0	0	0	0	0	0	0	0	0	0	0	0	0	0	0	0	0	coniferous	0-50	coniferous	0-50	P.a.	50-100	0
2	2014-05-25 09:00:09	09:00-10:00	0	0	0	0	0	0	0	0	0	0	0	0	0	0	0	0	0	0	0	0	coniferous	0-50	coniferous	0-50	P.a.	50-100	0
2	2014-05-25 10:00:09	10:00-11:00	0	0	0	0	0	0	0	0	0	0	0	0	0	0	0	0	0	0	0	0	coniferous	0-50	coniferous	0-50	P.a.	50-100	0
2	2014-05-25 11:00:09	11:00-12:00	0	0	0	0	0	0	0	0	0	0	0	0	0	0	0	0	0	0	0	0	coniferous	0-50	coniferous	0-50	P.a.	50-100	0
2	2014-05-25 12:00:09	12:00-13:00	0	0	0	0	0	0	0	0	0	0	0	0	0	0	0	0	0	0	0	0	coniferous	0-50	coniferous	0-50	P.a.	50-100	0
2	2014-05-25 13:00:09	13:00-14:00	0	0	0	0	0	0	0	0	0	0	0	0	0	0	0	0	0	0	0	0	coniferous	0-50	coniferous	0-50	P.a.	50-100	0
2	2014-05-25 14:00:09	14:00-15:00	0	0	0	0	0	0	0	0	0	0	0	0	0	0	0	0	0	0	0	0	coniferous	0-50	coniferous	0-50	P.a.	50-100	0
2	2014-05-25 15:00:09	15:00-16:00	0	0	0	0	0	0	0	0	0	0	0	0	0	0	0	0	0	0	0	0	coniferous	0-50	coniferous	0-50	P.a.	50-100	0
2	2014-05-25 16:00:09	16:00-17:00	0	0	0	0	0	0	0	0	0	0	0	0	0	0	0	0	0	0	0	0	coniferous	0-50	coniferous	0-50	P.a.	50-100	0
2	2014-05-25 17:00:09	17:00-18:00	0	0	0	0	0	0	0	0	0	0	0	0	0	0	0	0	0	0	0	0	coniferous	0-50	coniferous	0-50	P.a.	50-100	0
2	2014-05-25 18:00:09	18:00-19:00	0	0	0	0	0	0	0	0	0	0	0	0	0	0	0	0	0	0	0	0	coniferous	0-50	coniferous	0-50	P.a.	50-100	0
2	2014-05-25 19:00:09	19:00-20:00	0	0	0	0	0	0	0	0	0	0	0	0	0	0	0	0	0	0	0	0	coniferous	0-50	coniferous	0-50	P.a.	50-100	0
2	2014-05-25 20:00:09	20:00-21:00	0	0	0	0	0	0	0	0	0	0	0	0	0	0	0	0	0	0	0	0	coniferous	0-50	coniferous	0-50	P.a.	50-100	0
2	2014-05-25 21:00:09	21:00-22:00	0	0	0	0	0	0	0	0	0	0	0	0	0	0	0	0	0	0	0	0	coniferous	0-50	coniferous	0-50	P.a.	50-100	0
2	2014-05-25 22:00:09	22:00-23:00	0	0	0	0	0	0	0	0	0	0	0	0	0	0	0	0	0	0	0	0	coniferous	0-50	coniferous	0-50	P.a.	50-100	0
2	2014-05-25 23:00:09	23:00-24:00	0	0	0	0	0	0	0	0	0	0	0	0	0	0	0	0	0	0	0	0	coniferous	0-50	coniferous	0-50	P.a.	50-100	0
2	2014-05-26 00:00:09	00:00-01:00	0	0	0	0	0	0	0	0	0	0	0	0	0	0	0	0	0	0	0	0	coniferous	0-50	coniferous	0-50	P.a.	50-100	0
2	2014-05-26 01:00:09	01:00-02:00	0	0	0	0	0	0	0	0	0	0	0	0	0	0	0	0	0	0	0	0	coniferous	0-50	coniferous	0-50	P.a.	50-100	0
2	2014-05-26 02:00:09	02:00-03:00	0	0	0	0	0	0	0	0	0	0	0	0	0	0	0	0	0	0	0	0	coniferous	0-50	coniferous	0-50	P.a.	50-100	0
2	2014-05-26 03:00:09	03:00-04:00	0	0	0	0	0	0	0	0	0	0	0	0	0	0	0	0	0	0	0	0	coniferous	0-50	coniferous	0-50	P.a.	50-100	0
2	2014-05-26 04:00:09	04:00-05:00	0	0	0	0	0	0	0	0	0	0	0	0	0	0	0	0	0	0	0	0	coniferous	0-50	coniferous	0-50	P.a.	50-100	0
2	2014-05-26 05:00:09	05:00-06:00	0	0	0	0	0	0	0	0	0	0	0	0	0	0	0	0	0	0	0	0	coniferous	0-50	coniferous	0-50	P.a.	50-100	0
2	2014-05-26 06:00:09	06:00-07:00	0	0	0	0	0	0	0	0	0	0	0	0	0	0	0	0	0	0	0	0	coniferous	0-50	coniferous	0-50	P.a.	50-100	0
2	2014-05-26 07:00:09	07:00-08:00	0	0	0	0	0	0	0	0	0	0	0	0	0	0	0	0	0	0	0	0	coniferous	0-50	coniferous	0-50	P.a.	50-100	0
2	2014-05-26 08:00:09	08:00-09:00	0	0	0	0	0	0	0	0	0	0	0	0	0	0	0	0	0	0	0	0	coniferous	0-50	coniferous	0-50	P.a.	50-100	0
2	2014-05-26 09:00:09	09:00-10:00	0	0	0	0	0	0	0	0	0	0	0	0	0	0	0	0	0	0	0	0	coniferous	0-50	coniferous	0-50	P.a.	50-100	0
2	2014-05-26 10:00:09	10:00-11:00	0	0	0	0	0	0	0	0	0	0	0	0	0	0	0	0	0	0	0	0	coniferous	0-50	coniferous	0-50	P.a.	50-100	0
2	2014-05-26 11:00:09	11:00-12:00	0	0	0	0	0	0	0	0	0	0	0	0	0	0	0	0	0	0	0	0	coniferous	0-50	coniferous	0-50	P.a.	50-100	0
2	2014-05-26 12:00:09	12:00-13:00	0	0	0	0	0	0	0	0	0	0	0	0	0	0	0	0	0	0	0	0	coniferous	0-50	coniferous	0-50	P.a.	50-100	0
2	2014-05-26 13:00:09	13:00-14:00	0	0	0	0	0	0	0	0	0	0	0	0	0	0	0	0	0	0	0	0	coniferous	0-50	coniferous	0-50	P.a.	50-100	0
2	2014-05-26 14:00:09	14:00-15:00	0	0	0	0	0	0	0	0	0	0	0	0	0	0	0	0	0	0	0	0	coniferous	0-50	coniferous	0-50	P.a.	50-100	0
2	2014-05-26 15:00:09	15:00-16:00	0	0	0	0	0	0	0	0	0	0	0	0	0	0	0	0	0	0	0	0	coniferous	0-50	coniferous	0-50	P.a.	50-100	0
2	2014-05-26 16:00:09	16:00-17:00	0	0	0	0	0	0	0	0	0	0	0	0	0	0	0	0	0	0	0	0	coniferous	0-50	coniferous	0-50	P.a.	50-100	0
2	2014-05-26 17:00:09	17:00-18:00	0	0	0	0	0	0	0	0	0	0	0	0	0	0	0	0	0	0	0	0	coniferous	0-50	coniferous	0-50	P.a.	50-100	0
2	2014-05-26 18:00:09	18:00-19:00	0	0	0	0	0	0	0	0	0	0	0	0	0	0	0	0	0	0	0	0	coniferous	0-50	coniferous	0-50	P.a.	50-100	0
2	2014-05-26 19:00:09	19:00-20:00	0	0	0	0	0	0	0	0	0	0	0	0	0	0	0	0	0	0	0	0	coniferous	0-50	coniferous	0-50	P.a.	50-100	0
2	2014-05-26 20:00:09	20:00-21:00	0	0	0	0	0	0	0	0	0	0	0	0	0	0	0	0	0	0	0	0	coniferous	0-50	coniferous	0-50	P.a.	50-100	0
2	2014-05-26 21:00:09	21:00-22:00	0	0	0	0	0	0	0	0	0	0	0	0	0	0	0	0	0	0	0	0	coniferous	0-50	coniferous	0-50	P.a.	50-100	0
2	2014-05-26 22:00:09	22:00-23:00	0	0	0	0	0	0	0	0	0	0	0	0	0	0	0	0	0	0	0	0	coniferous	0-50	coniferous	0-50	P.a.	50-100	0
2	2014-05-26 23:00:09	23:00-24:00	0	0	0	0	0	0	0	0	0	0	0	0	0	0	0	0	0	0	0	0	coniferous	0-50	coniferous	0-50	P.a.	50-100	0
2	2014-05-27 00:00:09	00:00-01:00	0	0	0	0	0	0	0	0	0	0	0	0	0	0	0	0	0	0	0	0	coniferous	0-50	coniferous	0-50	P.a.	50-100	0
2	2014-05-27 01:00:09	01:00-02:00	0	0	0	0	0	0	0	0	0	0	0	0	0	0	0	0	0	0	0	0	coniferous	0-50	coniferous	0-50	P.a.	50-100	0
2	2014-05-27 02:00:09	02:00-03:00	0	0	0	0	0	0	0	0	0	0	0	0	0	0	0	0	0	0	0	0	coniferous	0-50	coniferous	0-50	P.a.	50-100	0
2	2014-05-27 03:00:09	03:00-04:00	0	0	0	0	0	0	0	0	0	0	0	0	0	0	0	0	0	0	0	0	coniferous	0-50	coniferous	0-50	P.a.	50-100	0
2	2014-05-27 04:00:09	04:00-05:00	0	0	0	0	0	0	0	0	0	0	0	0	0	0	0	0	0	0	0	0	coniferous	0-50	coniferous	0-50	P.a.	50-100	0
2	2014-05-27 05:00:09	05:00-06:00	0	0	0	0	0	0	0	0	0	0	0	0	0	0	0	0	0	0	0	0	coniferous	0-50	coniferous	0-50	P.a.	50-100	0
2	2014-05-27 06:00:09	06:00-07:00	0	0	0	0	0	0	0	0	0	0	0	0	0	0	0	0	0	0	0	0	coniferous	0-50	coniferous	0-50	P.a.	50-100	0
2	2014-05-27 07:00:09	07:00-08:00	0	0	0	0	0	0	0	0	0	0	0	0	0	0	0	0	0	0	0	0	coniferous	0-50	coniferous	0-50	P.a.	50-100	0
2	2014-05-27 08:00:09	08:00-09:00	0	0	0	0	0	0	0	0	0	0	0	0	0	0	0	0	0	0	0	0	coniferous	0-50	coniferous	0-50	P.a.	50-100	0
2	2014-05-27 09:00:09	09:00-10:00	0	0	0	0	0	0	0	0	0	0	0	0	0	0	0	0	0	0	0	0	coniferous	0-50	coniferous	0-50	P.a.	50-100	0
2	2014-05-27 10:00:09	10:00-11:00	0	0	0	0	0	0	0	0	0	0	0	0	0	0	0	0	0	0	0	0	coniferous	0-50	coniferous	0-50	P.a.	50-100	0
2	2014-05-27 11:00:09	11:00-12:00	0	0	0	0	0	0	0	0	0	0	0	0	0	0	0	0	0	0	0	0	coniferous	0-50	coniferous	0-50	P.a.	50-100	0
2	2014-05-27 12:00:09	12:00-13:00	0	0	0	0	0	0	0	0	0	0	0	0	0	0	0	0	0	0	0	0	coniferous	0-50	coniferous	0-50	P.a.	50-100	0
2	2014-05-27 13:00:09	13:00-14:00	0	0	0	0	0	0	0	0	0	0	0	0	0	0	0	0	0	0	0	0	coniferous	0-50	coniferous	0-50	P.a.	50-100	0
2	2014-05-27 14:00:09	14:00-15:00	0	0	0	0	0	0	0	0	0	0	0	0	0	0	0	0	0	0	0	0	coniferous	0-50	coniferous	0-50	P.a.	50-100	0
2	2014-05-27 15:00:09	15:00-16:00	0	0	0	0	0	0	0	0	0	0	0	0	0	0	0	0	0	0	0	0	coniferous	0-50	coniferous	0-50	P.a.	50-100	0
2	2014-05-27 16:00:09	16:00-17:00	0	0	0	0	0	0	0	0	0	0	0	0	0	0	0	0	0	0	0	0	coniferous	0-50	coniferous	0-50	P.a.	50-100	0
2	2014-05-27 17:00:09	17:00-18:00	0	0	0	0	0	0	0	0	0	0	0	0	0	0	0	0	0	0	0	0	coniferous	0-50	coniferous	0-50	P.a.	50-100	0
2	2014-05-27 18:00:09	18:00-19:00	0	0	0	0	0	0	0	0	0	0	0	0	0	0	0	0	0	0	0	0	coniferous	0-50	coniferous	0-50	P.a.	50-100	0
2	2014-05-27 19:00:09	19:00-20:00	0	0	0	0	0	0	0	0	0	0	0	0	0	0	0	0	0	0	0	0	coniferous	0-50	coniferous	0-50	P.a.	50-100	0
2	2014-05-27 20:00:09	20:00-21:00	0	0	0	0	0	0	0	0	0	0	0	0	0	0	0	0	0	0	0	0	coniferous	0-50	coniferous	0-50	P.a.	50-100	0
2	2014-05-27 21:00:09	21:00-22:00	0	0	0	0	0	0	0	0	0	0	0	0	0	0	0	0	0	0	0	0	coniferous	0-50	coniferous	0-50	P.a.	50-100	0
2	2014-05-27 22:00:09	22:00-23:00	0	0	0	0	0	0	0	0	0	0	0	0	0	0	0	0	0	0	0	0	coniferous	0-50	coniferous	0-50	P.a.	50-100	0
[truncated: 102,143 more rows]
